# Supplementary material for: ddRAD-seq derived genome-wide SNPs, high density linkage map and QTLs for fruit quality traits in strawberry (Fragaria x ananassa)
Source: 3 Biotech. 2020 Jul 27;10(8):353. doi: 10.1007/s13205-020-02291-5 (PMC7385052; doi:10.1007/s13205-020-02291-5)
Supplement: Supplementary file 2 — Supplementary file2 (XLSX 44 kb) [file 13205_2020_2291_MOESM2_ESM.xlsx]

## Sheet: Table S2 Identical loci
Table S2: List of marker pairs excluded during calculation of linkage maps as determined by the JoinMap Program. These loci are excluded as these show identical pattern of segregation and map exactly in the same positions and thereby, adds little to the calculation effort.
SL	Locus1	Locus2	Similarity
1	MF11	MF604	1
2	MF11	MF1850	1
3	MF11	MF1976	1
4	MF11	MF2156	1
5	MF13	MF2162	1
6	MF30	MF1765	1
7	MF30	MF1815	1
8	MF31	MF769	1
9	MF33	MF202	1
10	MF34	MF1452	1
11	MF36	MF266	1
12	MF39	MF636	1
13	MF39	MF1771	1
14	MF39	MF1772	1
15	MF39	MF2019	1
16	MF39	MF2020	1
17	MF39	MF2229	1
18	MF42	MF1778	1
19	MF43	MF510	1
20	MF44	MF1002	1
21	MF44	MF1356	1
22	MF44	MF1545	1
23	MF44	MF1720	1
24	MF44	MF1882	1
25	MF44	MF2258	1
26	MF50	MF278	1
27	MF50	MF465	1
28	MF52	MF2281	1
29	MF54	MF110	1
30	MF54	MF399	1
31	MF54	MF723	1
32	MF54	MF735	1
33	MF54	MF2284	1
34	MF55	MF910	1
35	MF55	MF1379	1
36	MF64	MF2297	1
37	MF72	MF315	1
38	MF72	MF2315	1
39	MF73	MF1067	1
40	MF79	MF321	1
41	MF89	MF338	1
42	MF89	MF1917	1
43	MF90	MF1100	1
44	MF90	MF1809	1
45	MF90	MF1919	1
46	MF90	MF2062	1
47	MF93	MF560	1
48	MF93	MF696	1
49	MF93	MF697	1
50	MF93	MF812	1
51	MF93	MF1113	1
52	MF93	MF1620	1
53	MF93	MF2360	1
54	MF94	MF561	1
55	MF96	MF1643	1
56	MF96	MF2377	1
57	MF97	MF1818	1
58	MF99	MF1757	1
59	MF102	MF368	1
60	MF102	MF369	1
61	MF102	MF1332	1
62	MF102	MF2387	1
63	MF102	MF2388	1
64	MF104	MF377	1
65	MF104	MF714	1
66	MF106	MF1670	1
67	MF108	MF566	1
68	MF108	MF1079	1
69	MF108	MF1124	1
70	MF108	MF1163	1
71	MF108	MF1640	1
72	MF108	MF1908	1
73	MF108	MF1941	1
74	MF110	MF399	1
75	MF110	MF723	1
76	MF110	MF735	1
77	MF110	MF2284	1
78	MF119	MF1156	1
79	MF119	MF1245	1
80	MF119	MF1854	1
81	MF119	MF2201	1
82	MF119	MF2331	1
83	MF120	MF430	1
84	MF123	MF746	1
85	MF123	MF847	1
86	MF126	MF345	1
87	MF126	MF1232	1
88	MF126	MF1664	1
89	MF126	MF2402	1
90	MF133	MF134	1
91	MF143	MF2321	1
92	MF150	MF1214	1
93	MF151	MF2150	1
94	MF156	MF1126	1
95	MF164	MF194	1
96	MF164	MF816	1
97	MF164	MF1131	1
98	MF164	MF1134	1
99	MF164	MF1436	1
100	MF164	MF1437	1
101	MF164	MF1438	1
102	MF164	MF1512	1
103	MF164	MF1760	1
104	MF173	MF1223	1
105	MF174	MF176	1
106	MF174	MF760	1
107	MF176	MF760	1
108	MF179	MF1859	1
109	MF179	MF2177	1
110	MF180	MF464	1
111	MF184	MF1420	1
112	MF188	MF1736	1
113	MF188	MF2188	1
114	MF194	MF816	1
115	MF194	MF1131	1
116	MF194	MF1134	1
117	MF194	MF1436	1
118	MF194	MF1437	1
119	MF194	MF1438	1
120	MF194	MF1512	1
121	MF194	MF1760	1
122	MF196	MF475	1
123	MF196	MF919	1
124	MF196	MF920	1
125	MF196	MF921	1
126	MF203	MF1251	1
127	MF206	MF929	1
128	MF207	MF1450	1
129	MF211	MF1107	1
130	MF211	MF1320	1
131	MF211	MF1813	1
132	MF211	MF1869	1
133	MF215	MF591	1
134	MF215	MF826	1
135	MF215	MF1690	1
136	MF215	MF1842	1
137	MF220	MF221	1
138	MF220	MF514	1
139	MF220	MF954	1
140	MF220	MF1027	1
141	MF220	MF1494	1
142	MF220	MF1776	1
143	MF220	MF2240	1
144	MF221	MF514	1
145	MF221	MF954	1
146	MF221	MF1027	1
147	MF221	MF1494	1
148	MF221	MF1776	1
149	MF221	MF2240	1
150	MF223	MF1039	1
151	MF223	MF1040	1
152	MF223	MF1872	1
153	MF223	MF2151	1
154	MF228	MF2012	1
155	MF230	MF961	1
156	MF231	MF1468	1
157	MF231	MF2224	1
158	MF231	MF2225	1
159	MF239	MF2230	1
160	MF242	MF973	1
161	MF243	MF778	1
162	MF243	MF1253	1
163	MF243	MF1487	1
164	MF245	MF246	1
165	MF251	MF1697	1
166	MF251	MF1745	1
167	MF251	MF2239	1
168	MF256	MF564	1
169	MF256	MF1324	1
170	MF265	MF2427	1
171	MF273	MF1273	1
172	MF274	MF1525	1
173	MF278	MF465	1
174	MF285	MF521	1
175	MF309	MF1055	1
176	MF315	MF2315	1
177	MF322	MF1082	1
178	MF322	MF2326	1
179	MF326	MF1804	1
180	MF326	MF2338	1
181	MF329	MF690	1
182	MF338	MF1917	1
183	MF343	MF344	1
184	MF345	MF1232	1
185	MF345	MF1664	1
186	MF345	MF2402	1
187	MF346	MF842	1
188	MF355	MF1923	1
189	MF356	MF563	1
190	MF356	MF1628	1
191	MF356	MF2080	1
192	MF361	MF1639	1
193	MF361	MF2373	1
194	MF365	MF513	1
195	MF365	MF1331	1
196	MF368	MF369	1
197	MF368	MF1332	1
198	MF368	MF2387	1
199	MF368	MF2388	1
200	MF369	MF1332	1
201	MF369	MF2387	1
202	MF369	MF2388	1
203	MF370	MF1138	1
204	MF377	MF714	1
205	MF378	MF1149	1
206	MF378	MF1469	1
207	MF378	MF2400	1
208	MF378	MF2401	1
209	MF382	MF2403	1
210	MF387	MF2413	1
211	MF389	MF1162	1
212	MF389	MF1207	1
213	MF389	MF1354	1
214	MF394	MF2417	1
215	MF395	MF1276	1
216	MF399	MF723	1
217	MF399	MF735	1
218	MF399	MF2284	1
219	MF400	MF2422	1
220	MF409	MF435	1
221	MF409	MF846	1
222	MF409	MF1177	1
223	MF409	MF1178	1
224	MF409	MF1200	1
225	MF409	MF1344	1
226	MF409	MF1434	1
227	MF409	MF1724	1
228	MF418	MF736	1
229	MF421	MF422	1
230	MF421	MF838	1
231	MF421	MF1184	1
232	MF421	MF1709	1
233	MF421	MF1953	1
234	MF421	MF2113	1
235	MF422	MF838	1
236	MF422	MF1184	1
237	MF422	MF1709	1
238	MF422	MF1953	1
239	MF422	MF2113	1
240	MF427	MF841	1
241	MF427	MF1189	1
242	MF427	MF1712	1
243	MF427	MF1713	1
244	MF427	MF1714	1
245	MF427	MF2445	1
246	MF427	MF2446	1
247	MF433	MF844	1
248	MF435	MF846	1
249	MF435	MF1177	1
250	MF435	MF1178	1
251	MF435	MF1200	1
252	MF435	MF1344	1
253	MF435	MF1434	1
254	MF435	MF1724	1
255	MF444	MF1846	1
256	MF446	MF2148	1
257	MF453	MF879	1
258	MF459	MF1963	1
259	MF459	MF2124	1
260	MF463	MF587	1
261	MF463	MF902	1
262	MF463	MF2028	1
263	MF463	MF2029	1
264	MF472	MF1142	1
265	MF475	MF919	1
266	MF475	MF920	1
267	MF475	MF921	1
268	MF476	MF744	1
269	MF476	MF923	1
270	MF476	MF1718	1
271	MF484	MF1265	1
272	MF499	MF969	1
273	MF499	MF1480	1
274	MF499	MF2021	1
275	MF500	MF1788	1
276	MF502	MF682	1
277	MF502	MF803	1
278	MF502	MF978	1
279	MF502	MF1319	1
280	MF502	MF1810	1
281	MF509	MF988	1
282	MF509	MF2011	1
283	MF513	MF1331	1
284	MF514	MF954	1
285	MF514	MF1027	1
286	MF514	MF1494	1
287	MF514	MF1776	1
288	MF514	MF2240	1
289	MF517	MF2041	1
290	MF518	MF1528	1
291	MF535	MF1894	1
292	MF545	MF685	1
293	MF546	MF655	1
294	MF546	MF1090	1
295	MF546	MF1592	1
296	MF546	MF2267	1
297	MF551	MF1831	1
298	MF552	MF1096	1
299	MF552	MF1986	1
300	MF552	MF2416	1
301	MF553	MF1785	1
302	MF554	MF687	1
303	MF554	MF2439	1
304	MF557	MF1811	1
305	MF558	MF1922	1
306	MF559	MF2357	1
307	MF560	MF696	1
308	MF560	MF697	1
309	MF560	MF812	1
310	MF560	MF1113	1
311	MF560	MF1620	1
312	MF560	MF2360	1
313	MF563	MF1628	1
314	MF563	MF2080	1
315	MF564	MF1324	1
316	MF565	MF1118	1
317	MF566	MF1079	1
318	MF566	MF1124	1
319	MF566	MF1163	1
320	MF566	MF1640	1
321	MF566	MF1908	1
322	MF566	MF1941	1
323	MF571	MF2386	1
324	MF573	MF1146	1
325	MF573	MF1659	1
326	MF573	MF2395	1
327	MF582	MF932	1
328	MF582	MF1867	1
329	MF582	MF1999	1
330	MF582	MF2199	1
331	MF587	MF902	1
332	MF587	MF2028	1
333	MF587	MF2029	1
334	MF588	MF840	1
335	MF589	MF1711	1
336	MF590	MF1717	1
337	MF591	MF826	1
338	MF591	MF1690	1
339	MF591	MF1842	1
340	MF598	MF1270	1
341	MF603	MF1186	1
342	MF603	MF1672	1
343	MF603	MF1954	1
344	MF604	MF1850	1
345	MF604	MF1976	1
346	MF604	MF2156	1
347	MF615	MF907	1
348	MF627	MF1585	1
349	MF635	MF956	1
350	MF636	MF1771	1
351	MF636	MF1772	1
352	MF636	MF2019	1
353	MF636	MF2020	1
354	MF636	MF2229	1
355	MF646	MF1451	1
356	MF650	MF2068	1
357	MF650	MF2341	1
358	MF655	MF1090	1
359	MF655	MF1592	1
360	MF655	MF2267	1
361	MF662	MF1415	1
362	MF662	MF1689	1
363	MF662	MF1987	1
364	MF671	MF2298	1
365	MF671	MF2299	1
366	MF675	MF1561	1
367	MF675	MF1798	1
368	MF676	MF1463	1
369	MF676	MF1873	1
370	MF681	MF1069	1
371	MF681	MF1572	1
372	MF681	MF1573	1
373	MF681	MF1973	1
374	MF681	MF2063	1
375	MF681	MF2064	1
376	MF682	MF803	1
377	MF682	MF978	1
378	MF682	MF1319	1
379	MF682	MF1810	1
380	MF687	MF2439	1
381	MF688	MF807	1
382	MF692	MF2069	1
383	MF694	MF1907	1
384	MF695	MF1109	1
385	MF696	MF697	1
386	MF696	MF812	1
387	MF696	MF1113	1
388	MF696	MF1620	1
389	MF696	MF2360	1
390	MF697	MF812	1
391	MF697	MF1113	1
392	MF697	MF1620	1
393	MF697	MF2360	1
394	MF700	MF1926	1
395	MF701	MF1397	1
396	MF707	MF1654	1
397	MF710	MF1658	1
398	MF710	MF2094	1
399	MF712	MF1147	1
400	MF720	MF1830	1
401	MF723	MF735	1
402	MF723	MF2284	1
403	MF730	MF2434	1
404	MF732	MF1952	1
405	MF735	MF2284	1
406	MF744	MF923	1
407	MF744	MF1718	1
408	MF746	MF847	1
409	MF750	MF2233	1
410	MF772	MF2003	1
411	MF776	MF1871	1
412	MF778	MF1253	1
413	MF778	MF1487	1
414	MF779	MF883	1
415	MF779	MF2236	1
416	MF783	MF1000	1
417	MF785	MF1514	1
418	MF795	MF2289	1
419	MF802	MF1068	1
420	MF803	MF978	1
421	MF803	MF1319	1
422	MF803	MF1810	1
423	MF812	MF1113	1
424	MF812	MF1620	1
425	MF812	MF2360	1
426	MF813	MF2079	1
427	MF816	MF1131	1
428	MF816	MF1134	1
429	MF816	MF1436	1
430	MF816	MF1437	1
431	MF816	MF1438	1
432	MF816	MF1512	1
433	MF816	MF1760	1
434	MF819	MF982	1
435	MF819	MF1860	1
436	MF826	MF1690	1
437	MF826	MF1842	1
438	MF828	MF1833	1
439	MF831	MF1698	1
440	MF832	MF1701	1
441	MF835	MF1702	1
442	MF838	MF1184	1
443	MF838	MF1709	1
444	MF838	MF1953	1
445	MF838	MF2113	1
446	MF841	MF1189	1
447	MF841	MF1712	1
448	MF841	MF1713	1
449	MF841	MF1714	1
450	MF841	MF2445	1
451	MF841	MF2446	1
452	MF846	MF1177	1
453	MF846	MF1178	1
454	MF846	MF1200	1
455	MF846	MF1344	1
456	MF846	MF1434	1
457	MF846	MF1724	1
458	MF848	MF905	1
459	MF862	MF1737	1
460	MF865	MF1375	1
461	MF883	MF2236	1
462	MF884	MF2161	1
463	MF888	MF1998	1
464	MF892	MF1782	1
465	MF902	MF2028	1
466	MF902	MF2029	1
467	MF903	MF1099	1
468	MF903	MF1144	1
469	MF903	MF1145	1
470	MF903	MF2302	1
471	MF903	MF2322	1
472	MF910	MF1379	1
473	MF919	MF920	1
474	MF919	MF921	1
475	MF920	MF921	1
476	MF923	MF1718	1
477	MF932	MF1867	1
478	MF932	MF1999	1
479	MF932	MF2199	1
480	MF941	MF2001	1
481	MF944	MF2002	1
482	MF954	MF1027	1
483	MF954	MF1494	1
484	MF954	MF1776	1
485	MF954	MF2240	1
486	MF958	MF2221	1
487	MF959	MF960	1
488	MF969	MF1480	1
489	MF969	MF2021	1
490	MF974	MF1483	1
491	MF974	MF1484	1
492	MF977	MF1486	1
493	MF978	MF1319	1
494	MF978	MF1810	1
495	MF982	MF1860	1
496	MF984	MF1774	1
497	MF988	MF2011	1
498	MF1002	MF1356	1
499	MF1002	MF1545	1
500	MF1002	MF1720	1
501	MF1002	MF1882	1
502	MF1002	MF2258	1
503	MF1016	MF2351	1
504	MF1017	MF1018	1
505	MF1017	MF1790	1
506	MF1018	MF1790	1
507	MF1019	MF2277	1
508	MF1026	MF1435	1
509	MF1026	MF1762	1
510	MF1027	MF1494	1
511	MF1027	MF1776	1
512	MF1027	MF2240	1
513	MF1028	MF1791	1
514	MF1039	MF1040	1
515	MF1039	MF1872	1
516	MF1039	MF2151	1
517	MF1040	MF1872	1
518	MF1040	MF2151	1
519	MF1042	MF1795	1
520	MF1042	MF2046	1
521	MF1042	MF2047	1
522	MF1051	MF1291	1
523	MF1053	MF1555	1
524	MF1053	MF1893	1
525	MF1061	MF2059	1
526	MF1069	MF1572	1
527	MF1069	MF1573	1
528	MF1069	MF1973	1
529	MF1069	MF2063	1
530	MF1069	MF2064	1
531	MF1070	MF1686	1
532	MF1070	MF1906	1
533	MF1079	MF1124	1
534	MF1079	MF1163	1
535	MF1079	MF1640	1
536	MF1079	MF1908	1
537	MF1079	MF1941	1
538	MF1082	MF2326	1
539	MF1090	MF1592	1
540	MF1090	MF2267	1
541	MF1096	MF1986	1
542	MF1096	MF2416	1
543	MF1099	MF1144	1
544	MF1099	MF1145	1
545	MF1099	MF2302	1
546	MF1099	MF2322	1
547	MF1100	MF1809	1
548	MF1100	MF1919	1
549	MF1100	MF2062	1
550	MF1107	MF1320	1
551	MF1107	MF1813	1
552	MF1107	MF1869	1
553	MF1110	MF1371	1
554	MF1113	MF1620	1
555	MF1113	MF2360	1
556	MF1120	MF1355	1
557	MF1120	MF1956	1
558	MF1120	MF2119	1
559	MF1120	MF2147	1
560	MF1124	MF1163	1
561	MF1124	MF1640	1
562	MF1124	MF1908	1
563	MF1124	MF1941	1
564	MF1131	MF1134	1
565	MF1131	MF1436	1
566	MF1131	MF1437	1
567	MF1131	MF1438	1
568	MF1131	MF1512	1
569	MF1131	MF1760	1
570	MF1134	MF1436	1
571	MF1134	MF1437	1
572	MF1134	MF1438	1
573	MF1134	MF1512	1
574	MF1134	MF1760	1
575	MF1140	MF2389	1
576	MF1143	MF1334	1
577	MF1144	MF1145	1
578	MF1144	MF2302	1
579	MF1144	MF2322	1
580	MF1145	MF2302	1
581	MF1145	MF2322	1
582	MF1146	MF1659	1
583	MF1146	MF2395	1
584	MF1149	MF1469	1
585	MF1149	MF2400	1
586	MF1149	MF2401	1
587	MF1151	MF1665	1
588	MF1153	MF2404	1
589	MF1154	MF1938	1
590	MF1156	MF1245	1
591	MF1156	MF1854	1
592	MF1156	MF2201	1
593	MF1156	MF2331	1
594	MF1162	MF1207	1
595	MF1162	MF1354	1
596	MF1163	MF1640	1
597	MF1163	MF1908	1
598	MF1163	MF1941	1
599	MF1164	MF1341	1
600	MF1166	MF1832	1
601	MF1166	MF2107	1
602	MF1171	MF1248	1
603	MF1171	MF1946	1
604	MF1177	MF1178	1
605	MF1177	MF1200	1
606	MF1177	MF1344	1
607	MF1177	MF1434	1
608	MF1177	MF1724	1
609	MF1178	MF1200	1
610	MF1178	MF1344	1
611	MF1178	MF1434	1
612	MF1178	MF1724	1
613	MF1184	MF1709	1
614	MF1184	MF1953	1
615	MF1184	MF2113	1
616	MF1186	MF1672	1
617	MF1186	MF1954	1
618	MF1189	MF1712	1
619	MF1189	MF1713	1
620	MF1189	MF1714	1
621	MF1189	MF2445	1
622	MF1189	MF2446	1
623	MF1200	MF1344	1
624	MF1200	MF1434	1
625	MF1200	MF1724	1
626	MF1207	MF1354	1
627	MF1209	MF2143	1
628	MF1212	MF1969	1
629	MF1228	MF2179	1
630	MF1231	MF2181	1
631	MF1232	MF1664	1
632	MF1232	MF2402	1
633	MF1245	MF1854	1
634	MF1245	MF2201	1
635	MF1245	MF2331	1
636	MF1248	MF1946	1
637	MF1253	MF1487	1
638	MF1254	MF2256	1
639	MF1254	MF2282	1
640	MF1264	MF1780	1
641	MF1281	MF2293	1
642	MF1285	MF1719	1
643	MF1285	MF2049	1
644	MF1295	MF1296	1
645	MF1317	MF1357	1
646	MF1317	MF1409	1
647	MF1317	MF1753	1
648	MF1317	MF2173	1
649	MF1319	MF1810	1
650	MF1320	MF1813	1
651	MF1320	MF1869	1
652	MF1321	MF1614	1
653	MF1327	MF1635	1
654	MF1332	MF2387	1
655	MF1332	MF2388	1
656	MF1340	MF1940	1
657	MF1340	MF2415	1
658	MF1340	MF2436	1
659	MF1344	MF1434	1
660	MF1344	MF1724	1
661	MF1353	MF1781	1
662	MF1355	MF1956	1
663	MF1355	MF2119	1
664	MF1355	MF2147	1
665	MF1356	MF1545	1
666	MF1356	MF1720	1
667	MF1356	MF1882	1
668	MF1356	MF2258	1
669	MF1357	MF1409	1
670	MF1357	MF1753	1
671	MF1357	MF2173	1
672	MF1359	MF2452	1
673	MF1366	MF1367	1
674	MF1384	MF1740	1
675	MF1391	MF1974	1
676	MF1396	MF2157	1
677	MF1403	MF1982	1
678	MF1405	MF1855	1
679	MF1409	MF1753	1
680	MF1409	MF2173	1
681	MF1415	MF1689	1
682	MF1415	MF1987	1
683	MF1432	MF1498	1
684	MF1432	MF1499	1
685	MF1434	MF1724	1
686	MF1435	MF1762	1
687	MF1436	MF1437	1
688	MF1436	MF1438	1
689	MF1436	MF1512	1
690	MF1436	MF1760	1
691	MF1437	MF1438	1
692	MF1437	MF1512	1
693	MF1437	MF1760	1
694	MF1438	MF1512	1
695	MF1438	MF1760	1
696	MF1442	MF1920	1
697	MF1442	MF2428	1
698	MF1463	MF1873	1
699	MF1468	MF2224	1
700	MF1468	MF2225	1
701	MF1469	MF2400	1
702	MF1469	MF2401	1
703	MF1477	MF1478	1
704	MF1480	MF2021	1
705	MF1483	MF1484	1
706	MF1485	MF1657	1
707	MF1492	MF1775	1
708	MF1494	MF1776	1
709	MF1494	MF2240	1
710	MF1498	MF1499	1
711	MF1500	MF2246	1
712	MF1512	MF1760	1
713	MF1523	MF1829	1
714	MF1533	MF2272	1
715	MF1536	MF2409	1
716	MF1544	MF2045	1
717	MF1545	MF1720	1
718	MF1545	MF1882	1
719	MF1545	MF2258	1
720	MF1555	MF1893	1
721	MF1561	MF1798	1
722	MF1572	MF1573	1
723	MF1572	MF1973	1
724	MF1572	MF2063	1
725	MF1572	MF2064	1
726	MF1573	MF1973	1
727	MF1573	MF2063	1
728	MF1573	MF2064	1
729	MF1586	MF1587	1
730	MF1591	MF2340	1
731	MF1592	MF2267	1
732	MF1620	MF2360	1
733	MF1623	MF2362	1
734	MF1628	MF2080	1
735	MF1639	MF2373	1
736	MF1640	MF1908	1
737	MF1640	MF1941	1
738	MF1643	MF2377	1
739	MF1658	MF2094	1
740	MF1659	MF2395	1
741	MF1660	MF1661	1
742	MF1664	MF2402	1
743	MF1672	MF1954	1
744	MF1683	MF2101	1
745	MF1686	MF1906	1
746	MF1689	MF1987	1
747	MF1690	MF1842	1
748	MF1697	MF1745	1
749	MF1697	MF2239	1
750	MF1707	MF2438	1
751	MF1709	MF1953	1
752	MF1709	MF2113	1
753	MF1712	MF1713	1
754	MF1712	MF1714	1
755	MF1712	MF2445	1
756	MF1712	MF2446	1
757	MF1713	MF1714	1
758	MF1713	MF2445	1
759	MF1713	MF2446	1
760	MF1714	MF2445	1
761	MF1714	MF2446	1
762	MF1719	MF2049	1
763	MF1720	MF1882	1
764	MF1720	MF2258	1
765	MF1729	MF1975	1
766	MF1731	MF1962	1
767	MF1736	MF2188	1
768	MF1745	MF2239	1
769	MF1753	MF2173	1
770	MF1759	MF2184	1
771	MF1765	MF1815	1
772	MF1771	MF1772	1
773	MF1771	MF2019	1
774	MF1771	MF2020	1
775	MF1771	MF2229	1
776	MF1772	MF2019	1
777	MF1772	MF2020	1
778	MF1772	MF2229	1
779	MF1776	MF2240	1
780	MF1792	MF2042	1
781	MF1795	MF2046	1
782	MF1795	MF2047	1
783	MF1804	MF2338	1
784	MF1809	MF1919	1
785	MF1809	MF2062	1
786	MF1813	MF1869	1
787	MF1823	MF1936	1
788	MF1832	MF2107	1
789	MF1850	MF1976	1
790	MF1850	MF2156	1
791	MF1854	MF2201	1
792	MF1854	MF2331	1
793	MF1859	MF2177	1
794	MF1867	MF1999	1
795	MF1867	MF2199	1
796	MF1872	MF2151	1
797	MF1874	MF2013	1
798	MF1882	MF2258	1
799	MF1899	MF2317	1
800	MF1908	MF1941	1
801	MF1919	MF2062	1
802	MF1920	MF2428	1
803	MF1940	MF2415	1
804	MF1940	MF2436	1
805	MF1948	MF1949	1
806	MF1953	MF2113	1
807	MF1956	MF2119	1
808	MF1956	MF2147	1
809	MF1963	MF2124	1
810	MF1973	MF2063	1
811	MF1973	MF2064	1
812	MF1976	MF2156	1
813	MF1986	MF2416	1
814	MF1999	MF2199	1
815	MF2019	MF2020	1
816	MF2019	MF2229	1
817	MF2020	MF2229	1
818	MF2026	MF2237	1
819	MF2028	MF2029	1
820	MF2046	MF2047	1
821	MF2063	MF2064	1
822	MF2068	MF2341	1
823	MF2104	MF2165	1
824	MF2117	MF2444	1
825	MF2119	MF2147	1
826	MF2201	MF2331	1
827	MF2224	MF2225	1
828	MF2256	MF2282	1
829	MF2298	MF2299	1
830	MF2302	MF2322	1
831	MF2387	MF2388	1
832	MF2400	MF2401	1
833	MF2415	MF2436	1
834	MF2445	MF2446	1
835	MF2466	MF2467	1
836	MF2466	MF4606	1
837	MF2467	MF4606	1
838	MF2478	MF2737	1
839	MF2478	MF2935	1
840	MF2478	MF3552	1
841	MF2478	MF3682	1
842	MF2490	MF3297	1
843	MF2492	MF3290	1
844	MF2498	MF2750	1
845	MF2498	MF3690	1
846	MF2506	MF3338	1
847	MF2506	MF4160	1
848	MF2509	MF3352	1
849	MF2509	MF3703	1
850	MF2509	MF4467	1
851	MF2513	MF3359	1
852	MF2513	MF3616	1
853	MF2514	MF4188	1
854	MF2514	MF4189	1
855	MF2526	MF3396	1
856	MF2530	MF2870	1
857	MF2530	MF3087	1
858	MF2530	MF3160	1
859	MF2530	MF3932	1
860	MF2530	MF3959	1
861	MF2540	MF4252	1
862	MF2540	MF4530	1
863	MF2544	MF3441	1
864	MF2549	MF3130	1
865	MF2563	MF2638	1
866	MF2563	MF3588	1
867	MF2563	MF4094	1
868	MF2563	MF4150	1
869	MF2567	MF3164	1
870	MF2574	MF3457	1
871	MF2574	MF3513	1
872	MF2574	MF3793	1
873	MF2574	MF4206	1
874	MF2574	MF4599	1
875	MF2585	MF3882	1
876	MF2592	MF2788	1
877	MF2592	MF3063	1
878	MF2592	MF3539	1
879	MF2592	MF3884	1
880	MF2592	MF4427	1
881	MF2616	MF3913	1
882	MF2620	MF3773	1
883	MF2626	MF4406	1
884	MF2627	MF2961	1
885	MF2627	MF3934	1
886	MF2628	MF2962	1
887	MF2628	MF4408	1
888	MF2634	MF2773	1
889	MF2634	MF3139	1
890	MF2634	MF3301	1
891	MF2634	MF3401	1
892	MF2634	MF3402	1
893	MF2634	MF3857	1
894	MF2634	MF4033	1
895	MF2638	MF3588	1
896	MF2638	MF4094	1
897	MF2638	MF4150	1
898	MF2642	MF3807	1
899	MF2644	MF3342	1
900	MF2644	MF3956	1
901	MF2647	MF3037	1
902	MF2651	MF4472	1
903	MF2652	MF2845	1
904	MF2652	MF3042	1
905	MF2652	MF3617	1
906	MF2652	MF3966	1
907	MF2654	MF3832	1
908	MF2654	MF4488	1
909	MF2659	MF4501	1
910	MF2659	MF4502	1
911	MF2663	MF4221	1
912	MF2666	MF3847	1
913	MF2667	MF3431	1
914	MF2667	MF3707	1
915	MF2667	MF4246	1
916	MF2667	MF4385	1
917	MF2687	MF4297	1
918	MF2693	MF2780	1
919	MF2693	MF3161	1
920	MF2693	MF3870	1
921	MF2693	MF4577	1
922	MF2695	MF2831	1
923	MF2695	MF3165	1
924	MF2695	MF4372	1
925	MF2696	MF2970	1
926	MF2696	MF3701	1
927	MF2700	MF3744	1
928	MF2702	MF2880	1
929	MF2703	MF3885	1
930	MF2704	MF3524	1
931	MF2705	MF4562	1
932	MF2706	MF3008	1
933	MF2706	MF3482	1
934	MF2706	MF3620	1
935	MF2706	MF4575	1
936	MF2707	MF3505	1
937	MF2707	MF4325	1
938	MF2707	MF4610	1
939	MF2710	MF3211	1
940	MF2710	MF3420	1
941	MF2710	MF4619	1
942	MF2721	MF3671	1
943	MF2723	MF3097	1
944	MF2723	MF3466	1
945	MF2723	MF4100	1
946	MF2737	MF2935	1
947	MF2737	MF3552	1
948	MF2737	MF3682	1
949	MF2741	MF4108	1
950	MF2748	MF3006	1
951	MF2750	MF3690	1
952	MF2751	MF3011	1
953	MF2754	MF3339	1
954	MF2773	MF3139	1
955	MF2773	MF3301	1
956	MF2773	MF3401	1
957	MF2773	MF3402	1
958	MF2773	MF3857	1
959	MF2773	MF4033	1
960	MF2774	MF3788	1
961	MF2774	MF3855	1
962	MF2774	MF4233	1
963	MF2774	MF4505	1
964	MF2775	MF3121	1
965	MF2775	MF3624	1
966	MF2780	MF3161	1
967	MF2780	MF3870	1
968	MF2780	MF4577	1
969	MF2781	MF2925	1
970	MF2781	MF3162	1
971	MF2781	MF3548	1
972	MF2781	MF4623	1
973	MF2788	MF3063	1
974	MF2788	MF3539	1
975	MF2788	MF3884	1
976	MF2788	MF4427	1
977	MF2790	MF3996	1
978	MF2792	MF2914	1
979	MF2794	MF2916	1
980	MF2794	MF2917	1
981	MF2794	MF3538	1
982	MF2794	MF4635	1
983	MF2805	MF2940	1
984	MF2808	MF3908	1
985	MF2808	MF4057	1
986	MF2814	MF3776	1
987	MF2814	MF4081	1
988	MF2822	MF2823	1
989	MF2822	MF3372	1
990	MF2823	MF3372	1
991	MF2824	MF3281	1
992	MF2825	MF3283	1
993	MF2825	MF4109	1
994	MF2831	MF3165	1
995	MF2831	MF4372	1
996	MF2841	MF3721	1
997	MF2842	MF3345	1
998	MF2843	MF3347	1
999	MF2843	MF3348	1
1000	MF2843	MF4461	1
1001	MF2845	MF3042	1
1002	MF2845	MF3617	1
1003	MF2845	MF3966	1
1004	MF2846	MF3133	1
1005	MF2846	MF3864	1
1006	MF2846	MF4004	1
1007	MF2846	MF4005	1
1008	MF2853	MF4491	1
1009	MF2857	MF3038	1
1010	MF2863	MF3980	1
1011	MF2869	MF3848	1
1012	MF2870	MF3087	1
1013	MF2870	MF3160	1
1014	MF2870	MF3932	1
1015	MF2870	MF3959	1
1016	MF2900	MF4580	1
1017	MF2902	MF4586	1
1018	MF2913	MF3658	1
1019	MF2916	MF2917	1
1020	MF2916	MF3538	1
1021	MF2916	MF4635	1
1022	MF2917	MF3538	1
1023	MF2917	MF4635	1
1024	MF2924	MF3105	1
1025	MF2924	MF3399	1
1026	MF2924	MF3400	1
1027	MF2924	MF3720	1
1028	MF2925	MF3162	1
1029	MF2925	MF3548	1
1030	MF2925	MF4623	1
1031	MF2929	MF3699	1
1032	MF2933	MF3391	1
1033	MF2934	MF3224	1
1034	MF2935	MF3552	1
1035	MF2935	MF3682	1
1036	MF2943	MF3907	1
1037	MF2944	MF3251	1
1038	MF2953	MF4082	1
1039	MF2961	MF3934	1
1040	MF2962	MF4408	1
1041	MF2970	MF3701	1
1042	MF2978	MF3030	1
1043	MF2978	MF3750	1
1044	MF2978	MF3939	1
1045	MF2981	MF2982	1
1046	MF2985	MF3041	1
1047	MF2988	MF4340	1
1048	MF2995	MF3685	1
1049	MF3002	MF3763	1
1050	MF3003	MF3299	1
1051	MF3003	MF3946	1
1052	MF3003	MF4125	1
1053	MF3003	MF4126	1
1054	MF3005	MF3746	1
1055	MF3005	MF4053	1
1056	MF3007	MF4436	1
1057	MF3008	MF3482	1
1058	MF3008	MF3620	1
1059	MF3008	MF4575	1
1060	MF3020	MF3605	1
1061	MF3022	MF3328	1
1062	MF3027	MF3028	1
1063	MF3030	MF3750	1
1064	MF3030	MF3939	1
1065	MF3033	MF3955	1
1066	MF3040	MF3653	1
1067	MF3042	MF3617	1
1068	MF3042	MF3966	1
1069	MF3043	MF3820	1
1070	MF3043	MF4185	1
1071	MF3043	MF4186	1
1072	MF3044	MF4614	1
1073	MF3063	MF3539	1
1074	MF3063	MF3884	1
1075	MF3063	MF4427	1
1076	MF3065	MF3976	1
1077	MF3081	MF3398	1
1078	MF3081	MF4508	1
1079	MF3084	MF3844	1
1080	MF3086	MF4516	1
1081	MF3087	MF3160	1
1082	MF3087	MF3932	1
1083	MF3087	MF3959	1
1084	MF3097	MF3466	1
1085	MF3097	MF4100	1
1086	MF3105	MF3399	1
1087	MF3105	MF3400	1
1088	MF3105	MF3720	1
1089	MF3110	MF4243	1
1090	MF3113	MF3437	1
1091	MF3113	MF3729	1
1092	MF3121	MF3624	1
1093	MF3133	MF3864	1
1094	MF3133	MF4004	1
1095	MF3133	MF4005	1
1096	MF3135	MF3850	1
1097	MF3139	MF3301	1
1098	MF3139	MF3401	1
1099	MF3139	MF3402	1
1100	MF3139	MF3857	1
1101	MF3139	MF4033	1
1102	MF3154	MF4013	1
1103	MF3160	MF3932	1
1104	MF3160	MF3959	1
1105	MF3161	MF3870	1
1106	MF3161	MF4577	1
1107	MF3162	MF3548	1
1108	MF3162	MF4623	1
1109	MF3165	MF4372	1
1110	MF3167	MF3168	1
1111	MF3172	MF3499	1
1112	MF3181	MF3516	1
1113	MF3191	MF3883	1
1114	MF3194	MF3657	1
1115	MF3195	MF3985	1
1116	MF3195	MF4601	1
1117	MF3196	MF3667	1
1118	MF3196	MF4029	1
1119	MF3196	MF4336	1
1120	MF3196	MF4604	1
1121	MF3199	MF4030	1
1122	MF3199	MF4339	1
1123	MF3201	MF3889	1
1124	MF3204	MF4034	1
1125	MF3211	MF3420	1
1126	MF3211	MF4619	1
1127	MF3213	MF3665	1
1128	MF3213	MF3894	1
1129	MF3213	MF4359	1
1130	MF3213	MF4360	1
1131	MF3213	MF4625	1
1132	MF3218	MF4632	1
1133	MF3219	MF3688	1
1134	MF3230	MF3766	1
1135	MF3234	MF4209	1
1136	MF3237	MF3910	1
1137	MF3239	MF3240	1
1138	MF3248	MF4065	1
1139	MF3283	MF4109	1
1140	MF3291	MF3292	1
1141	MF3291	MF4116	1
1142	MF3292	MF4116	1
1143	MF3296	MF4120	1
1144	MF3298	MF4123	1
1145	MF3299	MF3946	1
1146	MF3299	MF4125	1
1147	MF3299	MF4126	1
1148	MF3301	MF3401	1
1149	MF3301	MF3402	1
1150	MF3301	MF3857	1
1151	MF3301	MF4033	1
1152	MF3322	MF3601	1
1153	MF3322	MF4443	1
1154	MF3331	MF3693	1
1155	MF3338	MF4160	1
1156	MF3342	MF3956	1
1157	MF3343	MF3613	1
1158	MF3346	MF3664	1
1159	MF3347	MF3348	1
1160	MF3347	MF4461	1
1161	MF3348	MF4461	1
1162	MF3351	MF3816	1
1163	MF3352	MF3703	1
1164	MF3352	MF4467	1
1165	MF3359	MF3616	1
1166	MF3363	MF4477	1
1167	MF3379	MF3623	1
1168	MF3394	MF4220	1
1169	MF3398	MF4508	1
1170	MF3399	MF3400	1
1171	MF3399	MF3720	1
1172	MF3400	MF3720	1
1173	MF3401	MF3402	1
1174	MF3401	MF3857	1
1175	MF3401	MF4033	1
1176	MF3402	MF3857	1
1177	MF3402	MF4033	1
1178	MF3419	MF4521	1
1179	MF3420	MF4619	1
1180	MF3426	MF3427	1
1181	MF3426	MF4237	1
1182	MF3427	MF4237	1
1183	MF3431	MF3707	1
1184	MF3431	MF4246	1
1185	MF3431	MF4385	1
1186	MF3437	MF3729	1
1187	MF3457	MF3513	1
1188	MF3457	MF3793	1
1189	MF3457	MF4206	1
1190	MF3457	MF4599	1
1191	MF3458	MF4507	1
1192	MF3466	MF4100	1
1193	MF3470	MF3471	1
1194	MF3470	MF3865	1
1195	MF3471	MF3865	1
1196	MF3473	MF4300	1
1197	MF3482	MF3620	1
1198	MF3482	MF4575	1
1199	MF3500	MF4589	1
1200	MF3505	MF4325	1
1201	MF3505	MF4610	1
1202	MF3510	MF3654	1
1203	MF3510	MF3881	1
1204	MF3513	MF3793	1
1205	MF3513	MF4206	1
1206	MF3513	MF4599	1
1207	MF3538	MF4635	1
1208	MF3539	MF3884	1
1209	MF3539	MF4427	1
1210	MF3544	MF4303	1
1211	MF3544	MF4304	1
1212	MF3544	MF4621	1
1213	MF3548	MF4623	1
1214	MF3550	MF3551	1
1215	MF3552	MF3682	1
1216	MF3571	MF3954	1
1217	MF3584	MF4085	1
1218	MF3588	MF4094	1
1219	MF3588	MF4150	1
1220	MF3590	MF4407	1
1221	MF3597	MF3689	1
1222	MF3601	MF4443	1
1223	MF3609	MF3702	1
1224	MF3617	MF3966	1
1225	MF3620	MF4575	1
1226	MF3628	MF3852	1
1227	MF3654	MF3881	1
1228	MF3665	MF3894	1
1229	MF3665	MF4359	1
1230	MF3665	MF4360	1
1231	MF3665	MF4625	1
1232	MF3667	MF4029	1
1233	MF3667	MF4336	1
1234	MF3667	MF4604	1
1235	MF3683	MF3790	1
1236	MF3694	MF4448	1
1237	MF3703	MF4467	1
1238	MF3707	MF4246	1
1239	MF3707	MF4385	1
1240	MF3708	MF3830	1
1241	MF3708	MF4201	1
1242	MF3710	MF3831	1
1243	MF3710	MF4486	1
1244	MF3715	MF3835	1
1245	MF3746	MF4053	1
1246	MF3748	MF3819	1
1247	MF3748	MF3984	1
1248	MF3750	MF3939	1
1249	MF3756	MF4222	1
1250	MF3757	MF3986	1
1251	MF3758	MF3895	1
1252	MF3758	MF4040	1
1253	MF3758	MF4361	1
1254	MF3776	MF4081	1
1255	MF3788	MF3855	1
1256	MF3788	MF4233	1
1257	MF3788	MF4505	1
1258	MF3793	MF4206	1
1259	MF3793	MF4599	1
1260	MF3803	MF4451	1
1261	MF3809	MF4454	1
1262	MF3819	MF3984	1
1263	MF3820	MF4185	1
1264	MF3820	MF4186	1
1265	MF3830	MF4201	1
1266	MF3831	MF4486	1
1267	MF3832	MF4488	1
1268	MF3833	MF4490	1
1269	MF3845	MF4511	1
1270	MF3854	MF4538	1
1271	MF3855	MF4233	1
1272	MF3855	MF4505	1
1273	MF3857	MF4033	1
1274	MF3864	MF4004	1
1275	MF3864	MF4005	1
1276	MF3870	MF4577	1
1277	MF3884	MF4427	1
1278	MF3894	MF4359	1
1279	MF3894	MF4360	1
1280	MF3894	MF4625	1
1281	MF3895	MF4040	1
1282	MF3895	MF4361	1
1283	MF3897	MF3898	1
1284	MF3908	MF4057	1
1285	MF3920	MF3921	1
1286	MF3925	MF3926	1
1287	MF3932	MF3959	1
1288	MF3946	MF4125	1
1289	MF3946	MF4126	1
1290	MF3962	MF3963	1
1291	MF3962	MF4182	1
1292	MF3963	MF4182	1
1293	MF3985	MF4601	1
1294	MF4004	MF4005	1
1295	MF4029	MF4336	1
1296	MF4029	MF4604	1
1297	MF4030	MF4339	1
1298	MF4035	MF4036	1
1299	MF4038	MF4620	1
1300	MF4040	MF4361	1
1301	MF4045	MF4377	1
1302	MF4094	MF4150	1
1303	MF4125	MF4126	1
1304	MF4135	MF4438	1
1305	MF4136	MF4418	1
1306	MF4185	MF4186	1
1307	MF4188	MF4189	1
1308	MF4206	MF4599	1
1309	MF4233	MF4505	1
1310	MF4246	MF4385	1
1311	MF4252	MF4530	1
1312	MF4267	MF4368	1
1313	MF4269	MF4547	1
1314	MF4269	MF4548	1
1315	MF4294	MF4295	1
1316	MF4303	MF4304	1
1317	MF4303	MF4621	1
1318	MF4304	MF4621	1
1319	MF4313	MF4629	1
1320	MF4325	MF4610	1
1321	MF4336	MF4604	1
1322	MF4359	MF4360	1
1323	MF4359	MF4625	1
1324	MF4360	MF4625	1
1325	MF4365	MF4366	1
1326	MF4365	MF4630	1
1327	MF4366	MF4630	1
1328	MF4429	MF4430	1
1329	MF4455	MF4456	1
1330	MF4501	MF4502	1
1331	MF4547	MF4548	1
