# Supplementary material for: ddRAD-seq derived genome-wide SNPs, high density linkage map and QTLs for fruit quality traits in strawberry (Fragaria x ananassa)
Source: 3 Biotech. 2020 Jul 27;10(8):353. doi: 10.1007/s13205-020-02291-5 (PMC7385052; doi:10.1007/s13205-020-02291-5)
Supplement: Supplementary file 3 — Supplementary file3 (XLSX 210 kb) [file 13205_2020_2291_MOESM3_ESM.xlsx]

## Sheet: Table S3 LG wise SNP
Table S3. Details of the SNP based markers of each Maehynag (♀) × Festival (♂) linkage groups along with corresponding Fragaria x ananassa genome IDs and the summary of batch blast results on the Fragaria vesca v4.0.a1 genome. The linkage groups are shown in Figure 3 and the summary statistics are shown in Table 1.
SL	Marker	Position (cM)	Gene ID	Chromosome (F. vesca)	% Identity	Alignment Length (bp)	Mismatches	Gap open	Query start	Query end	Physical start (bp)	Physical end (bp)	e value	Bit Score
LG1A1
1	MF1336	0	FAN_iscf00362311.1	Fvb1	96.957	460	12	1	14	471	485568	486027	0	771
2	MF1554	5.307	FAN_iscf00195082.1	Fvb1	99.565	1149	5	0	623	1771	353858	352710	0	2095
3	MF1553	10.787	FAN_iscf00195082.1	Fvb1	99.565	1149	5	0	623	1771	353858	352710	0	2095
4	MF499	12.997	FAN_iscf00105306.1	Fvb1	99.339	454	3	0	234	687	112982	112529	0	822
5	MF1687	14.415	FAN_icon19377557.1	Fvb1	93.213	221	10	2	1	221	1450975	1450760	1.89e-86	320
6	MF42	15.322	FAN_iscf00129949.1	Fvb1	93.159	2339	70	38	3554	5815	1796057	1798382	0	3350
7	MF427	15.974	FAN_icon20412837.1	Fvb1	96.13	491	19	0	1	491	1826418	1826908	0	802
8	MF1935	17.105	FAN_iscf00353214.1	Fvb1	96.456	903	20	5	2181	3083	962942	962052	0	1480
9	MF2305	18.876	FAN_iscf00203632.1	Fvb1	98.193	2103	24	3	7	2098	328450	330549	0	3661
10	MF2136	23.262	FAN_iscf00004265.1	Fvb1	95.818	1076	27	6	1	1064	263703	264772	0	1722
11	MF2316	25.815	FAN_iscf00217726.1	Fvb1	94.138	887	21	3	1	887	387586	386731	0	1321
12	MF72	27.898	FAN_iscf00217726.1	Fvb1	94.138	887	21	3	1	887	387586	386731	0	1321
13	MF1841	30.253	FAN_icon20559258.1	Fvb1	99.644	562	2	0	14	575	1631940	1632501	0	1027
14	MF2231	38.024	FAN_iscf00106094.1	Fvb5	96.379	939	17	2	1	939	11145571	11146492	0	1530
LG1A2
1	MF3802	0	FAN_iscf00098231.1	Fvb1	96.309	894	20	1	2281	3161	14049880	14050773	0	1456
2	MF3447	18.614	FAN_iscf00243500.1	Fvb1	99.072	1078	7	2	341	1417	13046805	13047880	0	1932
3	MF3361	18.725	FAN_iscf00132218.1	Fvb1	98.235	340	6	0	1	340	13037871	13037532	3.19e-169	595
4	MF3081	23.921	FAN_iscf00173625.1	Fvb1	91.822	1822	99	25	2737	4539	9589809	9588019	0	2494
5	MF2585	25.154	FAN_iscf00356515.1	Fvb1	93.01	1259	32	19	1	1216	10282511	10283756	0	1786
6	MF2924	26.572	FAN_icon20154679.1	Fvb1	98.78	410	5	0	1	410	10514161	10514570	0	730
7	MF3110	30.747	FAN_iscf00208112.1	Fvb1	98.876	1513	11	1	1	1507	7164814	7166326	0	2695
8	MF3293	33.195	FAN_iscf00062613.1	Fvb1	96.416	2344	46	7	4049	6371	7298881	7301207	0	3829
9	MF3039	33.974	FAN_iscf00126727.1	Fvb1	91.054	1129	66	11	1	1098	7174743	7175867	0	1493
10	MF3893	34.198	FAN_icon20112107.1	Fvb1	99.75	400	1	0	1	400	7644623	7645022	0	734
11	MF3696	35.874	FAN_iscf00100711.1	Fvb1	98.528	4551	39	12	1507	6050	7158584	7154055	0	8008
12	MF4265	39.381	FAN_iscf00237305.1	Fvb1	99.558	452	2	0	1	452	6627289	6627740	0	824
13	MF4056	43.315	FAN_iscf00008867.1	Fvb1	99.212	1396	8	1	1	1393	5482691	5484086	0	2514
14	MF3264	43.517	FAN_iscf00028183.1	Fvb1	98.828	1792	11	3	1	1784	2133645	2135434	0	3184
15	MF3633	46.39	FAN_iscf00183226.1	Fvb6	96.802	469	14	1	1490	1957	30380107	30379639	0	782
16	MF3050	49.554	FAN_iscf00136236.1	Fvb1	95.702	2629	91	12	1	2621	3264458	3261844	0	4209
17	MF4480	50.3	FAN_iscf00136236.1	Fvb1	95.702	2629	91	12	1	2621	3264458	3261844	0	4209
18	MF2796	52.518	FAN_icon20383789.1	Fvb1	100	479	0	0	1	479	4695939	4695461	0	885
19	MF2891	55.601	FAN_iscf00283840.1	Fvb1	97.557	8802	96	37	2902	11657	4976465	4985193	0	14953
20	MF3952	58.759	FAN_iscf00098054.1	Fvb1	97.667	1800	31	6	1	1796	2790074	2791866	0	3081
21	MF3912	61.026	FAN_iscf00011527.1	Fvb1	98.073	4981	32	19	1382	6351	2332485	2337412	0	8608
22	MF2466	61.452	FAN_iscf00019693.1	Fvb1	98.544	3434	31	6	5830	9259	4203696	4207114	0	6047
23	MF2747	61.516	FAN_iscf00071525.1	Fvb1	98.074	8724	108	20	549	9247	4399553	4390865	0	15125
24	MF3748	61.63	FAN_iscf00384741.1	Fvb1	98.027	2838	17	6	1	2807	4043239	4046068	0	4894
25	MF4269	62.163	FAN_iscf00243704.1	Fvb1	97.805	1139	13	1	565	1691	3659522	3658384	0	1954
26	MF3329	62.989	FAN_iscf00094304.1	Fvb1	98.183	2091	31	3	2916	5002	4039401	4041488	0	3644
27	MF3779	64.85	FAN_iscf00028983.1	Fvb1	99.502	3212	16	0	1	3212	3047050	3050261	0	5843
28	MF3961	66.733	FAN_iscf00128046.1	Fvb1	98.064	2583	26	9	1	2562	4333852	4331273	0	4471
29	MF2805	68.057	FAN_iscf00005464.1	Fvb6	96.549	3477	49	14	5619	9047	12798131	12794678	0	5690
30	MF4634	70.937	FAN_icon20713114.1	Fvb1	99.471	756	4	0	1	756	144009	144764	0	1375
31	MF3060	72.007	FAN_iscf00148334.1	Fvb6	95.898	1487	52	4	9	1486	234074	232588	0	2399
32	MF2929	74.728	FAN_icon20713114.1	Fvb1	99.471	756	4	0	1	756	144009	144764	0	1375
33	MF2915	75.504	FAN_icon19506947.1	Fvb1	98.282	291	5	0	1	291	348138	347848	1.09e-143	510
34	MF4568	76.356	FAN_iscf00295907.1	Fvb1	99.726	729	2	0	1	729	1383360	1384088	0	1336
35	MF2701	77.135	FAN_iscf00353214.1	Fvb1	96.456	903	20	5	2181	3083	962942	962052	0	1480
36	MF4025	78.339	FAN_iscf00353214.1	Fvb1	96.456	903	20	5	2181	3083	962942	962052	0	1480
37	MF3315	80.939	FAN_iscf00080736.1	Fvb1	89.093	981	56	20	2020	2980	154285	153336	0	1171
38	MF3888	85.876	FAN_iscf00392918.1	Fvb1	99.372	1432	9	0	1	1432	2035494	2036925	0	2595
39	MF3880	91.64	FAN_iscf00353214.1	Fvb1	96.456	903	20	5	2181	3083	962942	962052	0	1480
40	MF2820	95.14	FAN_iscf00036872.1	Fvb1	95.44	1908	67	10	3070	4963	2820381	2818480	0	3024
LG1B1
1	MF1153	0	FAN_iscf00367735.1	Fvb1	93.428	913	25	13	2674	3554	3086801	3087710	0	1321
2	MF1623	5.202	FAN_iscf00295907.1	Fvb1	99.726	729	2	0	1	729	1383360	1384088	0	1336
3	MF2078	6.235	FAN_iscf00295907.1	Fvb1	99.726	729	2	0	1	729	1383360	1384088	0	1336
4	MF2408	7.814	FAN_iscf00373102.1	Fvb1	92.662	1063	53	15	2	1047	388440	387386	0	1507
5	MF1025	7.973	FAN_iscf00160237.1	Fvb1	95.949	469	14	2	746	1214	1450732	1451195	0	756
6	MF695	12.443	FAN_iscf00290643.1	Fvb1	96.889	868	4	7	457	1321	1673692	1674539	0	1432
7	MF1898	14.627	FAN_iscf00216289.1	Fvb1	94.108	628	26	6	1	623	2912135	2912756	0	944
8	MF417	16.902	FAN_icon20122269.1	Fvb1	100	402	0	0	1	402	2810612	2811013	0	743
9	MF2061	18.634	FAN_iscf00216289.1	Fvb1	94.108	628	26	6	1	623	2912135	2912756	0	944
10	MF314	19.193	FAN_iscf00216289.1	Fvb1	94.108	628	26	6	1	623	2912135	2912756	0	944
11	MF39	21.938	FAN_iscf00104938.1	Fvb1	99.093	772	2	4	1116	1887	5707932	5707166	0	1382
12	MF161	25.21	FAN_iscf00026871.1	Fvb1	92.836	2038	71	21	1	1990	2989569	2991579	0	2885
13	MF2257	32.243	FAN_iscf00138661.1	Fvb1	96.847	793	11	3	4943	5721	15914955	15915747	0	1314
14	MF1374	32.467	FAN_iscf00008455.1	Fvb1	98.139	591	9	2	1166	1756	1856853	1857441	0	1029
15	MF904	38.856	FAN_iscf00043755.1	Fvb1	90.464	1877	91	28	1	1803	14821676	14823538	0	2394
16	MF1208	39.16	FAN_iscf00011503.1	Fvb1	94.091	1320	34	16	1	1309	14948122	14949408	0	1965
17	MF446	39.398	FAN_iscf00016714.1	Fvb1	87.291	1558	87	45	6218	7703	15459898	15461416	0	1677
18	MF1290	41.622	FAN_iscf00195801.1	Fvb1	94.874	1424	36	9	507	1924	15906320	15904928	0	2191
19	MF606	44.162	FAN_iscf00023868.1	Fvb1	97.769	1793	34	3	1483	3270	17146429	17148220	0	3085
20	MF2259	47.794	FAN_iscf00139249.1	Fvb1	98.971	1360	2	3	1438	2785	15237092	15238451	0	2423
21	MF732	49.376	FAN_icon20085233.1	Fvb1	90	290	22	4	21	307	16857029	16856744	8.88e-101	368
22	MF1884	64.755	FAN_iscf00151776.1	Fvb7	98.155	867	15	1	1	866	5904334	5903468	0	1511
23	MF253	68.606	FAN_iscf00119206.1	Fvb1	98.857	2362	23	3	74	2431	21918298	21915937	0	4209
LG1B2
1	MF1173	0	FAN_icon19795859.1	Fvb1	98.841	345	4	0	3	347	2936881	2936537	2.5e-175	616
2	MF20	6.342	FAN_iscf00035570.1	Fvb1	98.621	580	5	2	1	580	6553208	6552632	0	1024
3	MF1116	10.708	FAN_iscf00301844.1	Fvb1	96.901	1904	41	5	1	1889	3191760	3189860	0	3173
4	MF2133	12.815	FAN_iscf00003588.1	Fvb1	98.771	1871	7	3	154	2024	5339503	5337649	0	3314
5	MF852	13.724	FAN_iscf00002609.1	Fvb1	92.48	1835	72	20	684	2460	5476216	5478042	0	2564
6	MF663	14.957	FAN_iscf00167487.1	Fvb1	97.225	3495	52	16	1	3454	4070683	4074173	0	5875
7	MF389	15.006	FAN_iscf00384741.1	Fvb1	98.027	2838	17	6	1	2807	4043239	4046068	0	4894
8	MF1523	19.615	FAN_iscf00150808.1	Fvb1	97.368	1368	12	1	2760	4127	4893189	4891846	0	2305
9	MF1261	21.091	FAN_iscf00128046.1	Fvb1	98.064	2583	26	9	1	2562	4333852	4331273	0	4471
10	MF34	22.426	FAN_iscf00071525.1	Fvb1	98.074	8724	108	20	549	9247	4399553	4390865	0	15125
11	MF665	23.036	FAN_iscf00178618.1	Fvb6	95.89	1095	41	3	2142	3234	35339909	35338817	0	1770
12	MF2097	25.52	FAN_iscf00365581.1	Fvb1	97.535	1339	6	1	1	1312	3440744	3439406	0	2265
13	MF717	27.392	FAN_iscf00365581.1	Fvb1	97.535	1339	6	1	1	1312	3440744	3439406	0	2265
14	MF1108	29.158	FAN_iscf00288533.1	Fvb1	98.65	1556	18	1	1	1556	3565669	3564117	0	2754
15	MF1848	37.096	FAN_iscf00019693.1	Fvb1	98.544	3434	31	6	5830	9259	4203696	4207114	0	6047
16	MF2390	39.95	FAN_iscf00346482.1	Fvb1	100	640	0	0	1	640	4034171	4034810	0	1182
17	MF1619	44.189	FAN_iscf00290643.1	Fvb1	96.889	868	4	7	457	1321	1673692	1674539	0	1432
18	MF1125	47.63	FAN_iscf00321307.1	Fvb1	98.138	537	10	0	1	537	5070288	5070824	0	937
LG1C1
1	MF1993	0	FAN_iscf00047590.1	Fvb1	99.755	2446	6	0	1	2446	596502	598947	0	4484
2	MF439	8.667	FAN_iscf00003901.1	Fvb1	94.701	1321	31	14	1406	2714	5145320	5144027	0	2015
3	MF1524	10.017	FAN_iscf00151596.1	Fvb1	96.37	1157	31	5	1	1155	3437608	3438755	0	1893
4	MF2253	10.964	FAN_iscf00136236.1	Fvb1	95.702	2629	91	12	1	2621	3264458	3261844	0	4209
5	MF507	13.205	FAN_iscf00124946.1	Fvb1	98.416	947	9	2	1	947	3475706	3474766	0	1661
6	MF2014	14.793	FAN_iscf00096168.1	Fvb1	96.926	2700	22	11	1	2658	5035750	5033070	0	4470
7	MF1394	17.263	FAN_iscf00023893.1	Fvb1	98.914	2117	23	0	4138	6254	5306086	5308202	0	3783
8	MF158	18.948	FAN_iscf00023893.1	Fvb1	98.914	2117	23	0	4138	6254	5306086	5308202	0	3783
9	MF776	20.108	FAN_iscf00082029.1	Fvb1	94.417	2239	54	17	2773	4948	4151719	4149489	0	3376
10	MF150	20.757	FAN_iscf00018306.1	Fvb1	97.673	1676	33	4	1	1671	3988106	3986432	0	2874
11	MF642	21.488	FAN_iscf00128046.1	Fvb1	98.064	2583	26	9	1	2562	4333852	4331273	0	4471
12	MF49	23.188	FAN_iscf00157009.1	Fvb6	93.309	269	15	1	1	266	14765642	14765910	1.56e-108	394
13	MF1552	23.42	FAN_iscf00195082.1	Fvb1	99.565	1149	5	0	623	1771	353858	352710	0	2095
14	MF1667	24.634	FAN_iscf00368961.1	Fvb1	93.449	748	25	9	3	747	2952827	2952101	0	1088
15	MF284	25.518	FAN_iscf00162449.1	Fvb1	92.804	1209	40	8	1	1183	4309697	4308510	0	1707
16	MF340	25.56	FAN_iscf00274846.1	Fvb1	97.222	396	8	2	79	474	4235965	4236357	0	667
17	MF1385	28.702	FAN_iscf00019693.1	Fvb1	98.544	3434	31	6	5830	9259	4203696	4207114	0	6047
18	MF173	31.73	FAN_iscf00037964.1	Fvb1	92.661	1526	55	15	4864	6354	6429523	6431026	0	2145
19	MF2006	32.59	FAN_iscf00080524.1	Fvb1	98.263	1727	29	1	2660	4385	6228898	6227172	0	3022
20	MF2007	33.489	FAN_iscf00080524.1	Fvb1	98.263	1727	29	1	2660	4385	6228898	6227172	0	3022
21	MF1095	33.96	FAN_iscf00265327.1	Fvb1	98.941	944	10	0	663	1606	6827822	6826879	0	1688
22	MF758	36.375	FAN_iscf00029807.1	Fvb1	97.229	397	11	0	1	397	6728854	6729250	0	673
23	MF2312	37.33	FAN_iscf00208112.1	Fvb1	98.876	1513	11	1	1	1507	7164814	7166326	0	2695
24	MF1460	41.029	FAN_iscf00080332.1	Fvb1	94.649	1383	58	10	12	1380	8568318	8569698	0	2130
25	MF2399	43.622	FAN_iscf00356515.1	Fvb1	93.01	1259	32	19	1	1216	10282511	10283756	0	1786
26	MF1241	44.727	FAN_iscf00071435.1	Fvb1	95.014	1825	49	16	1162	2969	8843130	8841331	0	2828
27	MF722	47.234	FAN_iscf00394281.1	Fvb3	86.614	381	38	10	71	442	22983007	22982631	3.43e-112	409
28	MF172	47.556	FAN_iscf00036872.1	Fvb1	95.44	1908	67	10	3070	4963	2820381	2818480	0	3024
29	MF2314	48.283	FAN_iscf00213024.1	Fvb1	92.906	1762	63	26	33	1780	11409271	11410984	0	2505
30	MF2106	51.133	FAN_iscf00394281.1	Fvb3	86.614	381	38	10	71	442	22983007	22982631	3.43e-112	409
31	MF662	51.562	FAN_iscf00166712.1	Fvb1	94.54	348	10	3	1	343	16216342	16216685	3.31e-149	529
32	MF594	52.061	FAN_icon20750376.1	Fvb1	81.454	399	22	18	408	781	12062740	12062369	9.5e-74	279
33	MF708	53.915	FAN_iscf00343003.1	Fvb1	99.262	2573	14	4	3489	6057	17617528	17620099	0	4641
34	MF2320	56.485	FAN_iscf00226397.1	Fvb1	92.494	3424	122	46	4221	7598	9426571	9423237	0	4774
35	MF610	58.585	FAN_iscf00031536.1	Fvb1	90.444	1193	33	22	1	1166	11106955	11105817	0	1496
36	MF2372	61.85	FAN_iscf00314366.1	Fvb1	99.689	644	2	0	1	644	12855361	12856004	0	1179
37	MF2076	63.364	FAN_iscf00291374.1	Fvb1	98.491	530	5	3	1	527	17517559	17517030	0	931
38	MF1172	66.791	FAN_icon19761681.1	Fvb1	99.123	342	3	0	1	342	9548439	9548780	2.47e-175	616
LG1C2
1	MF97	0	FAN_iscf00325920.1	Fvb1	89.551	1158	34	23	133	1240	15135521	15136641	0	1387
2	MF815	8.637	FAN_iscf00325920.1	Fvb1	89.551	1158	34	23	133	1240	15135521	15136641	0	1387
3	MF712	16.273	FAN_iscf00355414.1	Fvb2	94.755	591	25	4	3017	3604	363028	363615	0	915
4	MF352	18.094	FAN_iscf00291374.1	Fvb1	98.491	530	5	3	1	527	17517559	17517030	0	931
5	MF781	18.97	FAN_iscf00127838.1	Fvb1	97.907	1051	15	4	922	1971	13311740	13312784	0	1812
6	MF1560	20.311	FAN_iscf00202234.1	Fvb1	98.782	903	3	2	1	897	16227481	16226581	0	1600
7	MF93	20.327	FAN_iscf00292905.1	Fvb1	97.082	2365	43	7	1	2362	14668126	14665785	0	3962
8	MF409	20.333	FAN_icon19966581.1	Fvb1	96.522	230	4	1	1	230	16038410	16038635	1.39e-103	377
9	MF1550	20.39	FAN_iscf00190965.1	Fvb2	92.948	2269	119	16	6443	8708	220039	222269	0	3265
10	MF193	21.888	FAN_iscf00056003.1	Fvb1	98.572	3221	26	9	1151	4359	17100636	17103848	0	5675
11	MF670	25.491	FAN_iscf00190376.1	Fvb1	98.24	1648	15	6	1	1644	13377905	13376268	0	2870
12	MF267	28.263	FAN_iscf00139500.1	Fvb1	99.381	808	5	0	1	808	16317110	16317917	0	1465
13	MF298	33.092	FAN_iscf00184948.1	Fvb1	99.063	1814	9	2	1	1812	20650547	20648740	0	3249
14	MF478	34.964	FAN_iscf00061388.1	Fvb2	90.812	3004	212	34	5142	8113	318032	315061	0	3960
LG1D1
1	MF3459	0	FAN_iscf00259515.1	Fvb1	97.899	1999	23	4	1	1982	1069647	1071643	0	3441
2	MF2908	4.9	FAN_iscf00373102.1	Fvb1	92.662	1063	53	15	2	1047	388440	387386	0	1507
3	MF2641	5.186	FAN_iscf00102879.1	Fvb1	98.67	376	5	0	1	376	506895	507270	0	667
4	MF3974	18.728	FAN_iscf00145660.1	Fvb1	91.661	2770	95	37	83	2780	7284572	7287277	0	3711
5	MF2644	21.414	FAN_iscf00115907.1	Fvb1	91.005	567	12	8	863	1409	6679720	6680267	0	728
6	MF2748	22.676	FAN_iscf00073557.1	Fvb1	89.479	1939	80	42	2985	4877	6502120	6503980	0	2337
7	MF3219	22.725	FAN_icon20626312.1	Fvb1	81.346	327	15	16	352	634	6523741	6523417	3.35e-57	224
8	MF3148	24.744	FAN_iscf00273338.1	Fvb1	92.826	460	20	2	480	933	7165537	7165085	0	654
9	MF2563	24.77	FAN_iscf00312108.1	Fvb1	99.407	2531	15	0	1	2531	7022337	7019807	0	4591
10	MF2918	26.914	FAN_icon19582445.1	Fvb1	94.512	328	9	3	1	322	7976193	7976517	8.73e-140	497
11	MF3799	26.921	FAN_iscf00084303.1	Fvb1	96.608	1533	32	10	1	1519	9162006	9160480	0	2525
12	MF2904	26.929	FAN_iscf00350602.1	Fvb1	90.417	720	39	16	4819	5517	7706550	7707260	0	920
13	MF3185	26.929	FAN_iscf00350602.1	Fvb1	90.417	720	39	16	4819	5517	7706550	7707260	0	920
14	MF3785	28.919	FAN_iscf00043166.1	Fvb1	96.137	1864	57	4	1541	3390	10132912	10131050	0	3029
15	MF3390	29.056	FAN_iscf00161336.1	Fvb1	98.58	352	5	0	1	352	9847928	9848279	1.52e-177	623
16	MF4019	29.663	FAN_iscf00314366.1	Fvb1	99.689	644	2	0	1	644	12855361	12856004	0	1179
17	MF2705	31.228	FAN_icon19391919.1	Fvb1	99.671	304	1	0	1	304	11029961	11030264	1.33e-157	556
18	MF2997	31.629	FAN_iscf00063332.1	Fvb1	96.542	1388	37	4	867	2245	12436008	12437393	0	2287
19	MF2983	32.361	FAN_iscf00055515.1	Fvb1	99.309	1013	4	2	1337	2348	13768780	13769790	0	1829
20	MF4343	33.397	FAN_icon19391919.1	Fvb1	99.671	304	1	0	1	304	11029961	11030264	1.33e-157	556
21	MF4223	34.98	FAN_iscf00177293.1	Fvb3	83.397	4692	718	40	8102	12759	23532684	23528020	0	4292
22	MF3638	35.886	FAN_iscf00228162.1	Fvb1	92.571	700	22	2	3688	4367	12872526	12873215	0	977
LG1D2
1	MF2494	0	FAN_iscf00066598.1	Fvb1	97.358	492	12	1	1	492	13820585	13821075	0	835
2	MF4134	4.125	FAN_iscf00079855.1	Fvb1	98.016	1865	23	4	790	2650	19970413	19968559	0	3227
3	MF4429	5.179	FAN_iscf00064187.1	Fvb1	95.775	2272	48	8	3111	5343	7438667	7440929	0	3620
4	MF4162	6.628	FAN_iscf00113336.1	Fvb1	96.362	1979	54	5	1276	3244	7631903	7629933	0	3240
5	MF3994	11.023	FAN_iscf00202669.1	Fvb1	94.148	4631	137	56	4770	9316	9946270	9941690	0	6927
6	MF2692	13.254	FAN_iscf00306459.1	Fvb1	94.679	1898	50	14	919	2780	9677941	9676059	0	2898
7	MF4525	16.663	FAN_iscf00199297.1	Fvb1	96.947	2293	56	6	9963	12250	8213401	8215684	0	3834
8	MF2933	18.083	FAN_iscf00003334.1	Fvb1	95.977	1939	40	13	1	1930	9986280	9988189	0	3114
9	MF3639	19.231	FAN_iscf00244042.1	Fvb1	90.353	850	32	17	1	845	10330749	10329945	0	1070
10	MF3584	20.453	FAN_iscf00025368.1	Fvb1	95.825	527	16	2	2662	3183	10124875	10124350	0	846
11	MF3235	25.207	FAN_iscf00010644.1	Fvb1	95.266	1901	45	10	1	1866	11520878	11522768	0	2970
12	MF3321	26.817	FAN_iscf00084481.1	Fvb1	94.307	931	32	6	750	1667	12231701	12230779	0	1406
13	MF3209	27.093	FAN_icon19751601.1	Fvb1	97.59	166	4	0	176	341	12870235	12870400	7.87e-76	285
14	MF3001	29.569	FAN_iscf00066598.1	Fvb1	97.358	492	12	1	1	492	13820585	13821075	0	835
15	MF3542	30.958	FAN_icon20034997.1	Fvb1	89.691	388	16	7	1	384	17310175	17309808	1.78e-132	473
16	MF2853	31.446	FAN_iscf00142820.1	Fvb1	97.486	1233	31	0	1	1233	16325123	16326355	0	2106
17	MF3520	33.581	FAN_iscf00381607.1	Fvb1	94.55	1211	31	13	3	1185	15764444	15765647	0	1838
18	MF3723	35.307	FAN_iscf00190160.1	Fvb1	98.236	567	9	1	1	566	18668512	18669078	0	990
19	MF2630	37.202	FAN_iscf00042524.1	Fvb1	97.62	4664	45	19	852	5468	17827373	17832017	0	7938
20	MF3600	40.048	FAN_iscf00082613.1	Fvb1	93.333	1185	36	9	1	1181	18261494	18260349	0	1711
21	MF3879	46.911	FAN_iscf00351781.1	Fvb1	99.197	2614	12	3	2187	4795	18179129	18176520	0	4702
22	MF2579	51.394	FAN_iscf00345921.1	Fvb1	96.03	932	18	6	405	1331	16048382	16047465	0	1498
23	MF3182	54.041	FAN_iscf00345921.1	Fvb1	96.03	932	18	6	405	1331	16048382	16047465	0	1498
24	MF3809	56.453	FAN_iscf00105558.1	Fvb1	96.814	816	23	3	1454	2268	21999984	21999171	0	1360
LG2A1
1	MF2410	0	FAN_iscf00377102.1	Fvb2	97.082	1405	21	6	1	1397	2026125	2024733	0	2350
2	MF1675	2.282	FAN_iscf00377102.1	Fvb2	97.082	1405	21	6	1	1397	2026125	2024733	0	2350
3	MF1286	4.993	FAN_iscf00189461.1	Fvb2	99.232	8206	46	7	1	8190	2826321	2834525	0	14789
4	MF870	10.36	FAN_iscf00014164.1	Fvb2	97.37	4790	68	7	1	4751	2299016	2294246	0	8094
5	MF73	11.855	FAN_iscf00218186.1	Fvb2	98.663	1645	17	3	189	1828	2993932	2995576	0	2911
6	MF471	13.569	FAN_iscf00046503.1	Fvb2	99.276	691	3	2	1378	2067	1663823	1664512	0	1247
7	MF1989	16.007	FAN_iscf00043959.1	Fvb2	97.651	6386	114	18	2748	9115	2881086	2874719	0	10929
8	MF181	17.62	FAN_iscf00043959.1	Fvb2	97.651	6386	114	18	2748	9115	2881086	2874719	0	10929
9	MF1143	18.883	FAN_iscf00351102.1	Fvb2	92.477	545	21	7	1	540	4312095	4312624	0	761
10	MF61	21.198	FAN_iscf00188218.1	Fvb2	99.219	384	3	0	1	384	3028152	3027769	0	693
11	MF817	21.902	FAN_iscf00335485.1	Fvb2	94.67	469	12	2	1	469	2943198	2943653	0	715
12	MF1929	22.404	FAN_iscf00322466.1	Fvb2	95.172	580	14	5	1	572	2247904	2247331	0	904
13	MF751	23.251	FAN_iscf00006210.1	Fvb2	92.426	977	48	10	4	961	4479299	4478330	0	1371
14	MF1222	24.121	FAN_iscf00032103.1	Fvb2	98.148	432	8	0	1	432	3257648	3258079	0	754
15	MF543	25.443	FAN_iscf00218186.1	Fvb2	98.663	1645	17	3	189	1828	2993932	2995576	0	2911
16	MF339	26.622	FAN_iscf00274102.1	Fvb2	99.598	498	2	0	1590	2087	4527825	4527328	0	909
17	MF15	29.926	FAN_iscf00031670.1	Fvb2	94.952	1763	41	18	1106	2850	3291346	3293078	0	2719
18	MF55	31.487	FAN_iscf00181733.1	Fvb2	90.878	296	15	5	207	501	804459	804175	8.77e-106	387
19	MF1927	33.628	FAN_iscf00312356.1	Fvb2	97.299	1592	30	3	2575	4153	2412710	2411119	0	2689
20	MF848	36.675	FAN_icon20766698.1	Fvb2	98.444	900	11	2	1	897	8552409	8551510	0	1581
LG2A2
1	MF3725	0	FAN_iscf00208182.1	Fvb2	95.34	1352	41	2	1	1330	391734	393085	0	2128
2	MF4078	2.284	FAN_iscf00021519.1	Fvb2	95.529	4272	153	12	2307	6557	3455899	3451645	0	6796
3	MF4176	6.031	FAN_iscf00127301.1	Fvb2	99.689	644	2	0	675	1318	3698251	3698894	0	1179
4	MF3988	9.115	FAN_iscf00184877.1	Fvb2	97.719	526	11	1	1	525	3507864	3507339	0	904
5	MF3093	10.198	FAN_iscf00189108.1	Fvb2	99.416	1541	9	0	2434	3974	3263414	3264954	0	2796
6	MF2740	12.775	FAN_iscf00049825.1	Fvb2	94.752	3525	111	21	577	4045	4096188	4099694	0	5417
7	MF3487	14.277	FAN_iscf00309741.1	Fvb3	91.733	1137	61	14	2665	3791	30170922	30169809	0	1548
8	MF4046	16.808	FAN_iscf00000206.1	Fvb2	95.257	1497	35	12	1	1473	6771888	6770404	0	2338
9	MF2877	19.942	FAN_iscf00203471.1	Fvb2	99.642	559	2	0	1	559	7254795	7255353	0	1022
10	MF2495	20.026	FAN_iscf00072152.1	Fvb2	96.183	3746	119	3	1	3722	7257506	7253761	0	6104
11	MF4225	20.921	FAN_iscf00185287.1	Fvb2	94.044	1914	67	13	2234	4122	5177198	5179089	0	2859
12	MF2642	21.197	FAN_iscf00102986.1	Fvb2	97.285	663	17	1	287	949	5230150	5230811	0	1123
13	MF2811	23.069	FAN_iscf00017000.1	Fvb2	98.541	754	5	3	440	1189	3938474	3937723	0	1327
14	MF3248	25.093	FAN_iscf00017000.1	Fvb2	98.541	754	5	3	440	1189	3938474	3937723	0	1327
15	MF3174	31.466	FAN_iscf00332687.1	Fvb2	98.431	765	11	1	68	832	5384574	5385337	0	1345
LG2B
1	MF1045	0	FAN_iscf00190402.1	Fvb2	99.348	920	6	0	148	1067	7591851	7592770	0	1666
2	MF864	2.914	FAN_iscf00010335.1	Fvb2	99.195	2483	20	0	1	2483	19818011	19820493	0	4475
3	MF2219	4.268	FAN_iscf00089616.1	Fvb2	95.756	377	2	3	1	371	16351189	16350821	3.51e-169	595
4	MF407	5.284	FAN_icon19944657.1	Fvb2	97.019	369	8	1	1	369	16840668	16841033	7.44e-176	617
5	MF405	6.218	FAN_icon19862743.1	Fvb2	99.157	356	3	0	1	356	18488609	18488254	0	641
6	MF133	6.833	FAN_iscf00004939.1	Fvb2	99.034	10666	70	11	842	11487	20073069	20062417	0	19095
7	MF638	8.195	FAN_iscf00110133.1	Fvb2	99.307	2887	20	0	1	2887	19713935	19711049	0	5221
8	MF1056	8.785	FAN_iscf00201227.1	Fvb2	89.026	647	23	11	80	678	16152098	16151452	0	758
9	MF651	9.428	FAN_iscf00135676.1	Fvb2	89.933	1649	48	40	915	2493	14714742	14716342	0	2017
10	MF688	9.641	FAN_iscf00241504.1	Fvb2	89.312	1759	106	34	2463	4182	16458053	16459768	0	2132
11	MF1127	10.445	FAN_iscf00322365.1	Fvb2	99.267	546	4	0	1	546	15757359	15756814	0	987
12	MF1536	10.522	FAN_iscf00174371.1	Fvb2	98.291	585	4	3	1	583	14579348	14579928	0	1020
13	MF5	11.277	FAN_iscf00008249.1	Fvb2	97.004	1235	27	7	1	1230	11120256	11119027	0	2067
14	MF1728	11.34	FAN_icon20806992.1	Fvb5	92.758	1008	51	11	112	1103	19505303	19506304	0	1437
15	MF1237	12.33	FAN_iscf00064802.1	Fvb2	98.688	381	5	0	1	381	15486570	15486950	0	676
16	MF1165	12.876	FAN_iscf00393331.1	Fvb2	99.607	509	2	0	595	1103	16159461	16158953	0	929
17	MF1741	13.325	FAN_iscf00013030.1	Fvb2	94.014	969	28	7	863	1829	15750516	15751456	0	1441
18	MF509	13.791	FAN_iscf00130860.1	Fvb2	98.308	1123	15	3	1379	2498	16092389	16093510	0	1965
19	MF2040	14.392	FAN_iscf00166587.1	Fvb2	99.154	591	4	1	1	590	15338208	15338798	0	1062
20	MF1634	14.44	FAN_iscf00309199.1	Fvb2	99.213	2540	17	2	1	2540	11904624	11902088	0	4577
21	MF467	15.722	FAN_iscf00045292.1	Fvb2	98.845	4937	41	7	2374	7300	19302746	19297816	0	8787
22	MF750	15.904	FAN_iscf00004939.1	Fvb2	99.034	10666	70	11	842	11487	20073069	20062417	0	19095
23	MF120	16.074	FAN_icon20605322.1	Fvb2	99.511	613	3	0	1	613	19097335	19097947	0	1116
24	MF1879	16.838	FAN_iscf00123365.1	Fvb2	98.081	3491	39	11	1	3479	18778489	18781963	0	6050
25	MF968	17.167	FAN_iscf00104751.1	Fvb2	98.222	1969	17	4	1	1969	17601888	17599938	0	3426
26	MF981	18.438	FAN_iscf00109985.1	Fvb2	98.99	2377	15	3	1956	4330	16355955	16358324	0	4248
27	MF1279	19.559	FAN_iscf00181513.1	Fvb2	88.673	927	61	12	505	1410	10239340	10240243	0	1090
28	MF671	20.998	FAN_iscf00192715.1	Fvb2	98.087	784	13	1	1	782	9737836	9737053	0	1363
29	MF957	21.4	FAN_iscf00092432.1	Fvb2	90.754	1525	67	38	3672	5171	10032580	10031105	0	1967
30	MF1696	22.222	FAN_icon19820053.1	Fvb2	99.714	350	1	0	1	350	9836906	9836557	0	641
31	MF1176	22.687	FAN_icon19820053.1	Fvb2	99.714	350	1	0	1	350	9836906	9836557	0	641
32	MF437	23.289	FAN_icon20841844.1	Fvb2	96.972	1486	12	2	1	1453	9008886	9010371	0	2464
33	MF1844	24.52	FAN_icon20841844.1	Fvb2	96.972	1486	12	2	1	1453	9008886	9010371	0	2464
34	MF995	26.109	FAN_iscf00135334.1	Fvb2	98.804	9281	73	19	2171	11429	9035947	9026683	0	16489
35	MF1323	26.856	FAN_iscf00295684.1	Fvb2	98.81	588	5	1	1763	2348	8616909	8616322	0	1046
36	MF1601	27.815	FAN_iscf00275054.1	Fvb2	99.416	1198	5	2	780	1975	8446103	8447300	0	2172
37	MF931	29.022	FAN_iscf00068825.1	Fvb2	98.729	1967	10	3	3075	5040	8436648	8438600	0	3480
38	MF994	30.857	FAN_iscf00135334.1	Fvb2	98.804	9281	73	19	2171	11429	9035947	9026683	0	16489
39	MF1321	32.317	FAN_iscf00286716.1	Fvb2	98.676	4003	34	9	5367	9357	5765072	5761077	0	7081
40	MF349	33.219	FAN_iscf00286716.1	Fvb2	98.676	4003	34	9	5367	9357	5765072	5761077	0	7081
41	MF472	33.744	FAN_iscf00049825.1	Fvb2	94.752	3525	111	21	577	4045	4096188	4099694	0	5417
42	MF1673	35.557	FAN_iscf00372978.1	Fvb2	97.421	1202	16	3	1	1187	6990179	6991380	0	2034
43	MF1544	36.6	FAN_iscf00184877.1	Fvb2	97.719	526	11	1	1	525	3507864	3507339	0	904
44	MF1472	39.216	FAN_iscf00100668.1	Fvb2	99.273	4953	29	4	1	4950	3100633	3105581	0	8940
45	MF2178	39.907	FAN_iscf00043959.1	Fvb2	97.651	6386	114	18	2748	9115	2881086	2874719	0	10929
46	MF2050	40.677	FAN_iscf00189461.1	Fvb2	99.232	8206	46	7	1	8190	2826321	2834525	0	14789
47	MF1089	42.456	FAN_iscf00255765.1	Fvb2	99.05	1790	11	3	1	1784	3303287	3301498	0	3206
48	MF1726	43.572	FAN_icon20761216.1	Fvb2	97.984	893	3	1	1	878	3343921	3343029	0	1535
49	MF50	44.677	FAN_iscf00158252.1	Fvb4	97.526	970	22	1	3178	4145	21472695	21471726	0	1657
50	MF2192	44.752	FAN_iscf00056367.1	Fvb2	96.051	1722	30	7	793	2510	2194136	2192449	0	2769
51	MF26	44.851	FAN_iscf00052964.1	Fvb2	98.304	3715	40	5	531	4235	2407202	2410903	0	6490
52	MF77	46.113	FAN_iscf00232194.1	Fvb2	94.569	5303	162	42	4381	9588	2651674	2646403	0	8082
53	MF96	47.528	FAN_iscf00322466.1	Fvb2	95.172	580	14	5	1	572	2247904	2247331	0	904
54	MF273	48.801	FAN_iscf00151853.1	Fvb2	91.246	2536	149	35	1	2512	2764912	2767398	0	3386
55	MF2378	52.245	FAN_iscf00322466.1	Fvb2	95.172	580	14	5	1	572	2247904	2247331	0	904
56	MF869	54.297	FAN_iscf00014164.1	Fvb2	97.37	4790	68	7	1	4751	2299016	2294246	0	8094
57	MF416	56.174	FAN_icon20112609.1	Fvb2	100	400	0	0	1	400	1841390	1841789	0	739
58	MF1849	59.197	FAN_iscf00021519.1	Fvb2	95.529	4272	153	12	2307	6557	3455899	3451645	0	6796
59	MF1387	60.586	FAN_iscf00021519.1	Fvb2	95.529	4272	153	12	2307	6557	3455899	3451645	0	6796
LG2C1
1	MF4238	0	FAN_iscf00204678.1	Fvb2	96.458	1327	26	4	3251	4556	14334628	14333302	0	2170
2	MF2766	2.341	FAN_iscf00204678.1	Fvb2	96.458	1327	26	4	3251	4556	14334628	14333302	0	2170
3	MF3854	8.239	FAN_iscf00231542.1	Fvb2	99.379	2576	16	0	1	2576	15399129	15401704	0	4669
4	MF3769	16.272	FAN_iscf00012240.1	Fvb2	97.255	2004	41	6	344	2345	14900611	14902602	0	3384
5	MF2913	20.626	FAN_iscf00394127.1	Fvb2	97.556	1350	23	7	8	1355	14861694	14863035	0	2302
6	MF2632	29.502	FAN_iscf00061434.1	Fvb2	92.82	3231	134	34	507	3725	14446760	14443616	0	4591
7	MF3925	31.51	FAN_iscf00023028.1	Fvb2	89.631	569	23	9	1	562	14664307	14664846	0	691
8	MF4061	33.672	FAN_iscf00012195.1	Fvb2	96.886	546	15	2	1	545	13854734	13854190	0	913
9	MF3059	34.74	FAN_iscf00146367.1	Fvb2	95.552	1349	28	12	2719	4039	9714170	9715514	0	2130
10	MF4342	36.641	FAN_iscf00394127.1	Fvb2	97.556	1350	23	7	8	1355	14861694	14863035	0	2302
11	MF2953	37.343	FAN_iscf00023028.1	Fvb2	89.631	569	23	9	1	562	14664307	14664846	0	691
12	MF4573	38.665	FAN_iscf00300339.1	Fvb2	95.817	1291	45	9	1618	2903	18229173	18227887	0	2076
13	MF3803	39.007	FAN_iscf00099769.1	Fvb2	96.926	618	13	4	1	615	17599463	17598849	0	1031
14	MF3179	39.652	FAN_iscf00342553.1	Fvb2	91.985	1859	76	28	2986	4800	20656491	20654662	0	2540
15	MF3188	39.927	FAN_iscf00360531.1	Fvb2	93.223	664	23	13	17	679	22306904	22307546	0	957
16	MF2988	40.249	FAN_iscf00059204.1	Fvb2	96.447	1323	38	4	1152	2470	14488839	14490156	0	2174
17	MF2706	40.293	FAN_icon19616161.1	Fvb2	90.909	341	14	6	1	325	15527779	15527440	4.19e-123	442
18	MF4388	40.4	FAN_iscf00010294.1	Fvb2	98.413	252	4	0	230	481	17392301	17392050	1.77e-123	444
19	MF3792	40.548	FAN_iscf00063233.1	Fvb2	97.489	677	15	2	2074	2748	20343735	20343059	0	1155
20	MF2571	41.753	FAN_iscf00333351.1	Fvb2	97.859	6633	77	18	912	7501	18975611	18982221	0	11402
21	MF3086	42.616	FAN_iscf00184885.1	Fvb2	92.188	384	18	10	25	406	20077709	20077336	1.74e-149	532
22	MF4326	44.515	FAN_iscf00351746.1	Fvb2	98.136	1931	21	9	1	1924	15436146	15434224	0	3352
23	MF4107	49.678	FAN_iscf00051068.1	Fvb2	97.692	4159	43	14	1713	5838	19049636	19045498	0	7099
24	MF3452	52.081	FAN_iscf00253752.1	Fvb2	98.084	1722	20	2	1	1722	20060290	20061998	0	2985
LG2C2
1	MF2821	0	FAN_iscf00040796.1	Fvb2	98.984	1378	14	0	2541	3918	14329215	14327838	0	2468
2	MF3999	3.818	FAN_iscf00217884.1	Fvb2	98.133	1928	22	3	1849	3765	17890987	17892911	0	3349
3	MF3122	8.501	FAN_iscf00231542.1	Fvb2	99.379	2576	16	0	1	2576	15399129	15401704	0	4669
4	MF2786	10.547	FAN_iscf00348299.1	Fvb2	98.035	916	12	2	802	1714	13932301	13933213	0	1587
5	MF3377	11.449	FAN_iscf00151611.1	Fvb2	96.335	382	9	2	1	377	11118654	11119035	1.64e-177	623
6	MF4631	14.13	FAN_icon20555060.1	Fvb2	99.126	572	1	1	1	572	16928824	16928257	0	1026
7	MF3681	15.503	FAN_iscf00039049.1	Fvb2	99.491	1374	7	0	4747	6120	16157731	16159104	0	2499
8	MF4459	18.176	FAN_iscf00118464.1	Fvb2	98.241	5515	40	15	1	5476	18819874	18814378	0	9594
9	MF3472	20.135	FAN_iscf00282575.1	Fvb2	99.367	632	4	0	1	632	25446508	25447139	0	1146
10	MF2516	22.284	FAN_iscf00152504.1	Fvb2	93.059	1700	69	18	386	2078	20855373	20857030	0	2440
11	MF3062	24.35	FAN_iscf00152504.1	Fvb2	93.059	1700	69	18	386	2078	20855373	20857030	0	2440
12	MF3246	25.945	FAN_iscf00015204.1	Fvb2	91.457	2622	81	54	2079	4618	21385348	21387908	0	3469
13	MF3003	27.422	FAN_iscf00069005.1	Fvb2	98.587	5521	47	5	1	5492	21196861	21202379	0	9734
14	MF2781	30.111	FAN_iscf00312690.1	Fvb2	94.423	789	35	3	73	853	21458626	21459413	0	1205
15	MF4395	33.931	FAN_iscf00021873.1	Fvb2	98.061	722	8	1	4	719	25188619	25187898	0	1251
16	MF3358	36.146	FAN_iscf00130620.1	Fvb2	99.624	798	3	0	920	1717	26053336	26054133	0	1458
17	MF2621	38.103	FAN_iscf00019265.1	Fvb2	100	425	0	0	1	425	25748251	25747827	0	785
18	MF3040	41.353	FAN_iscf00128056.1	Fvb2	99.509	407	2	0	1	407	24624519	24624113	0	741
19	MF3751	41.573	FAN_icon19666931.1	Fvb2	98.494	332	4	1	1	331	25221912	25222243	6.71e-166	584
20	MF4367	41.834	FAN_icon20554506.1	Fvb2	94.656	524	11	8	58	571	24744177	24743661	0	797
21	MF3158	41.884	FAN_iscf00297659.1	Fvb2	98.513	1883	6	2	1	1861	24414123	24416005	0	3302
22	MF2985	41.89	FAN_iscf00056400.1	Fvb2	99.202	3509	11	3	3531	7022	24449917	24453425	0	6309
23	MF4358	41.91	FAN_icon20215715.1	Fvb2	96.789	436	3	1	1	425	24442748	24443183	0	717
24	MF3550	43.661	FAN_icon20215715.1	Fvb2	96.789	436	3	1	1	425	24442748	24443183	0	717
25	MF2713	43.859	FAN_icon20510763.1	Fvb2	99.446	542	3	0	1	542	25509314	25508773	0	985
26	MF3257	44.801	FAN_iscf00021873.1	Fvb2	98.061	722	8	1	4	719	25188619	25187898	0	1251
27	MF4071	47.612	FAN_iscf00019265.1	Fvb2	100	425	0	0	1	425	25748251	25747827	0	785
28	MF2714	49.196	FAN_icon20557352.1	Fvb2	98.953	573	6	0	1	573	25592557	25591985	0	1026
29	MF4111	52.982	FAN_iscf00055880.1	Fvb2	97.493	718	12	3	1	712	27861008	27860291	0	1221
30	MF4588	56.39	FAN_iscf00338614.1	Fvb2	98.156	976	9	2	680	1655	24251355	24250389	0	1694
31	MF4552	60.377	FAN_iscf00253739.1	Fvb2	99.87	768	1	0	475	1242	29150635	29149868	0	1413
32	MF2592	60.57	FAN_iscf00375560.1	Fvb2	99.267	955	4	2	1	955	28422200	28423151	0	1722
33	MF2775	61.484	FAN_iscf00253634.1	Fvb2	99.362	1568	10	0	1	1568	28421970	28420403	0	2841
34	MF2849	62.833	FAN_iscf00134519.1	Fvb2	99.216	1913	14	1	539	2451	29096708	29098619	0	3448
35	MF2677	63.236	FAN_iscf00241439.1	Fvb2	97.598	999	22	2	76	1072	27392384	27391386	0	1711
36	MF4190	65.722	FAN_iscf00134519.1	Fvb2	99.216	1913	14	1	539	2451	29096708	29098619	0	3448
37	MF4068	66.277	FAN_iscf00018674.1	Fvb2	97.923	1733	30	4	5289	7015	26246039	26247771	0	2996
38	MF2907	67.301	FAN_iscf00363382.1	Fvb2	97.784	993	9	2	1	980	28100539	28099547	0	1700
39	MF3190	70.678	FAN_iscf00364789.1	Fvb2	94.813	829	16	7	380	1197	27637052	27636240	0	1267
40	MF4156	72.658	FAN_iscf00103159.1	Fvb2	95.324	1604	37	16	659	2233	27859331	27857737	0	2512
LG2D1
1	MF1756	0	FAN_iscf00041557.1	Fvb2	93.975	1527	44	18	233	1720	27512400	27510883	0	2266
2	MF2269	1.715	FAN_iscf00149032.1	Fvb2	92.353	1713	55	26	513	2200	23196375	23194714	0	2368
3	MF1063	3.594	FAN_iscf00214249.1	Fvb2	93.853	667	33	4	1	661	27296789	27297453	0	998
4	MF942	4.674	FAN_iscf00074569.1	Fvb2	87.755	784	49	20	3236	4001	29133343	29134097	0	872
5	MF480	5.269	FAN_iscf00065959.1	Fvb2	85.237	359	35	8	22	364	27164500	27164144	2.28e-96	353
6	MF1042	6.277	FAN_iscf00185055.1	Fvb2	92.01	826	34	9	315	1112	28795822	28795001	0	1131
7	MF421	7.334	FAN_icon20231729.1	Fvb2	94.636	261	14	0	1	261	29259867	29260127	7.41e-112	405
8	MF862	7.403	FAN_iscf00009578.1	Fvb2	90.999	911	34	15	1	881	27384720	27383828	0	1184
9	MF850	7.418	FAN_iscf00000957.1	Fvb2	95.056	1335	38	16	815	2139	29309992	29311308	0	2074
10	MF117	7.42	FAN_icon20231729.1	Fvb2	94.636	261	14	0	1	261	29259867	29260127	7.41e-112	405
11	MF798	9.804	FAN_iscf00187552.1
12	MF704	11.48	FAN_iscf00336696.1	Fvb2	97.286	479	11	1	1	479	27545652	27545176	0	811
13	MF1838	11.499	FAN_icon20236067.1	Fvb2	94.977	438	14	1	1	430	28047993	28048430	0	680
14	MF2241	12.764	FAN_iscf00117801.1	Fvb2	90.857	350	5	2	1	323	27704398	27704747	1.16e-123	444
15	MF248	14.573	FAN_iscf00113042.1	Fvb2	98.854	611	6	1	3	613	24968306	24968915	0	1088
16	MF2026	15.516	FAN_iscf00113042.1	Fvb2	98.854	611	6	1	3	613	24968306	24968915	0	1088
17	MF1456	17.443	FAN_iscf00076856.1	Fvb2	99.643	840	3	0	1	840	24711820	24712659	0	1535
18	MF1044	18.894	FAN_iscf00189387.1	Fvb2	93.291	790	34	12	1176	1959	24290627	24291403	0	1147
19	MF1806	20.31	FAN_iscf00261296.1	Fvb2	92.679	601	15	9	278	869	24522924	24523504	0	839
20	MF1424	24.372	FAN_iscf00047034.1	Fvb2	98.661	1270	16	1	1	1270	25431369	25432637	0	2250
21	MF913	26.457	FAN_iscf00055982.1	Fvb2	89.421	1191	81	10	1	1149	22400086	22398899	0	1459
22	MF1264	27.01	FAN_iscf00137752.1	Fvb2	92.077	732	41	11	1675	2403	23962138	23961421	0	1014
23	MF276	28.187	FAN_iscf00155144.1	Fvb2	98.614	4039	27	4	4755	8768	19261251	19257217	0	7121
24	MF592	33.024	FAN_icon20615686.1	Fvb2	99.518	623	3	0	1	623	20773444	20772822	0	1134
25	MF135	35.798	FAN_iscf00005599.1	Fvb2	98.661	1718	6	2	4128	5833	25497663	25499375	0	3029
26	MF1205	38.154	FAN_iscf00005599.1	Fvb2	98.661	1718	6	2	4128	5833	25497663	25499375	0	3029
27	MF1739	42.115	FAN_iscf00011645.1	Fvb2	99.315	1607	11	0	1	1607	20899437	20897831	0	2907
28	MF2187	43.786	FAN_iscf00051068.1	Fvb2	97.692	4159	43	14	1713	5838	19049636	19045498	0	7099
LG2D2
1	MF1651	0	FAN_iscf00338829.1	Fvb2	93.679	1503	54	17	853	2325	24403775	24405266	0	2211
2	MF2294	0.759	FAN_iscf00189387.1	Fvb2	93.291	790	34	12	1176	1959	24290627	24291403	0	1147
3	MF431	1.694	FAN_icon20621180.1	Fvb2	100	629	0	0	1	629	25039826	25039198	0	1162
4	MF1710	3.541	FAN_icon20275611.1	Fvb3	91.62	179	15	0	42	220	6445244	6445422	1.36e-64	248
5	MF1228	5.206	FAN_iscf00043967.1	Fvb2	98.634	6441	34	11	1	6405	24429714	24436136	0	11358
6	MF425	5.217	FAN_icon20332369.1	Fvb2	89.648	483	14	14	3	460	24998890	24998419	3.43e-165	582
7	MF1254	5.453	FAN_iscf00113346.1	Fvb2	97.062	1089	25	3	1252	2339	7768765	7769847	0	1827
8	MF1408	5.529	FAN_iscf00039401.1	Fvb2	92.922	664	26	9	1	654	25212028	25212680	0	946
9	MF346	7.71	FAN_iscf00284810.1	Fvb2	93.862	782	33	5	1444	2225	25514174	25513408	0	1164
10	MF1425	9.551	FAN_iscf00047581.1	Fvb2	98.703	3702	31	5	1	3696	23367595	23371285	0	6554
11	MF290	12.946	FAN_iscf00172985.1	Fvb2	93.228	2215	83	25	2810	4993	29148980	29151158	0	3197
12	MF1033	13.118	FAN_iscf00178138.1	Fvb2	94.365	1952	52	19	5578	7519	26130275	26128372	0	2942
13	MF119	13.199	FAN_icon20324025.1	Fvb2	92.391	460	25	7	1	457	29259867	29260319	0	647
14	MF1847	13.464	FAN_iscf00018674.1	Fvb2	97.923	1733	30	4	5289	7015	26246039	26247771	0	2996
15	MF1509	13.856	FAN_iscf00137721.1	Fvb2	92.898	704	15	6	1	694	25894029	25893351	0	990
16	MF588	14.469	FAN_icon20324025.1	Fvb2	92.391	460	25	7	1	457	29259867	29260319	0	647
17	MF291	15.011	FAN_iscf00177471.1	Fvb2	96.389	2243	47	16	1	2210	27953787	27951546	0	3663
18	MF627	15.774	FAN_iscf00079072.1	Fvb2	95.509	334	14	1	530	862	27613660	27613327	6.75e-150	532
19	MF104	16.855	FAN_iscf00357331.1	Fvb3	91.769	1142	88	4	1556	2696	28912189	28911053	0	1583
20	MF889	18.055	FAN_iscf00035444.1	Fvb2	91.9	642	23	10	1	642	27868564	27869176	0	870
21	MF64	19.738	FAN_iscf00192598.1	Fvb2	92.26	1757	90	17	681	2397	27057775	27059525	0	2449
22	MF441	24.86	FAN_iscf00005982.1	Fvb2	93.133	466	18	8	1	455	26612833	26612371	0	671
23	MF410	27.684	FAN_icon19978083.1	Fvb2	99.733	374	1	0	1	374	28062449	28062822	0	686
24	MF2164	30.467	FAN_iscf00030676.1	Fvb4	91.016	679	57	1	1	679	17746148	17746822	0	913
25	MF2033	31.424	FAN_iscf00022635.1	Fvb2	100	717	0	0	1	717	26779527	26778811	0	1325
26	MF533	37.617	FAN_iscf00135639.1	Fvb2	96.108	848	20	5	1	844	29038128	29037290	0	1371
27	MF1393	40.377	FAN_iscf00188387.1	Fvb2	97.51	241	6	0	352	592	26832106	26831866	6.21e-114	412
28	MF65	45.574	FAN_iscf00192598.1	Fvb2	92.26	1757	90	17	681	2397	27057775	27059525	0	2449
LG3A1
1	MF170	0	FAN_iscf00035935.1	Fvb3	99.034	2278	20	1	1	2276	3207488	3205211	0	4084
2	MF272	13.905	FAN_iscf00147464.1	Fvb3	95.956	643	6	3	1	633	3706811	3706179	0	1026
3	MF143	16.226	FAN_iscf00011828.1	Fvb3	99.315	3360	18	5	1	3359	2486744	2490099	0	6072
4	MF1011	16.862	FAN_iscf00147464.1	Fvb3	95.956	643	6	3	1	633	3706811	3706179	0	1026
5	MF1282	19.857	FAN_iscf00186156.1	Fvb3	91.451	1158	56	21	6112	7243	1155930	1154790	0	1550
6	MF121	22.588	FAN_icon20662682.1	Fvb3	99.556	676	3	0	1	676	1571122	1570447	0	1232
7	MF2128	26.759	FAN_iscf00002480.1	Fvb3	97.306	2264	12	5	1	2227	895962	898213	0	3797
8	MF307	28.987	FAN_iscf00196319.1	Fvb3	99.765	425	1	0	1	425	867680	867256	0	780
9	MF1767	34.343	FAN_iscf00092816.1	Fvb3	94.286	1365	45	5	3409	4751	3263998	3265351	0	2058
10	MF871	37.351	FAN_iscf00014343.1	Fvb3	94.973	1313	41	10	2349	3640	260948	259640	0	2036
11	MF445	39.491	FAN_iscf00014343.1	Fvb3	94.973	1313	41	10	2349	3640	260948	259640	0	2036
LG3A2
1	MF3614	0	FAN_iscf00121507.1	Fvb3	99.254	1475	9	2	1	1475	5309582	5308110	0	2662
2	MF3057	3.872	FAN_iscf00144659.1	Fvb3	99.577	946	3	1	1	946	3262246	3261302	0	1724
3	MF3107	6.681	FAN_iscf00206269.1	Fvb3	97.333	2662	67	3	1	2659	8909590	8912250	0	4519
4	MF2957	7.405	FAN_iscf00030057.1	Fvb3	98.704	1235	9	4	544	1773	7135901	7134669	0	2185
5	MF4356	10.53	FAN_icon20190905.1	Fvb3	96.746	338	11	0	1	338	9479030	9479367	1.12e-159	564
6	MF4531	11.611	FAN_iscf00225236.1	Fvb3	97.963	491	5	1	1	491	4248040	4248525	0	846
7	MF2596	12.93	FAN_iscf00383825.1	Fvb3	96	500	9	5	1	500	6927112	6927600	0	802
8	MF4199	13.873	FAN_iscf00144916.1	Fvb3	98.006	1805	19	9	780	2576	7464472	7462677	0	3118
9	MF3557	14.895	FAN_icon20344117.1	Fvb3	99.784	464	1	0	1	464	6861960	6861497	0	852
10	MF2968	14.988	FAN_iscf00042072.1	Fvb3	98.331	2517	17	6	1674	4183	5738329	5740827	0	4392
11	MF3404	15.093	FAN_iscf00176003.1	Fvb3	99.468	1127	4	2	369	1494	7666486	7665361	0	2047
12	MF3875	15.409	FAN_iscf00331814.1	Fvb3	97.138	1153	26	1	775	1920	8618686	8619838	0	1940
13	MF2453	15.763	FAN_iscf00001228.1	Fvb3	95.395	999	27	6	1101	2088	8366816	8365826	0	1572
14	MF4347	16.397	FAN_icon19751793.1	Fvb3	93.966	348	8	2	1	341	7930315	7930656	9.22e-145	514
15	MF3576	17.534	FAN_iscf00010859.1	Fvb3	97.699	1043	18	4	761	1801	4449487	4450525	0	1788
16	MF3220	18.467	FAN_icon20685886.1	Fvb3	99.718	709	2	0	1	709	5535792	5535084	0	1299
17	MF2622	18.842	FAN_iscf00022484.1	Fvb3	96.653	1912	36	11	164	2065	6536072	6534179	0	3151
18	MF2854	20.619	FAN_iscf00147464.1	Fvb3	95.956	643	6	3	1	633	3706811	3706179	0	1026
19	MF2675	20.648	FAN_iscf00229064.1	Fvb3	98.141	2098	25	7	2966	5054	3610045	3612137	0	3646
20	MF3336	21.908	FAN_iscf00107647.1	Fvb3	98.507	1474	12	4	639	2110	9833060	9831595	0	2591
21	MF3172	23.2	FAN_iscf00331612.1	Fvb3	99.593	984	4	0	1	984	3088409	3087426	0	1796
22	MF4322	24.446	FAN_iscf00337364.1	Fvb3	95.927	1203	19	13	1	1192	10006418	10007601	0	1923
23	MF3515	25.823	FAN_iscf00373061.1	Fvb3	97.737	1458	22	5	891	2343	8362397	8363848	0	2499
24	MF2649	26.693	FAN_iscf00120452.1	Fvb3	98.953	1242	13	0	781	2022	1912580	1913821	0	2222
25	MF2992	29.763	FAN_iscf00060571.1	Fvb3	95.545	1953	42	14	1	1928	24675	26607	0	3083
26	MF2743	32.04	FAN_iscf00063294.1	Fvb3	97.753	1157	19	4	2082	3232	1025360	1026515	0	1986
27	MF2624	34.298	FAN_iscf00024921.1	Fvb3	99.456	1103	5	1	518	1619	524986	526088	0	2002
28	MF3736	42.094	FAN_iscf00266750.1	Fvb3	98.386	1301	18	3	1	1299	2042090	2043389	0	2283
LG3B1
1	MF753	0	FAN_iscf00009795.1	Fvb3	98.492	663	10	0	183	845	21619412	21618750	0	1170
2	MF2205	2.847	FAN_iscf00077998.1	Fvb3	87.934	1525	113	28	3431	4908	21538689	21537189	0	1731
3	MF2126	4.223	FAN_iscf00002321.1	Fvb3	99.557	677	3	0	1	677	36164382	36165058	0	1234
4	MF1559	4.918	FAN_iscf00198600.1	Fvb3	96.993	2827	51	8	1	2794	35912246	35915071	0	4719
5	MF2329	7.126	FAN_iscf00244180.1	Fvb3	94.842	698	20	8	1	688	32824771	32824080	0	1075
6	MF2043	8.935	FAN_iscf00179568.1	Fvb3	98.534	3751	34	8	966	4713	35391669	35387937	0	6602
7	MF1316	8.998	FAN_iscf00264842.1	Fvb3	95.449	1758	32	16	1	1731	35284328	35282592	0	2760
8	MF576	10.727	FAN_iscf00379664.1	Fvb3	99.629	1618	6	0	2036	3653	32546949	32545332	0	2955
9	MF888	11.603	FAN_iscf00032593.1	Fvb3	98.025	4405	73	6	2265	6658	32967634	32963233	0	7640
10	MF1727	11.637	FAN_icon20803022.1	Fvb3	99.721	1074	3	0	1	1074	33037795	33038868	0	1967
11	MF2153	11.678	FAN_iscf00020999.1	Fvb3	99.207	2522	18	1	5973	8494	32593365	32595884	0	4545
12	MF1080	12.31	FAN_iscf00236332.1	Fvb3	99.04	3126	14	8	881	3991	35123228	35120104	0	5592
13	MF1337	14.677	FAN_iscf00374940.1	Fvb3	97.122	278	6	1	1	276	14172191	14172468	1.19e-130	468
14	MF174	18.162	FAN_iscf00038728.1	Fvb3	98.649	7476	55	13	8974	16427	31086810	31079359	0	13204
15	MF974	19.206	FAN_iscf00107657.1	Fvb3	99.388	327	2	0	1	327	23298058	23297732	1.1e-168	593
16	MF1629	19.789	FAN_iscf00300969.1	Fvb3	98.073	1609	29	1	1	1607	21528296	21526688	0	2798
17	MF1051	22.33	FAN_iscf00196617.1	Fvb3	98.769	325	2	2	1	324	30059924	30060247	1.1e-163	577
18	MF2052	22.89	FAN_iscf00196617.1	Fvb3	98.769	325	2	2	1	324	30059924	30060247	1.1e-163	577
19	MF2296	24.064	FAN_iscf00192435.1	Fvb3	98.735	1897	13	3	1	1887	29349810	29347915	0	3360
20	MF554	24.066	FAN_iscf00274412.1	Fvb3	94.184	2321	51	34	463	2736	27979023	27976740	0	3461
21	MF1384	25.742	FAN_iscf00017611.1	Fvb3	99.119	1362	12	0	1404	2765	22522409	22523770	0	2449
22	MF861	27.373	FAN_iscf00009390.1	Fvb3	98.469	392	6	0	374	765	26961538	26961929	0	691
23	MF1194	31.671	FAN_icon20578548.1	Fvb3	94.407	590	8	1	1	590	17114934	17114370	0	883
24	MF2152	33.089	FAN_iscf00020348.1	Fvb3	98.358	3594	47	6	556	4145	16998329	17001914	0	6300
25	MF2110	34.395	FAN_icon19608107.1	Fvb3	99.383	324	1	1	1	324	15246784	15246462	1.82e-166	586
26	MF615	35.437	FAN_iscf00045983.1	Fvb3	91.331	992	35	19	66	1041	17917640	17918596	0	1308
27	MF1442	35.506	FAN_iscf00060789.1	Fvb3	98.465	2020	14	2	2546	4548	18538934	18536915	0	3542
28	MF123	35.62	FAN_icon20764650.1	Fvb3	100	890	0	0	1	890	16886194	16887083	0	1644
29	MF1590	36.001	FAN_iscf00253199.1	Fvb3	98.336	601	10	0	1	601	16027727	16027127	0	1055
30	MF1835	36.158	FAN_icon19923519.1	Fvb3	95.538	381	1	2	1	365	16659015	16659395	3.45e-169	595
31	MF1604	37.53	FAN_iscf00278000.1	Fvb3	99.106	2348	15	2	648	2989	9808547	9806200	0	4215
32	MF230	37.862	FAN_iscf00096480.1	Fvb3	98.539	753	10	1	1	752	16026181	16026933	0	1328
33	MF1985	38.117	FAN_iscf00038504.1	Fvb3	92.094	721	17	4	1	682	13256653	13255934	0	979
34	MF1981	39.314	FAN_iscf00031779.1	Fvb3	98.783	2137	9	4	3136	5257	13765399	13767533	0	3788
35	MF2104	40.077	FAN_iscf00387732.1	Fvb3	99.714	2800	8	0	1	2800	11966452	11969251	0	5127
36	MF2371	40.895	FAN_iscf00310504.1	Fvb3	97.032	1213	29	5	1625	2834	17504184	17505392	0	2034
37	MF116	44.232	FAN_icon19954809.1	Fvb3	99.73	370	1	0	1	370	17768814	17768445	0	678
38	MF408	50.223	FAN_icon20106825.1	Fvb3	100	399	0	0	1	399	11547890	11547492	0	737
39	MF1225	52.012	FAN_iscf00041008.1	Fvb6	87.666	2335	273	13	9624	11954	13284852	13282529	0	2702
40	MF899	54.051	FAN_iscf00041008.1	Fvb6	87.666	2335	273	13	9624	11954	13284852	13282529	0	2702
41	MF460	55.94	FAN_iscf00041008.1	Fvb6	87.666	2335	273	13	9624	11954	13284852	13282529	0	2702
42	MF863	64.835	FAN_iscf00010044.1	Fvb3	94.8	2327	61	15	2021	4312	11567724	11570025	0	3572
LG3B2
1	MF3142	0	FAN_iscf00264575.1	Fvb3	97.589	1037	22	1	1	1037	20211367	20212400	0	1773
2	MF3410	5.234	FAN_iscf00179715.1	Fvb3	96.979	1357	22	8	1890	3244	20841920	20843259	0	2261
3	MF3837	7.633	FAN_iscf00158825.1	Fvb3	99.877	815	1	0	1	815	30519459	30520273	0	1500
4	MF3192	14.893	FAN_iscf00369585.1	Fvb3	99.092	1982	11	2	1	1976	22884422	22882442	0	3554
5	MF2956	15.691	FAN_iscf00029005.1	Fvb3	88.134	986	48	16	77	1054	24034104	24035028	0	1109
6	MF2656	18.336	FAN_iscf00153742.1	Fvb3	96.903	1453	28	4	1	1451	9101420	9102857	0	2418
7	MF4244	19.429	FAN_iscf00212441.1	Fvb3	88.26	1661	87	49	1483	3070	18115909	18114284	0	1888
8	MF3307	21.572	FAN_iscf00075190.1	Fvb3	99.285	1958	13	1	1	1957	21951363	21953320	0	3537
9	MF3784	23.948	FAN_iscf00043016.1	Fvb3	98.728	2201	10	1	1264	3464	10657306	10655124	0	3893
10	MF3843	28.263	FAN_iscf00175033.1	Fvb3	96.505	1974	51	1	181	2136	12428311	12426338	0	3247
11	MF4271	30.098	FAN_iscf00244619.1	Fvb3	82.353	714	109	14	10	713	9356254	9356960	3.83e-171	604
12	MF4011	31.259	FAN_iscf00266795.1	Fvb3	94.46	2112	61	23	1934	4013	11468971	11466884	0	3201
13	MF3756	31.379	FAN_icon20106825.1	Fvb3	100	399	0	0	1	399	11547890	11547492	0	737
14	MF2549	32.586	FAN_iscf00244619.1	Fvb3	82.353	714	109	14	10	713	9356254	9356960	3.83e-171	604
15	MF3171	33.875	FAN_iscf00329910.1	Fvb3	88.351	3056	180	83	1	2963	9455642	9452670	0	3509
16	MF2792	35.661	FAN_icon19472945.1	Fvb3	96.785	311	10	0	1	311	12095793	12096103	1.79e-146	520
17	MF3962	37.305	FAN_iscf00129165.1	Fvb3	90.201	1888	66	33	3	1810	14574195	14572347	0	2351
18	MF3173	40.437	FAN_iscf00331814.1	Fvb3	97.138	1153	26	1	775	1920	8618686	8619838	0	1940
19	MF4101	43.549	FAN_iscf00043401.1	Fvb3	98.598	1070	12	3	769	1836	7736733	7735665	0	1890
20	MF3705	45.397	FAN_iscf00132231.1	Fvb3	99.691	1619	5	0	1	1619	7880444	7882062	0	2963
21	MF3278	49.142	FAN_iscf00043401.1	Fvb3	98.598	1070	12	3	769	1836	7736733	7735665	0	1890
22	MF2751	51.083	FAN_iscf00088539.1	Fvb3	92	700	19	14	1	682	7105074	7104394	0	948
23	MF4509	53.027	FAN_iscf00174873.1	Fvb3	95.821	981	22	5	1	974	6569703	6570671	0	1567
24	MF3126	56.561	FAN_iscf00237520.1	Fvb3	98.646	517	7	0	1	517	4302501	4301985	0	917
25	MF3118	59.161	FAN_iscf00229064.1	Fvb3	98.141	2098	25	7	2966	5054	3610045	3612137	0	3646
26	MF3344	64.762	FAN_iscf00118251.1	Fvb3	95.963	1189	21	8	1	1176	8037963	8036789	0	1905
27	MF2902	67.435	FAN_iscf00335017.1	Fvb3	99.531	640	3	0	1	640	7042064	7042703	0	1166
28	MF4306	70.826	FAN_iscf00307395.1	Fvb3	90.421	856	55	16	1227	2061	5478517	5479366	0	1101
29	MF2562	73.357	FAN_iscf00307395.1	Fvb3	90.421	856	55	16	1227	2061	5478517	5479366	0	1101
LG3C1
1	MF2381	0	FAN_iscf00329910.1	Fvb3	88.351	3056	180	83	1	2963	9455642	9452670	0	3509
2	MF1589	6.922	FAN_iscf00253132.1	Fvb3	97.143	840	22	2	1003	1842	7342033	7341196	0	1417
3	MF326	7.585	FAN_iscf00253132.1	Fvb3	97.143	840	22	2	1003	1842	7342033	7341196	0	1417
4	MF952	10.805	FAN_iscf00086711.1	Fvb3	97.374	457	8	1	1	453	14505398	14504942	0	774
5	MF498	12.383	FAN_iscf00103128.1	Fvb3	95.652	1656	38	13	5472	7102	12364402	12362756	0	2628
6	MF958	14.15	FAN_iscf00093223.1	Fvb3	99.37	635	4	0	1	635	13308844	13308210	0	1151
7	MF2406	15.945	FAN_iscf00370349.1	Fvb3	98.234	1812	23	1	18	1820	13203073	13204884	0	3160
8	MF865	16.627	FAN_iscf00011572.1	Fvb3	94.732	1101	35	9	1749	2847	12476783	12475704	0	1690
9	MF2048	17.72	FAN_iscf00186606.1	Fvb3	94.141	256	12	3	1	254	13260875	13260621	3.34e-106	387
10	MF877	18.546	FAN_iscf00024180.1	Fvb3	98.534	1228	18	0	1039	2266	11301933	11303160	0	2169
11	MF1432	19.182	FAN_iscf00053860.1	Fvb3	93.271	3210	101	21	14375	17504	11417659	11420833	0	4625
12	MF1209	19.559	FAN_iscf00011572.1	Fvb3	94.732	1101	35	9	1749	2847	12476783	12475704	0	1690
13	MF100	21.402	FAN_iscf00334727.1	Fvb3	95.404	1632	48	6	1452	3062	9370561	9372186	0	2573
14	MF1093	22.931	FAN_iscf00261981.1	Fvb3	98.893	1897	11	3	1	1890	10234250	10236143	0	3378
15	MF279	25.393	FAN_iscf00158690.1	Fvb1	92.598	1378	78	16	6105	7474	22637304	22638665	0	1958
16	MF2245	27.094	FAN_iscf00129165.1	Fvb3	90.201	1888	66	33	3	1810	14574195	14572347	0	2351
17	MF2238	29.195	FAN_iscf00114019.1	Fvb4	92.695	616	38	7	829	1441	13742012	13742623	0	881
18	MF1120	29.282	FAN_iscf00310504.1	Fvb3	97.032	1213	29	5	1625	2834	17504184	17505392	0	2034
19	MF2405	31.134	FAN_iscf00370349.1	Fvb3	98.234	1812	23	1	18	1820	13203073	13204884	0	3160
20	MF1612	35.019	FAN_iscf00285880.1	Fvb4	90.416	1732	134	13	826	2528	2461717	2459989	0	2250
21	MF90	35.485	FAN_iscf00277882.1	Fvb3	90.24	1373	48	32	1	1350	19954568	19953259	0	1714
22	MF1918	36.995	FAN_iscf00273630.1	Fvb3	98.926	2142	18	1	1	2137	19082653	19080512	0	3823
23	MF660	39.825	FAN_iscf00161326.1	Fvb3	98.083	626	9	1	1	626	28571224	28570602	0	1086
24	MF2009	42.115	FAN_iscf00086711.1	Fvb3	97.374	457	8	1	1	453	14505398	14504942	0	774
25	MF318	44.546	FAN_iscf00226659.1	Fvb3	96.521	776	20	5	12	786	21220308	21221077	0	1277
26	MF819	45.167	FAN_iscf00371047.1	Fvb3	95.872	1817	49	9	1	1797	26961640	26959830	0	2916
27	MF2111	46.91	FAN_icon19992279.1	Fvb3	93.915	378	12	6	1	377	21788785	21788418	1.3e-158	560
28	MF378	50.074	FAN_iscf00357593.1	Fvb3	90.614	277	15	5	1	266	30040622	30040898	4.23e-97	357
29	MF220	51.277	FAN_iscf00086959.1	Fvb3	83.255	1708	282	4	1907	3611	36709503	36711209	0	1567
30	MF281	52.316	FAN_iscf00160606.1	Fvb3	93.424	1171	50	13	1954	3112	30464434	30463279	0	1711
31	MF727	52.515	FAN_icon19520551.1	Fvb3	92.114	317	9	8	12	315	30822790	30823103	2.44e-120	433
32	MF453	53.093	FAN_iscf00026246.1	Fvb3	97.299	3110	60	9	1298	4393	31480135	31483234	0	5256
33	MF1250	54.992	FAN_iscf00097775.1	Fvb3	97.352	3021	20	11	1	2987	30135263	30132269	0	5081
34	MF2274	57.066	FAN_iscf00153648.1	Fvb3	92.678	2677	98	33	6534	9176	32260814	32258202	0	3768
35	MF47	58.664	FAN_iscf00153648.1	Fvb3	92.678	2677	98	33	6534	9176	32260814	32258202	0	3768
36	MF652	60.544	FAN_iscf00141007.1	Fvb3	87.381	943	33	22	293	1159	33483337	33482405	0	1003
37	MF1053	60.592	FAN_iscf00196806.1	Fvb3	93.2	897	44	7	1	892	32617812	32618696	0	1303
38	MF1821	63.654	FAN_iscf00338078.1	Fvb3	91.977	860	39	12	1692	2536	33695130	33694286	0	1179
39	MF2034	65.434	FAN_iscf00142361.1	Fvb3	97.353	1360	29	1	838	2197	36856740	36858092	0	2305
40	MF1155	65.478	FAN_iscf00376249.1	Fvb3	87.383	642	37	19	1	619	37610860	37610240	0	697
41	MF1933	67.268	FAN_iscf00346197.1	Fvb3	99.236	1701	13	0	1	1701	36301625	36303325	0	3070
42	MF585	67.571	FAN_icon19888553.1	Fvb3	98.611	360	5	0	1	360	38186679	38187038	0	638
43	MF532	69.992	FAN_iscf00187513.1	Fvb3	91.883	887	44	12	4951	5824	30360455	30359584	0	1214
44	MF357	75.204	FAN_iscf00306134.1	Fvb3	93.961	1540	64	12	1	1521	34153058	34151529	0	2302
45	MF1175	77.834	FAN_icon19810123.1	Fvb3	96.328	354	5	3	1	347	37706799	37706447	4.28e-163	575
46	MF1549	78.335	FAN_iscf00188966.1	Fvb3	98.342	1628	13	5	1	1627	36843977	36845591	0	2844
47	MF365	79.486	FAN_iscf00340411.1	Fvb3	81.474	529	56	20	1	501	37610618	37610104	9.7e-109	396
48	MF828	79.633	FAN_icon19708653.1
49	MF1865	79.74	FAN_iscf00056805.1	Fvb3	86.441	1003	108	13	3	989	37136299	37137289	0	1074
50	MF2375	81.405	FAN_iscf00319262.1	Fvb3	98.829	427	5	0	1	427	34241206	34240780	0	761
51	MF236	81.51	FAN_iscf00103572.1	Fvb3	99.691	648	2	0	1	648	34177402	34178049	0	1186
52	MF2116	82.352	FAN_icon20427463.1	Fvb3	90.036	281	18	6	226	498	35106051	35105773	8.86e-97	355
53	MF801	82.384	FAN_iscf00222122.1	Fvb3	98.699	2614	14	7	2057	4663	33850759	33853359	0	4621
54	MF2099	83.796	FAN_iscf00380321.1	Fvb3	98.549	896	13	0	1	896	37147581	37146686	0	1583
55	MF2004	85.606	FAN_iscf00075411.1	Fvb3	98.166	2127	31	3	1	2119	33558140	33560266	0	3705
56	MF1363	88.068	FAN_iscf00002515.1	Fvb3	94.63	1080	29	16	95	1153	36262378	36261307	0	1646
57	MF2077	89.639	FAN_iscf00291805.1	Fvb3	97.602	417	8	1	1	415	35288189	35288605	0	713
58	MF60	92.503	FAN_iscf00187513.1	Fvb3	91.883	887	44	12	4951	5824	30360455	30359584	0	1214
59	MF309	92.617	FAN_iscf00200499.1	Fvb3	90.236	297	13	6	262	545	16203115	16202822	2.69e-102	374
60	MF355	92.63	FAN_iscf00294599.1	Fvb3	96.577	409	8	3	196	603	29210764	29211167	0	673
61	MF754	96.983	FAN_iscf00011070.1	Fvb3	90.507	1559	75	18	2359	3864	22399764	22398226	0	1991
62	MF2248	97.117	FAN_iscf00132361.1	Fvb3	96.988	166	2	3	78	242	22349651	22349488	9.78e-73	276
63	MF2218	98.384	FAN_iscf00089498.1	Fvb3	99.643	840	3	0	1	840	23592624	23591785	0	1535
64	MF1656	102.145	FAN_iscf00346197.1	Fvb3	99.236	1701	13	0	1	1701	36301625	36303325	0	3070
LG3C2
1	MF1533	0	FAN_iscf00166320.1	Fvb3	95.745	329	12	1	1	327	9082418	9082090	3.15e-149	529
2	MF43	0.704	FAN_iscf00137001.1	Fvb3	96.853	1557	34	4	608	2161	9105505	9103961	0	2590
3	MF2276	5.2	FAN_iscf00155999.1	Fvb3	95.833	336	11	2	1	336	37730760	37730428	5.23e-152	540
4	MF2266	17.704	FAN_iscf00143189.1	Fvb3	99.381	1130	7	0	1	1130	17988422	17989551	0	2049
5	MF1828	18.093	FAN_iscf00384052.1	Fvb2	86.223	871	73	26	109	944	1747234	1748092	0	900
6	MF1022	19.961	FAN_iscf00157657.1	Fvb3	89.891	643	27	15	1870	2481	17633450	17632815	0	793
7	MF2279	20.024	FAN_iscf00157657.1	Fvb3	89.891	643	27	15	1870	2481	17633450	17632815	0	793
8	MF2359	20.028	FAN_iscf00292420.1	Fvb3	97.041	507	13	2	34	538	18394441	18393935	0	852
9	MF1047	20.873	FAN_iscf00193455.1	Fvb2	80.195	1025	161	27	1247	2237	26228945	26227929	0	730
10	MF1598	21.215	FAN_iscf00273630.1	Fvb3	98.926	2142	18	1	1	2137	19082653	19080512	0	3823
11	MF2195	22.433	FAN_iscf00065467.1	Fvb3	98.584	2754	10	3	1	2741	17997433	17994696	0	4843
12	MF1599	23.893	FAN_iscf00273630.1	Fvb3	98.926	2142	18	1	1	2137	19082653	19080512	0	3823
13	MF1239	27.549	FAN_iscf00065467.1	Fvb3	98.584	2754	10	3	1	2741	17997433	17994696	0	4843
14	MF164	28.897	FAN_iscf00031313.1	Fvb3	93.714	2991	104	30	2384	5358	24539470	24542392	0	4405
15	MF1418	29.007	FAN_iscf00044921.1	Fvb1	86.944	3707	368	61	5714	9371	5694929	5691290	0	4058
16	MF382	30.323	FAN_iscf00367436.1	Fvb3	96.649	388	9	2	425	808	26503703	26503316	0	641
17	MF466	32.023	FAN_iscf00044921.1	Fvb1	86.944	3707	368	61	5714	9371	5694929	5691290	0	4058
18	MF385	34.934	FAN_iscf00378416.1	Fvb3	99.001	901	9	0	1070	1970	36263826	36262926	0	1615
19	MF1508	35.478	FAN_iscf00136869.1	Fvb3	98.195	2327	13	3	2192	4517	18701263	18698965	0	4037
20	MF374	39.186	FAN_iscf00354577.1	Fvb3	96	1300	31	3	1	1279	33183433	33182134	0	2093
21	MF373	41.52	FAN_iscf00354577.1	Fvb3	96	1300	31	3	1	1279	33183433	33182134	0	2093
22	MF2030	45.252	FAN_iscf00119810.1	Fvb3	92.767	1742	72	26	746	2482	33654134	33655826	0	2470
23	MF305	46.371	FAN_iscf00192048.1	Fvb3	99.694	1962	6	0	1	1962	32924452	32922491	0	3591
24	MF1029	48.36	FAN_iscf00170516.1	Fvb3	96.256	454	15	1	1	454	36263799	36263348	0	743
25	MF1501	49.283	FAN_iscf00129870.1	Fvb3	86.721	1830	116	45	49	1814	33538308	33540074	0	1916
26	MF653	50.178	FAN_iscf00141007.1	Fvb3	87.381	943	33	22	293	1159	33483337	33482405	0	1003
27	MF512	54.909	FAN_iscf00139646.1	Fvb3	96.019	427	17	0	1	427	33256761	33257187	0	695
28	MF1852	60.879	FAN_iscf00027296.1	Fvb3	98.348	7323	35	13	1036	8292	33480652	33487954	0	12774
LG3D1
1	MF2777	0	FAN_iscf00289091.1	Fvb3	96.971	3434	65	12	3713	7123	33363277	33366694	0	5729
2	MF3295	1.942	FAN_iscf00062682.1	Fvb3	98.74	5795	42	7	5071	10843	33444747	33450532	0	10268
3	MF4500	4.05	FAN_iscf00161563.1	Fvb3	96.827	1639	39	6	20617	22252	37023073	37021445	0	2726
4	MF4564	7.143	FAN_iscf00284479.1	Fvb3	97.925	1060	21	1	70	1129	33624634	33625692	0	1834
5	MF2481	9.361	FAN_iscf00048031.1	Fvb3	98.684	8660	45	18	9039	17645	36756151	36764794	0	15296
6	MF3826	10.51	FAN_iscf00139064.1	Fvb3	98.433	3000	33	4	82	3073	33792084	33795077	0	5267
7	MF2851	11.075	FAN_iscf00135282.1	Fvb3	98.646	591	4	1	1	591	34681694	34682280	0	1044
8	MF2762	11.22	FAN_iscf00174964.1	Fvb3	97.827	4188	43	9	71	4210	34878339	34874152	0	7186
9	MF4147	12.695	FAN_iscf00087752.1	Fvb3	99.252	4414	21	3	1	4402	37766726	37762313	0	7958
10	MF3622	15.016	FAN_iscf00151303.1	Fvb3	95.015	983	27	3	2579	3542	37350700	37349721	0	1524
11	MF3749	15.092	FAN_iscf00393710.1	Fvb3	98.148	918	12	2	1541	2453	38203678	38204595	0	1596
12	MF3216	15.498	FAN_icon20469545.1	Fvb3	98.459	519	5	2	1	519	36261283	36261798	0	911
13	MF2530	15.894	FAN_iscf00186208.1	Fvb3	99.267	1638	7	3	1	1638	35628435	35630067	0	2953
14	MF2681	15.93	FAN_iscf00264842.1	Fvb3	95.449	1758	32	16	1	1731	35284328	35282592	0	2760
15	MF4453	16.281	FAN_iscf00103228.1	Fvb3	99.441	1611	8	1	1	1610	36121611	36123221	0	2924
16	MF3061	17.212	FAN_iscf00151303.1	Fvb3	95.015	983	27	3	2579	3542	37350700	37349721	0	1524
17	MF4020	17.906	FAN_iscf00330190.1	Fvb3	98.847	347	4	0	1	347	33191108	33191454	3.08e-176	619
18	MF4499	20.07	FAN_iscf00161563.1	Fvb3	96.827	1639	39	6	20617	22252	37023073	37021445	0	2726
19	MF3180	20.951	FAN_iscf00344048.1	Fvb3	94.021	1221	42	10	1989	3203	37286663	37285468	0	1821
20	MF3890	23.013	FAN_iscf00394781.1	Fvb3	99.147	1759	3	1	1	1759	36822298	36820552	0	3155
21	MF2573	24.942	FAN_iscf00334601.1	Fvb3	93.172	3354	97	46	626	3937	35373871	35370608	0	4804
22	MF2546	38.11	FAN_iscf00236994.1	Fvb3	98.608	2155	28	2	4914	7068	35636507	35634355	0	3812
LG3D2
1	MF4216	0	FAN_iscf00164948.1	Fvb3	95.738	2065	54	15	1	2039	38172850	38170794	0	3295
2	MF3770	2.554	FAN_iscf00014734.1	Fvb3	92.338	2049	72	37	5212	7231	37696877	37698869	0	2835
3	MF2900	5.278	FAN_iscf00329455.1	Fvb3	87.935	920	30	11	1	890	37995578	37994710	0	1009
4	MF4167	8.465	FAN_iscf00119810.1	Fvb3	92.767	1742	72	26	746	2482	33654134	33655826	0	2470
5	MF3239	8.597	FAN_iscf00011863.1	Fvb3	97.318	4773	56	20	598	5310	33245210	33249970	0	8039
6	MF2903	12.988	FAN_iscf00345110.1	Fvb3	94.07	489	13	5	352	827	36098407	36097922	0	728
7	MF2492	13.497	FAN_iscf00061806.1	Fvb3	97.328	1609	38	1	5120	6728	36323523	36321920	0	2728
8	MF2591	13.647	FAN_iscf00372235.1	Fvb3	94.327	758	38	4	1	756	35968597	35967843	0	1157
9	MF2987	13.723	FAN_iscf00057096.1	Fvb3	95.926	3780	111	14	1	3742	34888647	34884873	0	6087
10	MF2857	13.886	FAN_iscf00159125.1	Fvb3	96.335	2674	76	11	1190	3848	35155628	35152962	0	4375
11	MF2636	13.9	FAN_iscf00083836.1	Fvb3	97.365	1632	40	1	1	1629	34246208	34247839	0	2772
12	MF2711	15.323	FAN_icon20334663.1	Fvb3	97.041	169	5	0	293	461	34701689	34701857	1.09e-75	285
13	MF3298	16.084	FAN_iscf00066603.1	Fvb3	96.291	1348	31	7	687	2033	36123674	36122345	0	2194
14	MF2725	18.23	FAN_iscf00024071.1	Fvb3	93.86	912	26	7	6254	7140	38165007	38165913	0	1347
15	MF4279	23.869	FAN_iscf00259583.1	Fvb3	89.727	477	24	10	47	512	33739217	33739679	7.82e-166	586
LG4A1
1	MF4382	0	FAN_iscf00003927.1	Fvb4	95.987	2542	72	11	1181	3693	4845206	4842666	0	4102
2	MF3409	9.342	FAN_iscf00179150.1	Fvb4	96.697	545	14	4	95	636	3744397	3743854	0	904
3	MF3225	13.792	FAN_iscf00003927.1	Fvb4	95.987	2542	72	11	1181	3693	4845206	4842666	0	4102
4	MF2803	17.213	FAN_iscf00003927.1	Fvb4	95.987	2542	72	11	1181	3693	4845206	4842666	0	4102
5	MF2708	19.77	FAN_icon19705703.1	Fvb4	94.328	335	10	6	1	335	5747652	5747977	5.44e-142	505
6	MF4048	21.205	FAN_iscf00003927.1	Fvb4	95.987	2542	72	11	1181	3693	4845206	4842666	0	4102
7	MF3379	21.427	FAN_iscf00152503.1	Fvb4	96.468	821	27	2	1	819	4244487	4243667	0	1354
8	MF4534	23.162	FAN_iscf00225966.1	Fvb4	95.343	816	13	11	1167	1978	5000461	4999667	0	1273
9	MF3245	26.111	FAN_iscf00014663.1	Fvb4	95.363	2933	76	26	790	3687	3201035	3203942	0	4608
10	MF2526	26.589	FAN_iscf00174060.1	Fvb4	91.088	1728	60	22	1944	3649	3198010	3196355	0	2252
11	MF3903	26.597	FAN_iscf00003927.1	Fvb4	95.987	2542	72	11	1181	3693	4845206	4842666	0	4102
12	MF3663	26.765	FAN_icon20125361.1	Fvb4	95.556	405	14	2	1	403	5479103	5479505	0	645
13	MF3841	27.472	FAN_iscf00171760.1	Fvb4	97.976	1087	8	3	1	1074	4828332	4827247	0	1873
14	MF4229	29.684	FAN_iscf00193391.1	Fvb4	97.861	2524	44	5	5725	8245	3711393	3713909	0	4353
15	MF3370	31.873	FAN_iscf00140339.1	Fvb4	89.128	883	61	13	736	1611	1120790	1119936	0	1066
16	MF4018	33.005	FAN_iscf00312123.1	Fvb4	95.894	2192	64	12	1245	3428	1373935	1371762	0	3526
17	MF4555	36.038	FAN_iscf00257993.1	Fvb4	94.879	3339	82	25	2816	6117	3697829	3701115	0	5136
18	MF4268	40.992	FAN_iscf00243177.1	Fvb4	95.262	802	22	3	1	786	7418658	7417857	0	1256
19	MF4414	41.219	FAN_iscf00041637.1	Fvb3	91.226	1379	94	18	2265	3629	12065304	12066669	0	1851
20	MF2629	41.981	FAN_iscf00041637.1	Fvb3	91.226	1379	94	18	2265	3629	12065304	12066669	0	1851
21	MF2520	48.122	FAN_iscf00158876.1	Fvb4	91.33	1015	29	8	1	974	7576528	7575532	0	1332
22	MF3335	49.786	FAN_iscf00105122.1	Fvb4	88.187	491	26	6	1456	1944	9200947	9200487	1.36e-156	556
23	MF2825	54.56	FAN_iscf00052220.1	Fvb4	98.835	1459	16	1	1	1458	16084703	16086161	0	2599
24	MF3337	59.585	FAN_iscf00108937.1	Fvb4	95.437	1030	34	9	1	1021	16932398	16931373	0	1629
25	MF4460	61.714	FAN_iscf00118676.1	Fvb4	95.813	2508	58	12	3655	6135	19274530	19277017	0	4006
26	MF3778	65.805	FAN_iscf00026610.1	Fvb4	99.703	337	1	0	1	337	19090686	19091022	6.75e-176	617
27	MF2700	71.743	FAN_iscf00349612.1	Fvb4	97.595	499	12	0	173	671	17973627	17974125	0	856
28	MF4576	71.847	FAN_iscf00310292.1	Fvb4	97.638	889	13	1	451	1331	22258587	22257699	0	1519
29	MF2669	81.347	FAN_iscf00200146.1	Fvb4	96.4	1611	24	14	583	2165	18072804	18071200	0	2623
LG4A2
1	MF3747	0	FAN_iscf00384092.1	Fvb4	97.055	747	12	2	1328	2068	1370012	1370754	0	1249
2	MF3458	3.756	FAN_iscf00258705.1	Fvb4	98.746	2233	28	0	1	2233	2546666	2544434	0	3969
3	MF3227	6.108	FAN_iscf00004487.1	Fvb4	99.317	2341	15	1	3287	5626	3420393	3422733	0	4233
4	MF4556	6.154	FAN_iscf00258705.1	Fvb4	98.746	2233	28	0	1	2233	2546666	2544434	0	3969
5	MF2774	6.201	FAN_iscf00251233.1	Fvb4	98.999	699	5	1	1	699	3417456	3416760	0	1251
6	MF3194	6.496	FAN_iscf00372969.1	Fvb4	93.37	543	11	10	1	520	5158340	5158880	0	780
7	MF2948	7.668	FAN_iscf00017115.1	Fvb4	98.655	2156	9	4	1	2145	2890566	2892712	0	3803
8	MF2611	9.413	FAN_iscf00002820.1	Fvb4	98.467	1827	20	4	1481	3303	1434649	1432827	0	3212
9	MF2847	9.508	FAN_iscf00134149.1	Fvb4	99.54	869	4	0	1	869	1373193	1372325	0	1583
10	MF4149	15.063	FAN_iscf00092880.1	Fvb4	99.506	1214	6	0	1	1214	6630984	6632197	0	2209
11	MF3389	17.194	FAN_iscf00160711.1	Fvb4	99.772	438	1	0	1	438	14469857	14470294	0	804
12	MF3754	19.368	FAN_icon19840611.1	Fvb4	99.135	347	3	0	7	353	12462653	12462307	4.24e-178	625
13	MF4569	22.448	FAN_iscf00296467.1	Fvb4	99.822	563	1	0	1	563	16739992	16740554	0	1035
14	MF3157	25.254	FAN_iscf00296467.1	Fvb4	99.822	563	1	0	1	563	16739992	16740554	0	1035
15	MF2486	32.837	FAN_iscf00054772.1	Fvb4	97.219	863	21	2	5343	6202	17025807	17026669	0	1458
16	MF4357	35.822	FAN_icon20215261.1	Fvb4	98.118	425	4	1	1	425	19515040	19514620	0	737
LG4B
1	MF1470	0	FAN_iscf00099926.1	Fvb4	99.182	2934	13	1	1397	4330	344401	347323	0	5275
2	MF1515	5.879	FAN_iscf00140339.1	Fvb4	89.128	883	61	13	736	1611	1120790	1119936	0	1066
3	MF1164	8.22	FAN_iscf00390497.1	Fvb4	95.745	940	4	4	779	1688	2758864	2757931	0	1482
4	MF2095	11.302	FAN_iscf00360238.1	Fvb6	86.212	689	57	19	1	672	24599093	24598426	0	712
5	MF1171	12.878	FAN_icon19655239.1	Fvb4	97.425	233	5	1	1	233	2306124	2306355	3.35e-109	396
6	MF1150	15.039	FAN_iscf00360238.1	Fvb6	86.212	689	57	19	1	672	24599093	24598426	0	712
7	MF482	16.437	FAN_iscf00068346.1	Fvb4	94.765	2025	68	20	2763	4754	20763592	20761573	0	3118
8	MF245	18.236	FAN_iscf00111736.1	Fvb2	89.158	2767	293	5	24658	27420	14051155	14048392	0	3441
9	MF244	21.687	FAN_iscf00111736.1	Fvb2	89.158	2767	293	5	24658	27420	14051155	14048392	0	3441
10	MF1140	22.105	FAN_iscf00345769.1	Fvb4	95.809	1026	26	5	1	1014	30791709	30792729	0	1640
11	MF1568	23.465	FAN_iscf00216806.1	Fvb4	95.978	1094	33	7	1	1084	18617178	18616086	0	1766
12	MF810	24.26	FAN_iscf00264981.1	Fvb4	96.411	418	12	3	1	416	30750261	30750677	0	686
13	MF144	24.676	FAN_iscf00012651.1	Fvb1	94.963	814	30	6	5328	6138	8369056	8369861	0	1266
14	MF756	25.877	FAN_iscf00018205.1	Fvb4	97.134	1605	30	2	2304	3894	5633819	5635421	0	2695
15	MF818	26.201	FAN_iscf00345769.1	Fvb4	95.809	1026	26	5	1	1014	30791709	30792729	0	1640
16	MF29	26.878	FAN_iscf00056481.1	Fvb4	92.831	1618	88	11	3236	4842	5766753	5768353	0	2320
17	MF1965	27.986	FAN_iscf00004054.1	Fvb4	95.822	742	16	4	1	735	11037789	11038522	0	1184
18	MF1292	30.833	FAN_iscf00200146.1	Fvb4	96.4	1611	24	14	583	2165	18072804	18071200	0	2623
19	MF2448	30.84	FAN_icon20620372.1	Fvb4	91.963	647	16	10	2	628	27478921	27478291	0	874
20	MF915	31.643	FAN_iscf00057147.1	Fvb4	94.93	2229	57	12	1	2181	18822054	18819834	0	3439
21	MF199	32.198	FAN_iscf00060846.1	Fvb4	94.412	2416	87	17	1672	4054	32975902	32978302	0	3670
22	MF963	32.961	FAN_iscf00097456.1	Fvb4	93.286	1549	77	8	1453	2975	1559689	1561236	0	2259
23	MF1306	33.173	FAN_iscf00244831.1	Fvb4	98.109	4759	47	13	114	4853	26216628	26221362	0	8250
24	MF2066	33.234	FAN_iscf00245462.1	Fvb4	90.678	118	7	3	1	116	5009756	5009871	2.51e-36	154
25	MF2352	34.23	FAN_iscf00282559.1	Fvb4	93.017	401	11	4	134	529	16912053	16911665	3.1e-161	569
26	MF179	35.123	FAN_iscf00042884.1	Fvb4	97.867	1828	22	2	6544	8371	19074168	19075978	0	3144
27	MF24	35.236	FAN_iscf00047502.1	Fvb4	94.75	6191	175	51	813	6891	21755799	21761951	0	9494
28	MF1863	35.237	FAN_iscf00055789.1	Fvb4	95.968	2480	79	8	3781	6253	21814682	21817147	0	4006
29	MF603	36.443	FAN_iscf00022681.1	Fvb4	96.071	1909	66	7	6140	8043	20454609	20452705	0	3101
30	MF1857	36.672	FAN_iscf00038000.1	Fvb4	95.066	2209	65	8	5154	7320	17064181	17066387	0	3435
31	MF689	37.252	FAN_iscf00258074.1	Fvb4	86.924	1086	71	28	7258	8304	7792489	7791436	0	1153
32	MF551	37.341	FAN_iscf00267846.1	Fvb4	92.977	1609	66	14	1982	3566	15729657	15728072	0	2302
33	MF1911	37.386	FAN_iscf00258074.1	Fvb4	86.924	1086	71	28	7258	8304	7792489	7791436	0	1153
34	MF282	37.388	FAN_iscf00161618.1	Fvb1	89.82	1169	90	17	3607	4759	15503854	15505009	0	1472
35	MF333	37.713	FAN_iscf00267105.1	Fvb4	94.676	1728	48	7	1218	2907	26119548	26117827	0	2641
36	MF552	37.845	FAN_iscf00267846.1	Fvb4	92.977	1609	66	14	1982	3566	15729657	15728072	0	2302
37	MF159	38.649	FAN_iscf00024295.1	Fvb4	96.872	927	11	4	1227	2152	7485573	7486482	0	1535
38	MF231	39.653	FAN_iscf00097456.1	Fvb4	93.286	1549	77	8	1453	2975	1559689	1561236	0	2259
39	MF62	40.304	FAN_iscf00189335.1	Fvb4	92.199	1551	71	17	1	1523	26297761	26296233	0	2148
40	MF1458	40.906	FAN_iscf00079592.1	Fvb4	94.87	1696	36	12	2418	4073	5120704	5122388	0	2603
41	MF1444	42.029	FAN_iscf00061066.1	Fvb4	93.465	2173	62	24	6203	8322	24382100	24384245	0	3153
42	MF1026	42.39	FAN_iscf00162201.1	Fvb4	92.785	2176	82	23	3937	6063	24673946	24676095	0	3079
43	MF388	43.15	FAN_iscf00383513.1	Fvb4	85.897	1014	68	21	363	1347	3426098	3427065	0	1011
44	MF1285	43.886	FAN_iscf00189335.1	Fvb4	92.199	1551	71	17	1	1523	26297761	26296233	0	2148
45	MF2407	44.34	FAN_iscf00370617.1	Fvb4	97.701	348	8	0	641	988	8382585	8382238	7.55e-170	599
46	MF2251	45.921	FAN_iscf00134569.1	Fvb4	94.595	481	10	6	1	470	25978527	25978052	0	730
47	MF484	46.232	FAN_iscf00068929.1	Fvb5	85.315	1791	191	28	1412	3160	14724002	14722242	0	1784
48	MF1407	48.301	FAN_iscf00037811.1	Fvb4	95.378	1947	45	12	5132	7038	24923472	24925413	0	3055
49	MF1154	48.479	FAN_iscf00369897.1	Fvb4	89.122	2767	154	40	1878	4567	16741416	16738720	0	3306
50	MF364	48.98	FAN_iscf00337492.1	Fvb4	96.238	1409	19	11	3233	4612	24602995	24604398	0	2278
51	MF1429	50.758	FAN_iscf00048683.1	Fvb4	98.639	2351	16	6	1	2335	32643490	32645840	0	4150
52	MF580	52.557	FAN_icon19499221.1	Fvb4	89.879	247	9	2	1	240	24609581	24609818	1.98e-81	303
53	MF2196	56.228	FAN_iscf00065541.1	Fvb4	98.489	2382	33	1	2316	4694	18383958	18381577	0	4196
54	MF1942	58.031	FAN_iscf00389153.1	Fvb3	97.138	559	16	0	1	559	29099419	29099977	0	944
55	MF151	62.269	FAN_iscf00018349.1	Fvb4	94.502	964	24	8	1	935	6624550	6625513	0	1459
56	MF975	63.428	FAN_iscf00107696.1	Fvb4	95.028	2293	52	24	498	2765	7306041	7303786	0	3546
57	MF2044	66.249	FAN_iscf00181798.1	Fvb4	94.32	1250	35	11	550	1782	20964720	20963490	0	1882
58	MF675	67.575	FAN_iscf00205651.1	Fvb4	91.885	1109	51	14	3506	4583	17939440	17938340	0	1513
59	MF897	69.417	FAN_iscf00040961.1	Fvb4	98.511	873	13	0	2559	3431	20561617	20560745	0	1541
60	MF255	69.793	FAN_iscf00124149.1	Fvb4	92.866	1556	61	22	6512	8066	17800709	17802215	0	2213
61	MF2345	72.466	FAN_iscf00265284.1	Fvb4	91.91	445	28	6	1	438	19979176	19979619	3.21e-175	616
62	MF2010	73.494	FAN_iscf00088915.1	Fvb5	86.679	1584	141	32	1891	3432	4060195	4058640	0	1692
63	MF2250	73.523	FAN_iscf00134325.1	Fvb4	90.188	1600	85	28	3593	5159	19594273	19595833	0	2019
64	MF649	74.497	FAN_iscf00134325.1	Fvb4	90.188	1600	85	28	3593	5159	19594273	19595833	0	2019
65	MF2169	75.777	FAN_iscf00038078.1	Fvb6	91.092	2930	206	14	1421	4308	13927112	13930028	0	3914
66	MF1608	75.877	FAN_iscf00281288.1	Fvb4	88.414	1053	95	16	220	1256	16740294	16741335	0	1243
67	MF2285	75.896	FAN_iscf00177244.1	Fvb4	94.221	4343	161	40	896	5187	16777074	16772771	0	6547
68	MF1396	77.797	FAN_iscf00024803.1	Fvb4	95.157	1404	37	13	538	1933	14505218	14503838	0	2187
69	MF2414	77.974	FAN_iscf00384030.1	Fvb4	94.165	617	24	3	1	607	15111447	15110833	0	929
70	MF2109	78.629	FAN_icon19529745.1	Fvb4	97.183	142	4	0	1	142	14398212	14398353	1.59e-62	241
71	MF1083	80.283	FAN_iscf00241332.1	Fvb4	92.97	1010	36	12	618	1615	19813861	19812875	0	1439
72	MF882	81.657	FAN_iscf00028125.1	Fvb4	95.47	1722	45	10	1261	2954	19257650	19259366	0	2717
73	MF1065	82.938	FAN_iscf00216761.1	Fvb4	93.492	2766	91	22	1	2721	16376565	16373844	0	4028
74	MF361	86.39	FAN_iscf00314794.1	Fvb4	95.634	1214	29	10	1692	2892	21922257	21923459	0	1927
75	MF1267	89.154	FAN_iscf00141410.1	Fvb4	92.988	1312	49	8	1	1277	22279738	22281041	0	1873
76	MF400	90.682	FAN_iscf00395414.1	Fvb4	91.147	2101	89	28	301	2329	22335620	22337695	0	2760
LG4C1
1	MF503	0	FAN_iscf00113164.1	Fvb4	99.501	1602	8	0	1	1602	28676817	28678418	0	2915
2	MF1836	3.116	FAN_icon20131741.1	Fvb4	91.234	308	11	3	113	404	29535083	29534776	6.95e-112	405
3	MF734	5.513	FAN_icon20131741.1	Fvb4	91.234	308	11	3	113	404	29535083	29534776	6.95e-112	405
4	MF1521	10.234	FAN_iscf00146268.1	Fvb4	99.098	2551	21	2	1	2550	29669545	29666996	0	4582
5	MF256	11.751	FAN_iscf00126826.1	Fvb4	99.619	3146	11	1	1	3146	29614084	29617228	0	5742
6	MF103	13.783	FAN_iscf00356378.1	Fvb4	93.078	1329	49	17	1558	2855	28445840	28444524	0	1905
7	MF2168	14.279	FAN_iscf00036280.1	Fvb4	97.235	1338	5	5	1	1307	29178189	29176853	0	2237
8	MF1139	20.065	FAN_iscf00344424.1	Fvb4	98.444	900	13	1	1489	2387	27143933	27144832	0	1583
9	MF1586	23.201	FAN_iscf00250728.1	Fvb4	99.097	3212	25	3	1115	4325	23409712	23406504	0	5768
10	MF469	26.36	FAN_iscf00046449.1	Fvb4	95.492	843	24	7	1	840	24564494	24563663	0	1334
11	MF593	27.874	FAN_icon20740332.1	Fvb4	99.878	817	1	0	1	817	26217445	26216629	0	1504
12	MF102	29.376	FAN_iscf00343110.1	Fvb4	95.071	1623	52	10	1522	3141	25283081	25281484	0	2529
13	MF1507	31.439	FAN_iscf00135361.1	Fvb4	98.007	2107	28	2	2821	4913	23360181	23358075	0	3646
14	MF1196	32	FAN_iscf00170423.1	Fvb4	100	454	0	0	1	454	23370925	23371378	0	839
15	MF664	32.58	FAN_iscf00236760.1	Fvb4	96.745	2427	36	21	1	2397	23595133	23597546	0	4004
16	MF1577	33.511	FAN_icon20831320.1	Fvb4	99.055	1375	13	0	1	1375	24308195	24309569	0	2468
17	MF1729	33.524	FAN_iscf00270925.1	Fvb4	98.466	1630	17	6	713	2339	23617134	23618758	0	2865
18	MF1317	33.666	FAN_iscf00086698.1	Fvb4	98.638	1835	13	4	2365	4192	22582548	22580719	0	3240
19	MF2215	35.748	FAN_iscf00107112.1	Fvb4	98.341	3075	21	9	4320	7376	22448545	22451607	0	5369
20	MF500	35.761	FAN_iscf00154976.1	Fvb4	97.507	1845	25	2	1	1845	21519310	21517487	0	3133
21	MF1016	37.42	FAN_iscf00265935.1	Fvb4	93.196	1646	51	19	8	1639	22176256	22174658	0	2362
22	MF1807	37.495	FAN_iscf00114170.1	Fvb4	99.101	4451	28	3	1	4439	20910398	20905948	0	7987
23	MF983	38.565	FAN_iscf00390507.1	Fvb4	94.805	539	4	6	502	1024	22338170	22338700	0	819
24	MF395	42.369	FAN_iscf00015581.1	Fvb4	99.22	3845	26	3	1	3843	22441185	22437343	0	6931
25	MF1213	42.549	FAN_iscf00252872.1	Fvb4	98.554	2144	27	2	1	2142	22554987	22552846	0	3784
26	MF1588	42.651	FAN_iscf00107112.1	Fvb4	98.341	3075	21	9	4320	7376	22448545	22451607	0	5369
27	MF972	44.057	FAN_iscf00374064.1	Fvb4	98.223	788	4	2	1297	2074	19778216	19777429	0	1369
28	MF1939	52.859	FAN_icon20215261.1	Fvb4	98.118	425	4	1	1	425	19515040	19514620	0	737
29	MF420	56.023	FAN_iscf00291072.1	Fvb4	99.243	3037	16	3	636	3665	16589252	16586216	0	5474
30	MF1110	57.553	FAN_icon20215261.1	Fvb4	98.118	425	4	1	1	425	19515040	19514620	0	737
31	MF2112	58.139	FAN_iscf00082437.1	Fvb4	98.69	6107	52	11	4465	10552	16669274	16675371	0	10809
32	MF2209	59.291	FAN_iscf00038440.1	Fvb4	99.336	1657	11	0	3126	4782	19112515	19114171	0	3000
33	MF2170	59.812	FAN_iscf00050093.1	Fvb4	97.26	2336	15	6	1	2287	5478889	5481224	0	3914
34	MF2185	62.83	FAN_iscf00025228.1	Fvb4	98.03	3300	19	11	693	3971	5438611	5435337	0	5692
35	MF160	63.729	FAN_iscf00107766.1	Fvb4	98.38	3888	36	8	1	3883	5777298	5773433	0	6806
36	MF1485	64.749	FAN_iscf00128330.1	Fvb4	97.483	2860	33	17	1	2838	16509647	16512489	0	4846
37	MF259	66.107	FAN_iscf00202451.1	Fvb4	97.807	1505	23	4	464	1958	6489559	6491063	0	2588
38	MF1294	67.033	FAN_iscf00054772.1	Fvb4	97.219	863	21	2	5343	6202	17025807	17026669	0	1458
39	MF1235	72.766
LG4C2
1	MF3263	0	FAN_iscf00027153.1	Fvb4	93.547	2588	60	31	3185	5680	33847926	33845354	0	3755
2	MF4365	5.288	FAN_icon20518439.1	Fvb4	93.285	551	32	4	1	547	30807787	30807238	0	808
3	MF3597	8.853	FAN_iscf00078828.1	Fvb4	93.83	3906	123	46	340	4191	32204721	32200880	0	5770
4	MF3222	9.642	FAN_iscf00000698.1	Fvb4	96.753	893	18	4	424	1306	33449388	33450279	0	1478
5	MF2741	11.178	FAN_iscf00051427.1	Fvb3	95.876	291	12	0	245	535	29119246	29118956	3.84e-131	472
6	MF3473	11.262	FAN_iscf00283045.1	Fvb4	93.62	1301	61	13	782	2065	33109275	33110570	0	1923
7	MF2581	14.094	FAN_iscf00351575.1	Fvb4	92.453	583	19	10	1	572	33172558	33171990	0	809
8	MF3481	14.833	FAN_iscf00303758.1	Fvb4	91.977	1234	28	27	1626	2823	33627601	33626403	0	1664
9	MF2898	15.306	FAN_iscf00325917.1	Fvb4	89.055	1069	56	34	1	1057	31013061	31012042	0	1269
10	MF4173	16.102	FAN_iscf00123117.1	Fvb4	91.427	1633	72	27	5197	6785	30946315	30947923	0	2178
11	MF4457	20.409	FAN_iscf00115332.1	Fvb4	94.109	1409	60	10	1	1392	30118744	30120146	0	2121
12	MF2513	21.237	FAN_iscf00131964.1	Fvb4	93.13	786	33	7	1	769	29419561	29420342	0	1133
13	MF3386	23.642	FAN_iscf00157796.1	Fvb4	92.936	453	32	0	44	496	28083800	28083348	0	660
14	MF3530	26.129	FAN_icon19616287.1	Fvb4	96.923	325	10	0	1	325	28544227	28543903	3.1e-154	545
15	MF4535	26.778	FAN_iscf00228173.1	Fvb4	94.307	404	11	5	1	404	29777532	29777141	2.89e-172	608
16	MF3346	27.304	FAN_iscf00119031.1	Fvb4	96.512	1118	28	2	1693	2800	29360124	29361240	0	1838
17	MF4536	30.329	FAN_iscf00228346.1	Fvb4	93.933	511	16	8	1	499	27392368	27391861	0	758
18	MF4475	32.135	FAN_iscf00130486.1	Fvb4	94.675	1953	59	12	1512	3431	30077201	30075261	0	2988
19	MF2500	34.347	FAN_iscf00089410.1	Fvb4	95.647	1815	45	14	1472	3279	27255320	27257107	0	2883
20	MF3196	35.306	FAN_iscf00381966.1	Fvb4	92.336	535	16	6	128	655	24917393	24916877	0	737
21	MF2808	35.655	FAN_iscf00009225.1	Fvb3	89.948	388	30	6	5565	5945	16581222	16581607	8.12e-137	492
22	MF4497	36.195	FAN_iscf00160549.1	Fvb4	97.917	576	6	2	1	570	26738402	26737827	0	992
23	MF2482	37.988	FAN_iscf00049678.1	Fvb4	97.154	1054	24	5	1598	2650	27036795	27035747	0	1775
24	MF2893	39.486	FAN_iscf00304903.1	Fvb4	95.986	1470	44	7	2452	3909	26310808	26312274	0	2374
25	MF4541	40.704	FAN_iscf00233711.1	Fvb4	97.969	1723	29	5	1	1722	24555975	24554258	0	2983
26	MF4380	44.017	FAN_iscf00002238.1	Fvb4	98.976	2637	22	4	1	2635	26826266	26823633	0	4715
27	MF3631	46.286	FAN_iscf00166747.1	Fvb4	97.92	1250	20	5	2	1247	23866932	23865685	0	2159
28	MF3137	48.297	FAN_iscf00253840.1	Fvb4	85.446	426	13	21	2	381	23456715	23456293	7.34e-109	398
29	MF4409	53.008	FAN_iscf00035752.1	Fvb4	93.787	853	23	6	1	853	22281382	22282204	0	1254
30	MF2628	53.265	FAN_iscf00035019.1	Fvb4	95.691	1114	45	3	1453	2565	22830548	22829437	0	1788
31	MF2493	60.029	FAN_iscf00062804.1	Fvb4	92.225	1389	58	25	200	1547	22580150	22581529	0	1921
LG4D1
1	MF3801	0	FAN_iscf00095506.1	Fvb4	96.071	1247	27	6	1002	2232	23366617	23367857	0	2012
2	MF3395	3.437	FAN_iscf00171554.1	Fvb4	100	435	0	0	239	673	24533193	24533627	0	804
3	MF3074	10.494	FAN_iscf00167213.1	Fvb4	97.944	924	6	4	1	923	25337274	25338185	0	1589
4	MF3053	12.976	FAN_iscf00137891.1	Fvb4	97.091	5672	98	28	23603	29236	24245978	24251620	0	9498
5	MF3369	13.151	FAN_iscf00137891.1	Fvb4	97.091	5672	98	28	23603	29236	24245978	24251620	0	9498
6	MF3199	14.461	FAN_iscf00389304.1	Fvb4	99.782	459	0	1	2277	2734	25249980	25249522	0	841
7	MF2790	14.633	FAN_iscf00389304.1	Fvb4	99.782	459	0	1	2277	2734	25249980	25249522	0	841
8	MF3752	16.773	FAN_icon19783931.1	Fvb4	95.467	353	4	2	1	345	24479022	24478674	1.98e-156	553
9	MF2606	16.802	FAN_icon20547968.1	Fvb4	89.79	333	12	7	9	331	24595240	24594920	2.76e-112	407
10	MF3434	18.212	FAN_iscf00220737.1	Fvb4	88.636	748	40	8	1	728	26422936	26423658	0	869
11	MF3923	25.824	FAN_iscf00018696.1	Fvb4	96.232	2521	70	13	8174	10686	27219914	27217411	0	4106
12	MF2620	26.945	FAN_iscf00019061.1	Fvb4	92.453	954	26	19	1	914	27476299	27477246	0	1321
13	MF3983	28.678	FAN_iscf00171678.1	Fvb4	97.38	458	12	0	1	458	27302904	27303361	0	780
14	MF3780	31.384	FAN_iscf00029927.1	Fvb4	97.537	2071	39	6	4807	6866	27617013	27619082	0	3531
15	MF3833	32.431	FAN_iscf00153053.1	Fvb4	95.342	4079	133	22	1437	5481	27590272	27594327	0	6427
16	MF3608	33.003	FAN_iscf00109118.1	Fvb4	97.647	340	8	0	1	340	28097583	28097922	6.91e-166	584
17	MF3906	34.56	FAN_iscf00007138.1	Fvb4	92.602	392	12	3	1	385	28332392	28332011	2.18e-154	547
18	MF2942	35.814	FAN_iscf00007138.1	Fvb4	92.602	392	12	3	1	385	28332392	28332011	2.18e-154	547
19	MF2959	39.898	FAN_iscf00032040.1	Fvb4	94.99	978	26	12	475	1444	31235880	31236842	0	1513
20	MF3755	42.042	FAN_icon20096507.1	Fvb4	95.214	397	19	0	1	397	31521025	31521421	3.72e-179	628
21	MF3124	44.127	FAN_iscf00236335.1	Fvb4	96.653	986	28	3	2070	3052	33140564	33139581	0	1633
22	MF2496	45.687	FAN_iscf00081549.1	Fvb4	95.719	2523	64	19	907	3415	33622414	33619922	0	4021
23	MF3501	45.716	FAN_iscf00339821.1	Fvb4	95.031	483	20	3	1	479	33110859	33111341	0	756
24	MF3322	46.752	FAN_iscf00086395.1	Fvb4	89.043	1296	56	31	1	1227	33498276	33496998	0	1528
25	MF3965	49.16	FAN_iscf00130693.1	Fvb4	94.304	1071	56	2	1	1066	33073257	33074327	0	1635
26	MF4264	49.33	FAN_iscf00236335.1	Fvb4	96.653	986	28	3	2070	3052	33140564	33139581	0	1633
27	MF3178	49.362	FAN_iscf00339821.1	Fvb4	95.031	483	20	3	1	479	33110859	33111341	0	756
28	MF4527	50.184	FAN_iscf00207522.1	Fvb4	98.684	1444	19	0	1981	3424	32318115	32316672	0	2562
29	MF4096	52.041	FAN_iscf00037955.1	Fvb4	96.281	2178	57	11	1	2160	33426195	33424024	0	3552
30	MF4579	65.198	FAN_iscf00319399.1	Fvb4	96.792	530	10	3	1	530	31848711	31849233	0	878
LG4D2
1	MF3808	0	FAN_iscf00103257.1	Fvb4	93.617	1222	46	15	145	1349	30523407	30522201	0	1796
2	MF3607	3.381	FAN_iscf00109105.1	Fvb4	99.347	2298	15	0	1860	4157	30237893	30235596	0	4161
3	MF4077	6.826	FAN_iscf00020614.1	Fvb4	99.606	5585	18	2	1	5585	30932123	30937703	0	10189
4	MF3823	7.027	FAN_iscf00135076.1	Fvb4	97.689	1428	7	3	1	1426	30571375	30569972	0	2431
5	MF2695	7.071	FAN_iscf00319047.1	Fvb4	94.76	916	22	2	1223	2137	30021667	30022557	0	1402
6	MF2869	7.076	FAN_iscf00183127.1	Fvb4	96.328	2778	52	9	3	2741	30852225	30854991	0	4519
7	MF3426	12.665	FAN_iscf00203914.1	Fvb4	95.911	1443	21	20	409	1813	32897849	32896407	0	2303
8	MF2678	14.77	FAN_iscf00241560.1	Fvb4	99.17	482	4	0	1	482	31562083	31561602	0	869
9	MF2978	16.923	FAN_iscf00053563.1	Fvb4	95.139	1872	44	22	1	1847	31485529	31483680	0	2909
10	MF2668	17.772	FAN_iscf00192659.1	Fvb4	98.892	632	7	0	1	632	31644755	31644124	0	1129
11	MF4611	18.907	FAN_icon19445933.1	Fvb4	98.706	309	3	1	1	308	33019392	33019084	8.14e-155	547
12	MF2652	20.25	FAN_iscf00132185.1	Fvb4	95.028	1267	30	9	1	1237	32042470	32041207	0	1960
13	MF4476	27.033	FAN_iscf00132185.1	Fvb4	95.028	1267	30	9	1	1237	32042470	32041207	0	1960
LG5A1
1	MF967	0	FAN_iscf00103629.1	Fvb5	96.629	1602	32	11	1	1587	1570507	1572101	0	2639
2	MF394	6.364	FAN_iscf00389124.1	Fvb5	99.89	905	1	0	1	905	4153235	4152331	0	1666
3	MF1532	8.765	FAN_iscf00162592.1	Fvb5	93.19	1909	86	14	1121	3008	1612898	1614783	0	2765
4	MF1350	9.551	FAN_icon20266881.1	Fvb5	99.091	440	3	1	1	439	2214818	2215257	0	789
5	MF661	11.309	FAN_iscf00162592.1	Fvb5	93.19	1909	86	14	1121	3008	1612898	1614783	0	2765
6	MF2286	11.394	FAN_iscf00179589.1	Fvb5	100	270	0	0	279	548	2330758	2330489	4.28e-140	499
7	MF2437	13.448	FAN_icon19942143.1	Fvb5	98.913	368	4	0	1	368	5405862	5405495	0	658
8	MF152	14.668	FAN_iscf00019538.1	Fvb5	98.106	2798	33	6	1	2790	4906383	4903598	0	4855
9	MF645	14.947	FAN_iscf00129337.1	Fvb5	99.1	1555	12	1	1689	3241	3770313	3768759	0	2793
10	MF237	15.318	FAN_iscf00103629.1	Fvb5	96.629	1602	32	11	1	1587	1570507	1572101	0	2639
11	MF692	16.013	FAN_iscf00269609.1	Fvb5	99.585	482	2	0	1	482	3892202	3891721	0	880
12	MF559	16.104	FAN_iscf00287422.1	Fvb5	98.516	1078	8	1	1291	2368	4015629	4014560	0	1895
13	MF1534	16.113	FAN_iscf00171872.1	Fvb5	99.232	521	4	0	1	521	2063442	2062922	0	941
14	MF423	16.908	FAN_icon20266881.1	Fvb5	99.091	440	3	1	1	439	2214818	2215257	0	789
15	MF153	18.348	FAN_iscf00019538.1	Fvb5	98.106	2798	33	6	1	2790	4906383	4903598	0	4855
16	MF1901	18.495	FAN_iscf00219879.1	Fvb5	98.737	4752	35	8	1	4744	4912684	4907950	0	8419
17	MF912	18.941	FAN_iscf00054228.1	Fvb5	98.488	926	11	2	1	926	1554330	1553408	0	1629
18	MF1404	20.432	FAN_iscf00037147.1	Fvb5	98.76	2501	8	3	1	2498	4922766	4925246	0	4425
19	MF224	21.267	FAN_iscf00088541.1	Fvb5	99.302	2293	13	3	1	2291	5010707	5008416	0	4143
20	MF156	24.842	FAN_iscf00022124.1	Fvb5	96.499	714	19	3	1	708	5534207	5533494	0	1175
21	MF2442	30.752	FAN_icon20376659.1	Fvb5	99.16	476	4	0	1	476	6058717	6059192	0	857
22	MF534	34.08	FAN_iscf00193788.1	Fvb5	97.578	1899	35	7	1	1894	5695045	5696937	0	3241
23	MF672	38.389	FAN_iscf00193070.1	Fvb5	100	465	0	0	1	465	5384215	5383751	0	859
LG5A2
1	MF2071	0	FAN_iscf00280849.1	Fvb5	94.177	1597	59	9	3028	4619	8719655	8718088	0	2403
2	MF403	0.128	FAN_icon19579509.1	Fvb5	99.377	321	2	0	1	321	8833074	8833394	2.33e-165	582
3	MF1252	8.776	FAN_iscf00107796.1	Fvb5	94.776	1608	41	13	2257	3850	7924007	7922429	0	2464
4	MF544	13.851	FAN_iscf00222032.1	Fvb5	92.587	1983	53	33	1360	3307	7761880	7763803	0	2761
5	MF811	17.169	FAN_iscf00290095.1	Fvb5	91.376	487	17	10	1	475	9084628	9084155	0	643
6	MF436	20.177	FAN_icon20763838.1	Fvb4	93.97	796	46	2	1	795	19981865	19981071	0	1203
7	MF1169	21.582	FAN_icon19417585.1	Fvb5	96.743	307	9	1	1	306	918028	918334	1.06e-143	510
8	MF2435	26.908	FAN_icon19912359.1	Fvb5	92.761	373	6	6	1	361	7608512	7608149	2.12e-146	520
9	MF2432	27.612	FAN_icon19828217.1	Fvb5	92.308	351	10	2	1	351	7670961	7670628	2.68e-135	483
10	MF1576	28.624	FAN_iscf00236750.1	Fvb5	87.106	729	34	19	1	674	6689763	6690486	0	771
11	MF903	28.94	FAN_iscf00043013.1	Fvb5	95.059	2975	88	19	881	3832	7271493	7268555	0	4625
12	MF572	29.385	FAN_iscf00353479.1	Fvb3	89.261	1164	107	8	70	1220	4875957	4874799	0	1441
13	MF668	31.607	FAN_iscf00184155.1	Fvb5	95.4	587	19	1	74	652	2181599	2182185	0	928
14	MF1084	33.472	FAN_iscf00244230.1	Fvb5	91.022	1203	31	24	1822	2959	3614028	3612838	0	1552
15	MF1061	35.26	FAN_iscf00210373.1	Fvb5	95.774	1680	49	8	5168	6828	2986918	2988594	0	2689
16	MF618	36.339	FAN_iscf00051628.1	Fvb5	94.357	443	13	3	1	442	3418153	3418584	0	669
17	MF681	36.773	FAN_iscf00222443.1	Fvb5	93.544	728	36	6	1	727	3694113	3694830	0	1074
18	MF52	37.317	FAN_iscf00164853.1	Fvb5	96.269	804	29	1	1	803	3391380	3392183	0	1317
19	MF517	37.705	FAN_iscf00151978.1	Fvb6	97.745	1375	21	4	177	1549	33451634	33450268	0	2359
20	MF275	39.026	FAN_iscf00151978.1	Fvb6	97.745	1375	21	4	177	1549	33451634	33450268	0	2359
21	MF180	39.615	FAN_iscf00042912.1	Fvb5	92.614	352	12	3	1	338	4255203	4254852	1.22e-138	494
22	MF1793	41.293	FAN_iscf00181074.1	Fvb5	98.802	1836	19	3	97	1930	2287227	2289061	0	3265
23	MF2301	42.177	FAN_iscf00193788.1	Fvb5	97.578	1899	35	7	1	1894	5695045	5696937	0	3241
24	MF2247	42.769	FAN_iscf00130886.1	Fvb4	96.2	421	15	1	5	424	18454434	18454014	0	688
25	MF189	43.451	FAN_iscf00052908.1	Fvb5	98.547	413	6	0	81	493	8723368	8722956	0	730
26	MF518	46.155	FAN_iscf00158336.1	Fvb5	98.633	1463	13	2	1	1457	8491482	8492943	0	2584
27	MF154	46.816	FAN_iscf00021287	Fvb5	0.9745	713	7	1	13	1435	2778196	2778375	0	896
28	MF1180	46.896	FAN_icon20112375.1	Fvb5	92.987	385	18	5	22	400	3030265	3029884	2.32e-156	553
LG5B
1	MF129	0	FAN_iscf00002243.1	Fvb5	90.415	3923	132	75	3878	7735	1913513	1909770	0	4937
2	MF167	6.312	FAN_iscf00034167.1	Fvb5	98.282	2968	30	9	1	2957	1065924	1062967	0	5179
3	MF641	10.587	FAN_iscf00125807.1	Fvb2	94.799	1269	48	8	1214	2469	15549222	15550485	0	1962
4	MF1400	11.672	FAN_iscf00029157.1	Fvb7	97.579	413	10	0	1	413	12268400	12268812	0	708
5	MF1820	13.906	FAN_iscf00337754.1	Fvb5	90.783	651	29	10	5	627	130730	131377	0	841
6	MF589	14.378	FAN_icon20357185.1	Fvb5	91.942	484	15	6	1	469	252008	251534	0	656
7	MF1537	15.023	FAN_iscf00174781.1	Fvb5	93.446	2426	75	41	2513	4908	492513	494884	0	3522
8	MF2149	17.337	FAN_iscf00017661.1	Fvb5	93.894	1785	63	22	330	2078	1075092	1073318	0	2651
9	MF1531	18.038	FAN_iscf00162583.1	Fvb5	99.377	1605	7	1	1	1605	1170100	1171701	0	2905
10	MF1362	18.803	FAN_iscf00002243.1	Fvb5	90.415	3923	132	75	3878	7735	1913513	1909770	0	4937
11	MF646	21.033	FAN_iscf00129896.1	Fvb4	93.813	1390	40	15	1601	2956	29367998	29366621	0	2049
12	MF520	22.338	FAN_iscf00162592.1	Fvb5	93.19	1909	86	14	1121	3008	1612898	1614783	0	2765
13	MF11	26.203	FAN_iscf00022718.1	Fvb5	90.009	1091	55	27	1664	2728	2611731	2610669	0	1362
14	MF1814	28.427	FAN_iscf00290095.1	Fvb5	91.376	487	17	10	1	475	9084628	9084155	0	643
15	MF154	29.528	FAN_iscf00021287.1	Fvb5	91.322	2178	73	35	371	2467	2778375	2776233	0	2868
16	MF1037	30.713	FAN_iscf00182765.1	Fvb5	96.387	1384	21	8	1405	2780	8137893	8139255	0	2252
17	MF1280	31.554	FAN_iscf00182765.1	Fvb5	96.387	1384	21	8	1405	2780	8137893	8139255	0	2252
18	MF13	33.855	FAN_iscf00025295.1	Fvb5	99.529	3400	8	6	3315	6712	3934836	3931443	0	6183
19	MF1746	33.903	FAN_iscf00025295.1	Fvb5	99.529	3400	8	6	3315	6712	3934836	3931443	0	6183
20	MF802	34.932	FAN_iscf00222443.1	Fvb5	93.544	728	36	6	1	727	3694113	3694830	0	1074
21	MF1401	36.29	FAN_iscf00029610.1	Fvb5	89.135	948	88	8	1	945	13986435	13985500	0	1166
22	MF763	37.574	FAN_iscf00046157.1	Fvb5	96.247	746	12	5	2082	2825	3914588	3915319	0	1208
23	MF443	39.685	FAN_iscf00009389.1	Fvb5	94.724	796	20	5	1	785	9091892	9092676	0	1218
24	MF1903	40.449	FAN_iscf00222032.1	Fvb5	92.587	1983	53	33	1360	3307	7761880	7763803	0	2761
25	MF74	41.5	FAN_iscf00219138.1	Fvb5	91.007	556	10	6	2066	2605	9091329	9091860	0	713
26	MF1179	43.488	FAN_icon20111423.1	Fvb5	99.25	400	3	0	1	400	7582942	7582543	0	723
27	MF1257	44.853	FAN_iscf00115872.1	Fvb5	97.319	2462	38	7	1	2438	6013249	6015706	0	4156
28	MF516	46.156	FAN_iscf00151589.1	Fvb5	98.107	2113	22	3	1	2102	5799092	5796987	0	3664
29	MF1900	47.207	FAN_iscf00219138.1	Fvb5	91.007	556	10	6	2066	2605	9091329	9091860	0	713
30	MF2273	47.823	FAN_iscf00153461.1	Fvb5	94.547	3301	120	19	881	4165	7657347	7660603	0	5044
31	MF1288	49.284	FAN_iscf00191693.1	Fvb5	94.056	572	30	3	3001	3568	7401421	7401992	0	865
32	MF463	49.495	FAN_iscf00042911.1	Fvb5	89.165	1892	107	36	1459	3341	8128244	8130046	0	2268
33	MF1106	49.893	FAN_iscf00283189.1	Fvb5	93.836	1022	39	6	1234	2250	6880739	6879737	0	1517
34	MF739	51.702	FAN_icon20296649.1	Fvb5	95.759	448	16	2	1	448	6514586	6515030	0	719
35	MF1823	52.153	FAN_iscf00360653.1	Fvb5	96.404	1001	19	5	1458	2446	7130290	7131285	0	1633
36	MF126	52.339	FAN_iscf00001142.1	Fvb5	95.051	2142	67	17	97	2217	7807134	7805011	0	3332
37	MF1500	53.606	FAN_iscf00129386.1	Fvb5	91.502	859	47	11	299	1145	9367831	9368675	0	1158
38	MF1881	53.761	FAN_iscf00129386.1	Fvb5	91.502	859	47	11	299	1145	9367831	9368675	0	1158
39	MF1028	55.055	FAN_iscf00169037.1	Fvb5	94.665	806	20	6	4	803	5287457	5286669	0	1229
40	MF2243	56.64	FAN_iscf00126332.1	Fvb5	99.068	2576	12	9	1	2564	7677046	7674471	0	4614
41	MF1115	57.443	FAN_iscf00298883.1	Fvb5	88.79	2239	123	58	1	2140	9998609	10000818	0	2627
42	MF447	58.831	FAN_iscf00017002.1	Fvb5	96.141	596	9	4	1	592	13202741	13202156	0	961
43	MF1348	59.474	FAN_icon20188897.1	Fvb5	99.282	418	3	0	1	418	20342094	20341677	0	756
44	MF526	60.12	FAN_iscf00169692.1	Fvb7	96.952	2034	56	4	420	2447	18302660	18304693	0	3408
45	MF914	60.544	FAN_iscf00056820.1	Fvb5	99.671	2126	5	1	3775	5900	12904450	12906573	0	3886
46	MF95	61.127	FAN_iscf00321833.1	Fvb5	98.188	828	13	2	1	828	15079540	15080365	0	1445
47	MF855	62.169	FAN_iscf00006214.1	Fvb5	89.099	899	58	21	412	1276	20299568	20298676	0	1081
48	MF262	63.421	FAN_iscf00132260.1	Fvb5	97.102	1760	25	5	4802	6535	24326232	24324473	0	2944
49	MF2271	63.521	FAN_iscf00151677.1	Fvb5	94.944	1068	29	7	2203	3248	22923963	22922899	0	1650
50	MF1201	64.135	FAN_icon20828054.1	Fvb3	70.325	893	222	38	46	921	28531406	28530540	7.41e-32	141
51	MF694	64.602	FAN_iscf00288795.1	Fvb5	98.137	2415	13	6	2460	4855	20587820	20585419	0	4181
52	MF1004	65.256	FAN_iscf00140081.1	Fvb5	94.318	792	25	6	1	779	19091702	19092486	0	1195
53	MF1692	65.258	FAN_icon19684581.1	Fvb5	91.597	357	6	4	1	333	19275918	19276274	5.49e-132	472
54	MF79	65.266	FAN_iscf00237518.1	Fvb5	96.87	1246	33	3	1	1246	19211774	19210535	0	2080
55	MF1731	65.796	FAN_icon20837838.1	Fvb5	99.071	1507	8	1	1	1507	19984372	19985872	0	2700
56	MF1824	66.537	FAN_iscf00361929.1	Fvb5	95.727	983	25	4	1	969	18551960	18552939	0	1567
57	MF1059	66.987	FAN_iscf00205610.1	Fvb5	93.215	1238	31	17	114	1324	13369374	13370585	0	1772
58	MF601	67.454	FAN_iscf00010393.1
59	MF565	67.942	FAN_iscf00307242.1	Fvb5	92.578	256	14	3	1	251	10972076	10971821	6.79e-99	363
60	MF124	68.215	FAN_iscf00000595.1	Fvb5	95.232	734	20	1	1	719	12810849	12811582	0	1147
61	MF285	68.267	FAN_iscf00163354.1	Fvb5	96.33	436	15	1	1	436	11605723	11606157	0	715
62	MF337	68.492	FAN_iscf00271662.1	Fvb5	90.73	1575	92	26	1	1548	16805289	16803742	0	2050
63	MF614	68.558	FAN_iscf00045300.1	Fvb5	95.476	2807	60	21	6324	9096	17202009	17204782	0	4418
64	MF924	68.903	FAN_iscf00063423.1	Fvb5	95.605	1024	30	6	1694	2709	18362529	18361513	0	1628
65	MF89	69.514	FAN_iscf00271662.1	Fvb5	90.73	1575	92	26	1	1548	16805289	16803742	0	2050
66	MF1058	71.282	FAN_iscf00205610.1	Fvb5	93.215	1238	31	17	114	1324	13369374	13370585	0	1772
67	MF1035	71.319	FAN_iscf00179318.1	Fvb5	95.115	348	7	1	1	338	12835223	12835570	1.51e-152	540
68	MF1231	71.992	FAN_iscf00045300.1	Fvb5	95.476	2807	60	21	6324	9096	17202009	17204782	0	4418
69	MF884	72.397	FAN_iscf00028695.1	Fvb5	94.551	1615	47	20	1	1598	11238251	11239841	0	2457
70	MF715	73.107	FAN_iscf00361249.1	Fvb5	97.527	1658	37	3	1	1657	18348768	18347114	0	2832
71	MF2130	73.696	FAN_iscf00003104.1	Fvb5	97.047	2066	53	6	3160	5222	14568730	14570790	0	3470
72	MF834	74.834	FAN_icon20078411.1	Fvb5	99.491	393	2	0	1	393	17266031	17266423	0	715
73	MF132	75.392	FAN_iscf00003104.1	Fvb5	97.047	2066	53	6	3160	5222	14568730	14570790	0	3470
74	MF845	75.783	FAN_icon20715430.1	Fvb5	91.656	791	25	11	1	761	16038019	16037240	0	1057
75	MF1386	77.145	FAN_iscf00021186.1	Fvb5	97.362	1706	26	7	1113	2815	17572174	17570485	0	2883
76	MF1349	77.359	FAN_icon20188897.1	Fvb5	99.282	418	3	0	1	418	20342094	20341677	0	756
77	MF767	78.545	FAN_iscf00056820.1	Fvb5	99.671	2126	5	1	3775	5900	12904450	12906573	0	3886
78	MF1703	79.527	FAN_icon20104441.1	Fvb5	100	398	0	0	1	398	14876742	14876345	0	736
79	MF1802	80.812	FAN_iscf00230856.1	Fvb5	93.11	1974	73	25	1643	3598	26566390	26568318	0	2833
80	MF1220	81.694	FAN_iscf00027954.1	Fvb5	95.265	2154	81	7	1	2147	26047364	26049503	0	3393
81	MF1492	83.008	FAN_iscf00115348.1	Fvb5	96.378	497	14	1	1438	1930	13105256	13104760	0	815
82	MF250	83.067	FAN_iscf00115348.1	Fvb5	96.378	497	14	1	1438	1930	13105256	13104760	0	815
83	MF2235	84.829	FAN_iscf00111735.1	Fvb5	93.674	822	25	13	1	808	13906051	13906859	0	1205
84	MF1683	85.682	FAN_iscf00386218.1	Fvb5	93.424	882	47	4	1212	2088	26828589	26829464	0	1297
85	MF1300	86.868	FAN_iscf00230856.1	Fvb5	93.11	1974	73	25	1643	3598	26566390	26568318	0	2833
86	MF726	86.984	FAN_icon19517251.1	Fvb5	99.322	295	2	0	21	315	13056265	13056559	6.49e-151	534
87	MF1133	90.125	FAN_iscf00328106.1	Fvb5	89.493	1361	66	24	2989	4298	28774721	28776055	0	1650
88	MF2411	90.23	FAN_iscf00378083.1	Fvb5	94.93	2446	48	28	1	2420	28006453	28008848	0	3760
89	MF596	91.297	FAN_iscf00005981.1	Fvb5	98.299	882	15	0	388	1269	29115323	29114442	0	1546
90	MF529	94.503	FAN_iscf00173231.1	Fvb5	90.028	1424	84	19	2920	4320	26370069	26368681	0	1790
LG5C1
1	MF2137	0	FAN_iscf00005922.1	Fvb2	96.868	926	14	2	255	1178	26531746	26532658	0	1535
2	MF1275	5.701	FAN_iscf00169037.1	Fvb5	94.665	806	20	6	4	803	5287457	5286669	0	1229
3	MF228	8.451	FAN_iscf00093187.1	Fvb5	95.932	2606	69	12	1	2605	412107	409538	0	4191
4	MF36	8.598	FAN_iscf00082433.1	Fvb5	89.861	789	41	14	627	1402	711333	710571	0	977
5	MF222	12.547	FAN_iscf00087793.1	Fvb5	97.373	1256	29	4	2312	3565	2728948	2730201	0	2134
6	MF1792	14.152	FAN_iscf00170259.1	Fvb3	93.02	831	46	5	2149	2976	30287073	30286252	0	1203
7	MF223	14.19	FAN_iscf00087793.1	Fvb5	97.373	1256	29	4	2312	3565	2728948	2730201	0	2134
8	MF545	14.226	FAN_iscf00235136.1	Fvb4	95.439	1184	46	7	1005	2184	3274543	3273364	0	1881
9	MF455	14.533	FAN_iscf00028242.1	Fvb5	94.626	521	24	1	1757	2277	2053357	2052841	0	804
10	MF2084	15.242	FAN_iscf00331163.1	Fvb5	97.579	413	10	0	299	711	1959312	1959724	0	708
11	MF37	17.007	FAN_iscf00092384.1	Fvb5	93.321	554	16	4	932	1473	3042971	3043515	0	798
12	MF1510	18.529	FAN_iscf00137731.1	Fvb5	95.613	1231	44	4	470	1694	4519478	4520704	0	1965
13	MF2330	22.103	FAN_iscf00245889.1	Fvb5	88.497	652	34	19	1320	1948	7811375	7812008	0	750
14	MF701	22.831	FAN_iscf00314926.1	Fvb5	96.852	540	5	3	78	609	7974111	7974646	0	893
15	MF137	24.072	FAN_iscf00007807.1	Fvb5	96.275	510	19	0	12	521	8278963	8278454	0	837
16	MF483	25.275	FAN_iscf00068563.1	Fvb5	96.774	930	26	4	1794	2719	7714284	7713355	0	1548
17	MF1924	27.892	FAN_iscf00302808.1	Fvb5	91.111	270	10	4	207	464	8555769	8556036	2.96e-96	353
18	MF288	31.175	FAN_iscf00171803.1	Fvb5	97.086	1716	16	11	1	1690	9767682	9765975	0	2861
19	MF2058	40.653	FAN_iscf00209698.1	Fvb5	88.75	560	30	11	3355	3905	12703846	12704381	0	654
20	MF1769	46.362	FAN_iscf00103008.1	Fvb5	95.222	293	6	1	320	612	17558602	17558318	2.93e-127	457
21	MF1569	47.63	FAN_iscf00218809.1	Fvb5	99.588	970	3	1	1	970	17091319	17092287	0	1768
22	MF402	48.969	FAN_icon19406323.1	Fvb5	96.405	306	10	1	1	305	16911002	16910697	1.77e-141	503
23	MF573	50.274	FAN_iscf00353572.1	Fvb5	93.366	1432	56	18	800	2216	19275645	19277052	0	2082
24	MF2280	55.317	FAN_iscf00162786.1	Fvb5	96.452	930	28	1	204	1128	18840948	18840019	0	1530
25	MF486	56.26	FAN_iscf00069635.1	Fvb4	95.756	589	19	5	1	584	10122437	10121850	0	944
26	MF424	62.679	FAN_icon20314797.1	Fvb5	99.339	454	3	0	1	454	18720792	18720339	0	822
LG5C2
1	MF3381	0	FAN_iscf00153832.1	Fvb1	88.77	1398	94	20	1895	3253	8128614	8127241	0	1653
2	MF2834	5.219	FAN_iscf00088923.1	Fvb5	80.815	1423	206	40	3343	4705	17330089	17328674	0	1053
3	MF3498	7.428	FAN_iscf00331071.1	Fvb5	98.248	3711	37	7	1	3704	19381687	19385376	0	6468
4	MF3892	12.487	FAN_icon19973665.1	Fvb5	96	75	3	0	299	373	18521743	18521669	7.19e-27	122
5	MF3732	13.916	FAN_iscf00231767.1
6	MF3416	16.689	FAN_iscf00192670.1	Fvb5	99.946	1846	1	0	1	1846	15470371	15472216	0	3404
7	MF4035	18.888	FAN_icon19538345.1	Fvb5	93.399	303	13	4	1	302	18522484	18522188	4.08e-123	442
8	MF4255	26.736	FAN_iscf00221068.1	Fvb5	92.511	948	30	17	3	937	10737443	10736524	0	1319
9	MF3026	27.101	FAN_iscf00108634.1	Fvb5	96.868	1724	32	11	180	1893	10848057	10846346	0	2865
10	MF4039	29.311	FAN_icon20293293.1	Fvb5	98.434	447	7	0	1	447	10282588	10283034	0	787
11	MF2529	35.511	FAN_iscf00180782.1	Fvb5	98.205	390	7	0	279	668	6888616	6889005	0	682
LG5D1
1	MF2479	0	FAN_iscf00046867.1	Fvb5	97.193	570	5	1	1087	1656	9233803	9234361	0	953
2	MF3244	2.457	FAN_iscf00014531.1	Fvb5	99.564	3438	13	2	1717	5152	5626568	5623131	0	6264
3	MF3276	3.777	FAN_iscf00043013.1	Fvb5	95.059	2975	88	19	881	3832	7271493	7268555	0	4625
4	MF2457	5.293	FAN_iscf00007925.1	Fvb5	97.504	641	7	3	1	637	6615729	6615094	0	1086
5	MF2598	6.709	FAN_icon19679529.1	Fvb5	100	332	0	0	1	332	7345026	7345357	8.59e-175	614
6	MF3940	8.167	FAN_iscf00043013.1	Fvb5	95.059	2975	88	19	881	3832	7271493	7268555	0	4625
7	MF2742	8.236	FAN_iscf00054755.1	Fvb2	96.555	987	26	4	1237	2220	28979152	28978171	0	1628
8	MF2655	10.2	FAN_iscf00152886.1	Fvb5	99.714	699	2	0	1	699	6515332	6514634	0	1280
9	MF3475	12.663	FAN_iscf00285548.1	Fvb5	99.59	488	1	1	326	812	8509947	8509460	0	889
10	MF3518	14.145	FAN_iscf00374019.1	Fvb5	96.323	979	30	3	1	974	9124179	9125156	0	1604
11	MF2459	15.544	FAN_iscf00008722.1	Fvb5	99.845	644	1	0	1	644	7885965	7885322	0	1184
12	MF2949	17.647	FAN_iscf00017197.1	Fvb5	99.673	2142	7	0	1	2142	8130481	8128340	0	3917
13	MF2727	18.839	FAN_iscf00025744.1	Fvb5	97.729	1277	29	0	460	1736	6350214	6348938	0	2198
14	MF3860	20.071	FAN_iscf00263970.1	Fvb5	99.072	2155	12	1	1	2155	8726681	8724535	0	3862
15	MF3096	24.412	FAN_iscf00193891.1	Fvb5	99.811	528	1	0	1	528	9375977	9376504	0	970
16	MF4083	32.944	FAN_iscf00024699.1	Fvb5	98.248	1712	13	5	1	1697	12914980	12913271	0	2979
17	MF3562	35.522	FAN_icon20699952.1	Fvb5	99.727	732	2	0	1	732	14109334	14110065	0	1341
18	MF4315	36.793	FAN_iscf00318042.1	Fvb5	99.843	637	1	0	1	637	13528628	13529264	0	1171
19	MF3523	37.411	FAN_iscf00387839.1	Fvb5	99.683	631	2	0	1	631	13056898	13057528	0	1155
20	MF3565	38.113	FAN_icon20833794.1	Fvb5	99.648	1421	4	1	1	1420	14061470	14060050	0	2595
21	MF2609	40.297	FAN_icon20699952.1	Fvb5	99.727	732	2	0	1	732	14109334	14110065	0	1341
22	MF4349	42.678	FAN_icon19878641.1	Fvb5	100	358	0	0	1	358	13238771	13239128	0	662
23	MF3380	43.658	FAN_iscf00153461.1	Fvb5	94.547	3301	120	19	881	4165	7657347	7660603	0	5044
24	MF3568	47.955	FAN_icon20837838.1	Fvb5	99.071	1507	8	1	1	1507	19984372	19985872	0	2700
25	MF4002	50.386	FAN_iscf00232077.1	Fvb5	99.512	410	2	0	1	410	23144205	23144614	0	747
26	MF3253	50.532	FAN_iscf00019356.1	Fvb5	99.397	3319	18	1	1	3319	23375006	23378322	0	6017
27	MF4263	50.533	FAN_iscf00235992.1	Fvb5	99.491	982	5	0	1	982	23273692	23272711	0	1786
28	MF3673	50.889	FAN_iscf00019356.1	Fvb5	99.397	3319	18	1	1	3319	23375006	23378322	0	6017
29	MF3871	54.561	FAN_iscf00311239.1	Fvb5	95.624	1097	26	7	1	1095	17199796	17200872	0	1740
30	MF2502	63.13	FAN_iscf00092831.1	Fvb5	93.727	3587	132	27	6814	10331	25858309	25854747	0	5291
31	MF3300	66.012	FAN_iscf00069786.1	Fvb5	88.35	206	13	7	316	514	25379907	25380108	3.48e-61	237
32	MF4444	68.628	FAN_iscf00089417.1	Fvb5	96.358	1565	33	9	6474	8027	27415176	27416727	0	2553
33	MF2801	71.402	FAN_iscf00001300.1	Fvb5	98.472	2029	10	5	1	2026	26370494	26368484	0	3555
34	MF3319	74.901	FAN_iscf00083601.1	Fvb5	99.373	957	6	0	867	1823	27892042	27892998	0	1735
35	MF4017	75.013	FAN_iscf00301917.1	Fvb5	97.488	1831	30	9	998	2825	26502701	26504518	0	3112
36	MF4374	79.179	FAN_icon20707612.1	Fvb5	98.928	746	6	1	1	746	28179364	28178621	0	1332
LG5D2
1	MF1467	0	FAN_iscf00096208.1	Fvb5	92.37	1599	79	37	1	1567	12505941	12507528	0	2237
2	MF1366	4.109	FAN_iscf00006133.1	Fvb5	94.131	886	12	6	653	1538	13197972	13197127	0	1312
3	MF634	5.416	FAN_iscf00091635.1	Fvb5	95.608	2277	69	11	5720	7982	14562702	14560443	0	3622
4	MF197	10.057	FAN_iscf00059323.1	Fvb5	99.162	4414	27	5	1427	5833	14048282	14052692	0	7938
5	MF1730	11.542	FAN_icon20833794.1	Fvb5	99.648	1421	4	1	1	1420	14061470	14060050	0	2595
6	MF2210	24.122	FAN_iscf00082784.1	Fvb5	91.815	672	32	12	864	1527	18856839	18856183	0	915
7	MF1188	29.136	FAN_icon20332963.1	Fvb5	98.698	461	3	3	1	460	18893036	18893494	0	815
8	MF962	29.331	FAN_iscf00096893.1	Fvb5	98.646	4137	23	12	3621	7731	19469753	19473882	0	7299
9	MF619	31.165	FAN_iscf00053948.1	Fvb5	94.15	1282	41	10	1514	2779	20469125	20470388	0	1921
10	MF440	33.314	FAN_iscf00004092.1	Fvb5	96.648	1253	14	5	1354	2578	19276915	19275663	0	2056
11	MF343	39.41	FAN_iscf00279492.1	Fvb5	99.284	2374	16	1	1	2373	24516035	24513662	0	4289
12	MF608	39.622	FAN_iscf00027024.1	Fvb5	99.547	2647	10	1	929	3573	24335396	24332750	0	4820
13	MF127	49.927	FAN_iscf00001300.1	Fvb5	98.472	2029	10	5	1	2026	26370494	26368484	0	3555
14	MF1399	57.574	FAN_iscf00028413.1	Fvb5	92.172	792	25	9	1	772	28038301	28037527	0	1085
LG6A1
1	MF2841	0	FAN_iscf00117345.1	Fvb6	93.685	2296	70	29	1	2260	15019598	15021854	0	3367
2	MF4129	0.96	FAN_iscf00075159.1	Fvb6	97.187	391	11	0	1	391	10786461	10786071	0	662
3	MF2651	3.616	FAN_iscf00127913.1	Fvb6	98.105	686	11	1	124	809	15255602	15254919	0	1194
4	MF3726	6.345	FAN_iscf00209854.1	Fvb6	96.543	810	24	3	1264	2071	11742290	11741483	0	1338
5	MF3795	7.974	FAN_iscf00073422.1	Fvb6	89.508	610	10	23	1	557	14546930	14547538	0	723
6	MF2552	9.238	FAN_iscf00249456.1	Fvb6	97.823	735	12	1	1030	1764	12100198	12100928	0	1266
7	MF3757	13.009	FAN_icon20149699.1	Fvb6	93.976	332	8	3	1	332	13483271	13483590	5.24e-138	492
8	MF2666	13.412	FAN_iscf00182813.1	Fvb6	95.339	1609	63	6	521	2129	12429475	12427879	0	2545
9	MF2846	14.29	FAN_iscf00132794.1	Fvb6	98.698	2611	21	5	5501	8103	12366692	12369297	0	4621
10	MF3977	18.244	FAN_iscf00156678.1	Fvb6	97.16	2606	32	5	1	2570	10139762	10142361	0	4364
11	MF3715	18.699	FAN_iscf00158136.1	Fvb6	94.045	487	18	4	1	478	10027089	10026605	0	728
12	MF3465	20.119	FAN_iscf00268590.1	Fvb6	85.763	295	21	8	24	307	11192273	11191989	7e-78	292
13	MF3694	20.252	FAN_iscf00095675.1	Fvb6	93.011	787	22	10	1	754	11052540	11053326	0	1118
14	MF3878	22.823	FAN_iscf00346117.1	Fvb6	95.482	841	16	5	620	1442	11200023	11200859	0	1323
15	MF3812	26.554	FAN_iscf00114528.1	Fvb6	95.076	589	27	1	1	589	9357533	9358119	0	926
16	MF4231	28.122	FAN_iscf00195398.1	Fvb6	95.229	2033	38	18	1	2005	9596655	9594654	0	3162
17	MF4234	30.15	FAN_iscf00198925.1	Fvb6	96.429	952	16	5	949	1892	9617707	9616766	0	1554
18	MF3411	31.052	FAN_iscf00180878.1	Fvb6	97.784	767	12	2	1	763	9955963	9955198	0	1317
19	MF2793	34.259	FAN_icon19489039.1	Fvb6	87.658	316	19	7	1	312	9612855	9613154	2.5e-95	350
20	MF3949	35.598	FAN_iscf00079915.1	Fvb6	93.912	2119	66	14	1703	3811	9250450	9252515	0	3140
21	MF2715	36.723	FAN_icon20755450.1	Fvb6	92.325	873	45	8	1	859	9854110	9853246	0	1221
22	MF2490	37.384	FAN_iscf00060164.1	Fvb6	93.822	1214	45	14	494	1704	9337858	9336672	0	1799
23	MF2491	39.286	FAN_iscf00060164.1	Fvb6	93.822	1214	45	14	494	1704	9337858	9336672	0	1799
24	MF2991	39.805	FAN_iscf00060164.1	Fvb6	93.822	1214	45	14	494	1704	9337858	9336672	0	1799
25	MF3000	40.734	FAN_iscf00066567.1	Fvb6	97.643	4285	55	14	8537	12806	9519675	9515422	0	7312
26	MF2626	45.585	FAN_iscf00033132.1	Fvb6	94.719	606	13	2	1	587	6330357	6329752	0	924
27	MF2856	46.597	FAN_iscf00158711.1	Fvb6	94.679	733	33	2	1381	2113	6975784	6976510	0	1133
28	MF3205	46.807	FAN_icon19530611.1	Fvb6	97.152	316	8	1	1	316	5864047	5864361	2.34e-150	532
29	MF2540	46.96	FAN_iscf00214918.1	Fvb6	95.108	2269	64	16	113	2365	8728702	8730939	0	3531
30	MF4247	47.163	FAN_iscf00216177.1	Fvb6	94.948	970	19	5	494	1445	8718757	8719714	0	1493
31	MF2687	47.627	FAN_iscf00282193.1	Fvb6	96.641	655	13	5	1	649	8602820	8603471	0	1079
32	MF2477	50.171	FAN_iscf00037985.1	Fvb6	97.117	2185	49	6	1	2173	9230828	9233010	0	3674
33	MF3019	53.098	FAN_iscf00101141.1	Fvb6	94.444	774	32	7	2	773	5990885	5991649	0	1181
34	MF3268	56.139	FAN_iscf00033145.1	Fvb6	99.154	1182	10	0	1320	2501	6569622	6570803	0	2128
35	MF3740	57.39	FAN_iscf00287367.1	Fvb6	90.95	1116	98	3	854	1969	1508626	1509738	0	1498
36	MF2559	61.414	FAN_iscf00284870.1	Fvb6	93.854	602	21	7	1	599	59229	59817	0	893
37	MF3217	61.634	FAN_icon20518937.1	Fvb3	91.667	72	5	1	443	514	20835236	20835306	1.82e-19	99
38	MF3951	62.829	FAN_iscf00093122.1	Fvb6	97.08	411	12	0	206	616	2621443	2621853	0	693
39	MF3508	63.768	FAN_iscf00352608.1	Fvb6	96.299	1432	26	5	1000	2406	8558701	8557272	0	2326
40	MF4364	67.357	FAN_icon20432711.1	Fvb6	96.2	500	14	2	1	495	336163	335664	0	813
LG6A2
1	MF940	0	FAN_iscf00073659.1	Fvb6	98.253	1431	21	1	1	1427	7145137	7143707	0	2501
2	MF332	2.321	FAN_iscf00266073.1	Fvb6	97.739	973	22	0	1	973	7841866	7840894	0	1676
3	MF2398	5.207	FAN_iscf00355876.1	Fvb6	91.917	1732	108	19	2	1716	6703654	6705370	0	2394
4	MF1043	9.217	FAN_iscf00189030.1	Fvb6	97.258	2626	60	4	103	2725	6527945	6530561	0	4440
5	MF2103	10.101	FAN_iscf00386943.1	Fvb6	93.899	2049	48	13	1	1977	7622792	7620749	0	3020
6	MF730	10.938	FAN_icon19843385.1	Fvb6	94.051	353	16	1	1	353	5874403	5874750	9.51e-150	531
7	MF251	11.239	FAN_iscf00115528.1	Fvb6	98.408	2387	19	3	1798	4166	6726116	6723731	0	4180
8	MF297	11.391	FAN_iscf00182378.1	Fvb6	89.94	835	81	2	1	832	6623808	6624642	0	1074
9	MF620	12.351	FAN_iscf00054471.1	Fvb6	84.069	1450	133	52	362	1749	5901460	5902873	0	1308
10	MF44	15.787	FAN_iscf00138927.1	Fvb6	95.431	766	32	2	2591	3356	3359390	3360152	0	1218
11	MF2254	17.018	FAN_iscf00137444.1	Fvb6	93.958	2499	103	25	2668	5143	1748501	1750974	0	3735
12	MF1840	18.333	FAN_icon20500115.1	Fvb6	96.491	57	2	0	1	57	1682732	1682788	2.3e-18	95.3
13	MF590	18.941	FAN_icon20500115.1	Fvb6	96.491	57	2	0	1	57	1682732	1682788	2.3e-18	95.3
14	MF54	19.229	FAN_iscf00174083.1	Fvb2	94.962	397	16	4	1007	1402	7770281	7769888	9.68e-176	619
15	MF243	20.284	FAN_iscf00109452.1	Fvb6	94.685	715	14	1	2576	3266	2346027	2345313	0	1088
16	MF979	21.082	FAN_iscf00109452.1	Fvb6	94.685	715	14	1	2576	3266	2346027	2345313	0	1088
17	MF1876	21.807	FAN_iscf00107737.1	Fvb6	95.954	2249	63	6	619	2867	2195182	2197402	0	3624
18	MF69	26.069	FAN_iscf00193937.1	Fvb1	78.702	493	83	12	3	484	3714965	3714484	7.76e-83	309
19	MF1311	27.733	FAN_iscf00258149.1	Fvb6	97.101	483	10	2	3	485	4447818	4447340	0	811
20	MF669	35.523	FAN_iscf00185336.1	Fvb6	89.088	669	21	19	429	1075	3546774	3546136	0	784
LG6B1
1	MF1183	0	FAN_icon20214861.1	Fvb6	97.647	425	10	0	1	425	7013345	7013769	0	730
2	MF1932	6.037	FAN_iscf00336296.1	Fvb6	89.08	522	28	11	3381	3882	3657849	3658361	6.88e-176	621
3	MF2234	8.512	FAN_iscf00110738.1	Fvb6	96.348	356	13	0	92	447	4984309	4983954	2.58e-166	586
4	MF1071	8.629	FAN_iscf00223481.1	Fvb6	95.166	1386	34	2	720	2072	5269143	5270528	0	2158
5	MF429	9.985	FAN_icon20541680.1	Fvb6	98.043	562	7	2	1	562	5680279	5680836	0	974
6	MF211	10.069	FAN_iscf00077018.1	Fvb6	99.822	563	1	0	1	563	5901962	5901400	0	1035
7	MF1281	16.7	FAN_iscf00184651.1	Fvb6	97.239	1666	36	2	304	1959	7103534	7105199	0	2813
8	MF1017	21.876	FAN_iscf00155822.1	Fvb6	98.177	2194	32	3	1	2193	8256041	8258227	0	3823
9	MF1234	27.714	FAN_iscf00051436.1	Fvb6	99.507	1014	5	0	2449	3462	8351295	8352308	0	1845
10	MF390	31.016	FAN_iscf00384772.1	Fvb6	96.639	476	10	1	115	590	10003206	10003675	0	785
11	MF1340	32.293	FAN_iscf00384772.1	Fvb6	96.639	476	10	1	115	590	10003206	10003675	0	785
12	MF1428	34.752	FAN_iscf00048546.1	Fvb6	96.293	3426	100	15	10201	13616	9734888	9731480	0	5598
13	MF1660	38.349	FAN_iscf00355219.1	Fvb6	91.656	803	48	6	1	800	18675044	18675830	0	1094
14	MF168	38.738	FAN_iscf00034645.1	Fvb6	97.661	342	6	1	1884	2225	23761991	23761652	1.34e-165	586
15	MF331	41.013	FAN_iscf00262725.1	Fvb6	99.521	1670	8	0	1754	3423	25090158	25091827	0	3040
16	MF1309	47.246	FAN_iscf00247776.1	Fvb6	97.92	5192	63	9	1787	6960	12924148	12918984	0	8948
17	MF1191	49.395	FAN_icon20467737.1	Fvb6	99.614	518	2	0	1	518	13019886	13019369	0	946
18	MF1266	52.257	FAN_iscf00139862.1	Fvb6	98.762	3392	30	6	3431	6820	22686135	22689516	0	6021
19	MF2346	54.795	FAN_iscf00266258.1	Fvb6	98.332	1199	20	0	1	1199	24915637	24916835	0	2104
20	MF1707	56.012	FAN_icon20189683.1	Fvb6	99.515	412	2	0	1	412	15032655	15033066	0	750
21	MF1706	57.308	FAN_icon20189683.1	Fvb6	99.515	412	2	0	1	412	15032655	15033066	0	750
22	MF1669	57.731	FAN_iscf00370436.1	Fvb6	98.25	1886	22	3	1362	3236	18795822	18797707	0	3290
23	MF2252	58.974	FAN_iscf00135414.1	Fvb6	98.528	1223	7	4	536	1751	20351000	20349782	0	2148
24	MF203	60.613	FAN_iscf00065220.1	Fvb6	99.208	6061	41	5	1258	7311	21321791	21327851	0	10920
25	MF1663	63.452	FAN_iscf00355615.1	Fvb6	99.828	1164	2	0	561	1724	25154239	25155402	0	2139
26	MF78	63.502	FAN_iscf00232928.1	Fvb6	96.204	1238	13	3	1425	2628	25255879	25257116	0	1995
27	MF384	63.519	FAN_iscf00375766.1	Fvb6	98.443	1413	8	2	894	2300	24951920	24953324	0	2475
28	MF1611	67.251	FAN_iscf00284042.1	Fvb6	94.083	2721	147	9	67	2780	22542989	22545702	0	4120
29	MF945	67.921	FAN_iscf00077656.1	Fvb6	97.496	4033	89	5	7661	11682	22376956	22380987	0	6878
30	MF33	69.08	FAN_iscf00065220.1	Fvb6	99.208	6061	41	5	1258	7311	21321791	21327851	0	10920
31	MF45	70.209	FAN_iscf00139376.1	Fvb6	98.953	4585	27	5	474	5045	24088218	24083642	0	8181
32	MF433	70.747	FAN_icon20694862.1	Fvb6	96.68	723	5	1	1	723	26327260	26327963	0	1184
33	MF2160	71.502	FAN_iscf00028310.1	Fvb6	97.274	917	18	3	1	910	25357926	25358842	0	1548
34	MF2420	72.532	FAN_iscf00392904.1	Fvb6	98.963	868	9	0	1324	2191	18940104	18939237	0	1554
35	MF1197	73.975	FAN_icon20694862.1	Fvb6	96.68	723	5	1	1	723	26327260	26327963	0	1184
36	MF1001	74.825	FAN_iscf00137927.1	Fvb6	99.401	334	2	0	224	557	26656812	26656479	2.49e-172	606
37	MF1474	78.601	FAN_iscf00102404.1	Fvb6	95.062	648	13	4	396	1034	26798353	26797716	0	1002
LG6B2
1	MF242	0	FAN_iscf00107593.1	Fvb6	91.695	2685	144	24	4927	7557	25624037	25626696	0	3650
2	MF2260	4.089	FAN_iscf00139300.1	Fvb6	94.865	2785	81	8	1	2752	14297978	14300733	0	4294
3	MF1081	6.638	FAN_iscf00238115.1	Fvb6	92.391	368	9	4	1	349	27905108	27904741	1.58e-142	507
4	MF1481	7.123	FAN_iscf00106480.1	Fvb6	95.344	2427	52	14	1334	3741	15347521	15345137	0	3799
5	MF977	8.901	FAN_iscf00108727.1	Fvb6	91.135	2538	156	28	7062	9575	14927092	14924600	0	3376
6	MF2379	10.051	FAN_iscf00326254.1	Fvb4	86.3	1708	199	26	4197	5898	31676903	31678581	0	1825
7	MF502	10.215	FAN_iscf00108727.1	Fvb6	91.135	2538	156	28	7062	9575	14927092	14924600	0	3376
8	MF579	11.248	FAN_iscf00395365.1	Fvb6	90.987	1642	81	15	9860	11458	10983454	10985071	0	2150
9	MF1405	12.132	FAN_iscf00037624.1	Fvb6	94.731	1860	43	21	4696	6517	16077852	16076010	0	2841
10	MF1212	12.245	FAN_iscf00012528.1	Fvb6	97.411	3438	71	7	2343	5771	15321170	15324598	0	5840
11	MF376	14.277	FAN_iscf00356641.1	Fvb6	93.443	366	7	4	1	357	20308143	20308500	2.24e-148	527
12	MF1287	15.724	FAN_iscf00190934.1	Fvb6	96.284	1534	39	7	3268	4798	25670957	25672475	0	2501
13	MF1662	16.877	FAN_iscf00355219.1	Fvb6	91.656	803	48	6	1	800	18675044	18675830	0	1094
14	MF892	17.37	FAN_iscf00037514.1	Fvb6	95.529	1096	21	6	1202	2280	20692305	20693389	0	1727
15	MF2155	19.119	FAN_iscf00022519.1	Fvb6	96.398	1999	49	6	1	1976	24187120	24189118	0	3271
16	MF184	19.727	FAN_iscf00046089.1	Fvb6	94.604	871	25	13	1	861	26554794	26555652	0	1328
17	MF375	20.366	FAN_iscf00355607.1	Fvb6	95.956	1805	36	6	1	1804	29572908	29574676	0	2894
18	MF108	20.422	FAN_iscf00385878.1	Fvb6	90.681	558	21	11	1017	1546	27629645	27629091	0	713
19	MF1359	20.899	FAN_icon20845478.1	Fvb6	88.684	380	38	4	1178	1556	7223401	7223776	2.39e-127	459
20	MF196	21.17	FAN_iscf00058589.1	Fvb6	87.224	1628	80	43	8664	10277	22090254	22088741	0	1736
21	MF187	21.839	FAN_iscf00049697.1	Fvb6	97.848	9249	126	23	4906	14122	22467318	22458111	0	15910
22	MF105	22.637	FAN_iscf00357366.1	Fvb6	90.562	943	31	8	770	1654	21356349	21357291	0	1195
23	MF2440	23.693	FAN_icon20280955.1	Fvb6	94.469	452	11	2	1	443	21569238	21569684	0	684
24	MF1013	25.069	FAN_iscf00151886.1	Fvb6	97.783	406	9	0	1	406	28504239	28504644	0	701
25	MF2335	26.028	FAN_iscf00249439.1	Fvb6	97.594	1039	25	0	1	1039	22161584	22160546	0	1781
26	MF720	27.94	FAN_iscf00385878.1	Fvb6	90.681	558	21	11	1017	1546	27629645	27629091	0	713
27	MF2214	30.043	FAN_iscf00086199.1	Fvb6	95.878	752	10	6	908	1644	22203950	22204695	0	1197
28	MF207	31.627	FAN_iscf00069352.1	Fvb1	97.856	653	12	2	1	651	1981976	1982628	0	1127
29	MF1086	36.092	FAN_iscf00248405.1	Fvb6	97.87	1878	22	2	553	2415	28856490	28854616	0	3230
30	MF81	38.628	FAN_iscf00248405.1	Fvb6	97.87	1878	22	2	553	2415	28856490	28854616	0	3230
LG6C1
1	MF4164	0	FAN_iscf00114337.1	Fvb6	91.636	3264	149	30	2356	5569	35630120	35633309	0	4401
2	MF2911	7.123	FAN_iscf00392674.1	Fvb6	93.304	896	26	4	315	1180	34270294	34269403	0	1291
3	MF2860	8.782	FAN_iscf00165145.1	Fvb6	99.071	969	9	0	627	1595	36456691	36455723	0	1740
4	MF4172	11.947	FAN_iscf00121985.1	Fvb6	94.03	2362	77	21	922	3249	33299119	33301450	0	3522
5	MF4203	14.84	FAN_iscf00148381.1	Fvb6	96.52	977	14	4	2305	3280	33248132	33247175	0	1598
6	MF4275	16.608	FAN_iscf00254554.1	Fvb6	89.628	376	22	4	1	359	34852530	34852155	3.58e-129	462
7	MF2523	17.916	FAN_iscf00164995.1	Fvb6	94.146	410	19	2	1	410	34615079	34614675	2.32e-176	619
8	MF3527	19.079	FAN_icon19381219.1	Fvb6	91.536	319	11	2	1	303	33908652	33908334	3.91e-118	425
9	MF2981	22.97	FAN_iscf00055427.1	Fvb6	90.625	896	57	7	1	870	34974826	34975720	0	1164
10	MF2797	24.156	FAN_icon20413173.1	Fvb6	99.185	491	4	0	1	491	34958836	34958346	0	885
11	MF4205	24.841	FAN_iscf00151958.1	Fvb6	91.837	931	28	17	2271	3164	33324609	33325528	0	1254
12	MF2839	25.252	FAN_iscf00116733.1	Fvb6	96.292	782	29	0	1	782	34345227	34346008	0	1284
13	MF3203	25.415	FAN_icon19356509.1	Fvb6	97.682	302	6	1	1	301	34619964	34619663	6.22e-146	518
14	MF4605	27.515	FAN_iscf00383847.1	Fvb6	89.519	1288	77	33	2093	3353	35681540	35680284	0	1578
15	MF4278	31.061	FAN_iscf00259112.1	Fvb6	93.244	1125	38	15	1	1104	33222535	33221428	0	1622
16	MF4584	33.716	FAN_iscf00332460.1	Fvb6	94.581	1347	40	17	835	2156	20228910	20227572	0	2052
17	MF3023	37.262	FAN_iscf00104879.1	Fvb6	93.445	1190	33	16	1	1189	27320342	27319197	0	1724
18	MF4014	38.961	FAN_iscf00294911.1	Fvb6	87.364	459	27	5	1	453	31950175	31949742	1.27e-139	497
19	MF3544	40.516	FAN_icon20099601.1	Fvb6	96.782	404	5	4	1	397	27976568	27976166	0	667
20	MF2995	40.664	FAN_iscf00062817.1	Fvb6	94.099	644	16	4	1	644	29277597	29278218	0	959
21	MF2966	40.722	FAN_iscf00038435.1	Fvb6	91.529	484	18	3	81	544	26959166	26959646	0	645
22	MF2874	41.615	FAN_iscf00191837.1	Fvb6	88.333	600	35	11	1479	2074	30253294	30253862	0	688
23	MF2528	42.143	FAN_iscf00179027.1	Fvb6	88.966	1015	73	20	927	1911	28934719	28933714	0	1218
24	MF3213	44.111	FAN_icon20293393.1	Fvb6	92.647	408	17	2	53	447	28329569	28329976	5.57e-163	575
25	MF3555	45.861	FAN_icon20316277.1	Fvb6	96.145	441	13	2	1	437	28541304	28540864	0	717
26	MF3741	47.396	FAN_iscf00304392.1	Fvb6	93.578	436	24	3	1	432	15363815	15364250	0	647
27	MF2522	48.586	FAN_iscf00160810.1	Fvb6	96.852	1080	24	4	2917	3986	32064632	32065711	0	1797
28	MF3256	48.699	FAN_iscf00021269.1	Fvb7	93.499	523	17	6	1	506	5530477	5529955	0	761
29	MF2696	50.098	FAN_iscf00330427.1	Fvb7	96.449	535	13	1	1	529	5342637	5343171	0	878
30	MF3510	54.519	FAN_iscf00355219.1	Fvb6	91.656	803	48	6	1	800	18675044	18675830	0	1094
31	MF3417	58.245	FAN_iscf00193115.1	Fvb6	99.023	307	3	0	1	307	16974737	16975043	6.27e-156	551
32	MF3461	59.709	FAN_iscf00263331.1	Fvb6	96.037	4693	94	22	4742	9403	16433410	16438041	0	7552
33	MF4122	61.305	FAN_iscf00065944.1	Fvb6	93.478	552	13	10	1	550	18688900	18689430	0	798
34	MF2881	62.39	FAN_iscf00217193.1	Fvb6	97.123	2398	10	14	90	2463	20239409	20241771	0	3991
35	MF2489	63.977	FAN_iscf00057784.1	Fvb6	98.796	1911	23	0	1	1911	14848072	14846162	0	3402
36	MF3470	66.214	FAN_iscf00278493.1	Fvb2	87.212	477	46	13	1	474	25153458	25153922	2.62e-148	529
37	MF4202	67.027	FAN_iscf00147938.1	Fvb6	91.7	1518	43	22	277	1734	11733258	11731764	0	2028
38	MF4583	69.533	FAN_iscf00331863.1	Fvb6	95.217	920	28	2	1	904	16063781	16062862	0	1441
39	MF4473	70.728	FAN_iscf00127913.1	Fvb6	98.105	686	11	1	124	809	15255602	15254919	0	1194
40	MF4434	71.602	FAN_iscf00070411.1	Fvb6	93.854	1985	59	18	4443	6394	14740459	14742413	0	2931
41	MF4369	74.129	FAN_icon20568812.1	Fvb6	97.766	582	1	1	1	582	12262176	12261607	0	992
42	MF2576	75.045	FAN_iscf00337255.1	Fvb6	91.453	1053	46	17	960	1989	13409208	13408177	0	1406
43	MF2967	75.419	FAN_iscf00041544.1	Fvb6	93.07	3752	138	42	13098	16785	13259305	13255612	0	5376
44	MF2575	76.605	FAN_iscf00337255.1	Fvb6	91.453	1053	46	17	960	1989	13409208	13408177	0	1406
45	MF3083	77.73	FAN_iscf00173922.1	Fvb6	96.939	2254	55	7	1	2247	13035023	13037269	0	3768
46	MF2509	79.088	FAN_iscf00124085.1	Fvb6	87.811	1608	146	26	2324	3911	12023304	12021727	0	1838
47	MF2634	79.186	FAN_iscf00072422.1	Fvb4	95.707	396	12	4	1503	1895	2066089	2065696	1.92e-179	632
48	MF3546	81.458	FAN_icon20129473.1	Fvb6	99.752	404	1	0	1	404	10847943	10848346	0	741
49	MF2627	83.202	FAN_iscf00034139.1	Fvb6	97.752	2624	53	3	1	2618	11032889	11035512	0	4514
50	MF2567	83.866	FAN_iscf00318690.1	Fvb6	94.519	1040	22	9	1	1020	10630696	10631720	0	1572
51	MF3034	86.648	FAN_iscf00115528.1	Fvb6	98.408	2387	19	3	1798	4166	6726116	6723731	0	4180
52	MF4251	87.825	FAN_iscf00220364.1	Fvb6	96.831	1136	28	3	1668	2799	7249927	7251058	0	1892
53	MF3845	90.76	FAN_iscf00178032.1	Fvb3	82.012	1551	246	21	815	2341	36709081	36710622	0	1288
54	MF2739	91.554	FAN_iscf00044866.1	Fvb6	95.845	2816	61	12	1501	4287	4512324	4515112	0	4501
55	MF3069	92.158	FAN_iscf00161121.1	Fvb6	90.028	1775	86	32	6690	8418	5622537	5620808	0	2213
56	MF2667	92.182	FAN_iscf00184651.1	Fvb6	97.239	1666	36	2	304	1959	7103534	7105199	0	2813
57	MF3777	92.836	FAN_iscf00025746.1	Fvb6	89.423	1248	80	22	2613	3840	5450951	5452166	0	1526
58	MF2824	94.257	FAN_iscf00045844.1	Fvb6	93.214	3463	105	51	2429	5839	4124310	4120926	0	4974
59	MF3318	96.683	FAN_iscf00082954.1	Fvb6	95.692	1973	61	7	1	1968	2169834	2167881	0	3151
60	MF3166	97.243	FAN_iscf00321430.1	Fvb6	92.605	1163	28	11	1790	2918	2784037	2782899	0	1618
61	MF4136	98.534	FAN_iscf00081080.1	Fvb2	88.247	1038	106	6	10766	11797	667185	668212	0	1227
62	MF3920	99.066	FAN_iscf00017385.1	Fvb6	95	3140	82	24	1	3076	3217397	3214269	0	4859
63	MF3269	99.097	FAN_iscf00035607.1	Fvb6	98.043	1431	18	5	1	1427	3526698	3525274	0	2479
64	MF4543	100.409	FAN_iscf00238468.1	Fvb6	97.026	3396	74	8	13494	16882	3086718	3090093	0	5686
65	MF2472	100.738	FAN_iscf00028019.1	Fvb6	93.285	4393	179	43	9979	14330	3439961	3435644	0	6372
66	MF3128	101.245	FAN_iscf00244318.1	Fvb6	97.275	844	21	2	747	1589	4295076	4295918	0	1430
67	MF2547	103.567	FAN_iscf00238468.1	Fvb6	97.026	3396	74	8	13494	16882	3086718	3090093	0	5686
68	MF3626	104.584	FAN_iscf00162020.1	Fvb6	85.799	338	29	6	1	326	6668335	6668665	1.58e-92	340
69	MF3560	104.996	FAN_icon20561888.1	Fvb6	96.055	583	17	4	1	577	5130863	5130281	0	944
70	MF2625	106.923	FAN_iscf00028019.1	Fvb6	93.285	4393	179	43	9979	14330	3439961	3435644	0	6372
71	MF3317	109.323	FAN_iscf00082954.1	Fvb6	95.692	1973	61	7	1	1968	2169834	2167881	0	3151
72	MF3945	120.272	FAN_iscf00065883.1	Fvb6	93.892	1670	78	15	1060	2726	3230299	3228651	0	2497
LG6C2
1	MF2024	0	FAN_iscf00112174.1	Fvb6	95.877	2983	64	11	681	3615	24313193	24310222	0	4772
2	MF1647	12.906	FAN_iscf00330691.1	Fvb6	93.273	773	24	14	1300	2068	23907748	23907000	0	1114
3	MF1383	13.79	FAN_iscf00016291.1	Fvb6	93.638	503	13	4	1	503	22738839	22738356	0	734
4	MF1256	15.587	FAN_iscf00115627.1	Fvb6	99.485	776	2	1	982	1757	22274583	22273810	0	1410
5	MF370	17.707	FAN_iscf00343266.1	Fvb6	82.783	1121	132	42	801	1878	15956928	15955826	0	944
6	MF1796	17.758	FAN_iscf00191067.1	Fvb6	99.041	3023	19	2	619	3638	22830966	22833981	0	5413
7	MF2332	18.062	FAN_iscf00246898.1	Fvb7	91.103	1360	92	12	2531	3868	978324	979676	0	1814
8	MF582	18.258	FAN_icon19618951.1	Fvb6	88.272	324	12	11	7	325	20758590	20758288	9.33e-100	364
9	MF772	18.384	FAN_iscf00074929.1	Fvb6	96.842	380	9	2	239	615	20786227	20786606	4.56e-180	632
10	MF2325	19.655	FAN_iscf00236835.1	Fvb6	99.248	1729	5	2	1	1721	21980710	21978982	0	3114
11	MF1641	21.645	FAN_iscf00317315.1	Fvb6	96.678	1415	41	4	70	1483	23324884	23323475	0	2348
12	MF849	22.846	FAN_iscf00000545.1	Fvb6	93.691	1585	48	10	590	2158	22522368	22523916	0	2326
13	MF304	27.546	FAN_iscf00190934.1	Fvb6	96.284	1534	39	7	3268	4798	25670957	25672475	0	2501
14	MF1412	30.388	FAN_iscf00041836.1	Fvb3	93.019	1189	54	9	6	1165	10624688	10625876	0	1709
15	MF2275	32.529	FAN_iscf00154002.1	Fvb6	98.827	1961	17	4	1221	3176	22599786	22601745	0	3489
16	MF1269	34.248	FAN_iscf00146129.1	Fvb6	98.969	970	7	2	8	977	31440057	31441023	0	1733
17	MF835	35.502	FAN_icon20099601.1	Fvb6	96.782	404	5	4	1	397	27976568	27976166	0	667
18	MF274	38.092	FAN_iscf00151958.1	Fvb6	91.837	931	28	17	2271	3164	33324609	33325528	0	1254
19	MF1522	39.915	FAN_iscf00147409.1	Fvb6	88.634	827	43	10	1	817	30641812	30642597	0	959
20	MF1666	41.61	FAN_iscf00366724.1	Fvb3	99.459	1478	7	1	1	1478	2033809	2032333	0	2684
21	MF1520	44.31	FAN_iscf00144609.1	Fvb6	97.034	708	17	2	1	708	32460711	32460008	0	1188
22	MF101	48.628	FAN_iscf00338075.1	Fvb6	90.747	1686	84	24	679	2314	35622702	35621039	0	2183
23	MF1161	50.217	FAN_iscf00383847.1	Fvb6	89.519	1288	77	33	2093	3353	35681540	35680284	0	1578
24	MF546	50.261	FAN_iscf00256533.1	Fvb6	93.818	2119	67	22	455	2544	35951823	35953906	0	3129
25	MF1310	50.707	FAN_iscf00256533.1	Fvb6	93.818	2119	67	22	455	2544	35951823	35953906	0	3129
26	MF329	53.847	FAN_iscf00260311.1	Fvb6	95.878	1577	17	7	1	1553	34703286	34704838	0	2508
27	MF577	55.383	FAN_iscf00384123.1	Fvb6	93.154	745	11	11	1	719	35962768	35962038	0	1057
28	MF822	59.359	FAN_iscf00381929.1	Fvb6	92.932	665	25	14	1	645	34626457	34627119	0	948
29	MF1530	60.769	FAN_iscf00159493.1	Fvb6	99.445	1802	7	1	987	2785	34318858	34320659	0	3269
30	MF1137	63.077	FAN_iscf00338075.1	Fvb6	90.747	1686	84	24	679	2314	35622702	35621039	0	2183
31	MF2216	68.209	FAN_iscf00087331.1	Fvb6	93.082	1272	47	18	2974	4229	35401234	35399988	0	1823
LG6D1
1	MF3206	0	FAN_icon19543129.1	Fvb2	98.252	286	5	0	33	318	4684891	4684606	6.66e-141	501
2	MF4197	3.712	FAN_iscf00137737.1	Fvb6	94.143	1161	63	4	977	2136	18344036	18345192	0	1762
3	MF3177	7.102	FAN_iscf00338775.1	Fvb6	94.628	1787	53	11	928	2697	38321427	38323187	0	2728
4	MF3535	7.648	FAN_icon19834925.1	Fvb2	95.211	355	11	3	1	352	4840348	4840699	1.56e-157	556
5	MF3761	10.331	FAN_icon20702284.1	Fvb2	90.809	544	35	10	173	703	4449235	4449776	0	713
6	MF3922	11.394	FAN_iscf00018108.1	Fvb2	94.118	2261	113	8	7772	10018	28871616	28873870	0	3421
7	MF2568	14.279	FAN_iscf00322466.1	Fvb2	95.172	580	14	5	1	572	2247904	2247331	0	904
8	MF2724	16.657	FAN_iscf00023764.1	Fvb2	99.031	3613	31	2	1099	4708	2632827	2636438	0	6475
9	MF4449	16.946	FAN_iscf00097996.1	Fvb2	93.672	1122	14	13	1	1067	294214	293095	0	1626
10	MF3102	17.595	FAN_iscf00204027.1	Fvb2	97.096	551	12	3	1	550	2969806	2969259	0	926
11	MF4345	18.971	FAN_icon19424481.1	Fvb2	92.5	160	5	2	1	156	268044	267888	5.56e-57	222
12	MF3500	23.525	FAN_iscf00338775.1	Fvb6	94.628	1787	53	11	928	2697	38321427	38323187	0	2728
13	MF3645	25.596	FAN_iscf00295117.1	Fvb6	98.269	1675	22	4	2324	3992	35682416	35684089	0	2926
14	MF3521	27.499	FAN_iscf00382062.1	Fvb6	98.216	841	6	3	1	836	39103343	39104179	0	1461
15	MF3480	28.403	FAN_iscf00302443.1	Fvb6	98.41	503	8	0	1	503	39321546	39321044	0	885
16	MF4493	30.811	FAN_iscf00155611.1	Fvb6	96.372	1571	39	4	2482	4036	33705554	33703986	0	2569
17	MF2832	32.395	FAN_iscf00087021.1	Fvb6	99.219	1152	6	2	1092	2240	34582795	34581644	0	2074
18	MF4140	33.357	FAN_iscf00081943.1	Fvb6	98.765	486	4	1	1	484	27285374	27285859	0	863
19	MF3669	33.747	FAN_iscf00003240.1	Fvb6	98.862	2285	14	5	150	2432	35143213	35140939	0	4065
20	MF3897	34.377	FAN_icon20392707.1	Fvb6	98.163	490	2	2	1	483	32958833	32958344	0	848
21	MF4455	34.428	FAN_iscf00106954.1	Fvb6	98.354	2309	12	3	2184	4490	33620482	33622766	0	4030
22	MF2734	34.512	FAN_iscf00038060.1	Fvb6	99.756	1638	4	0	1132	2769	34114470	34112833	0	3003
23	MF3794	34.525	FAN_iscf00065727.1	Fvb6	95.664	1061	44	2	1	1061	34473124	34472066	0	1703
24	MF4153	34.55	FAN_iscf00099099.1	Fvb6	99.586	1692	5	1	1	1692	34721446	34723135	0	3085
25	MF3234	34.981	FAN_iscf00009135.1	Fvb6	94.076	1958	58	29	1	1940	38987616	38989533	0	2920
26	MF2593	35.485	FAN_iscf00376135.1	Fvb6	99.824	568	1	0	1	568	35603482	35604049	0	1044
27	MF3554	37.057	FAN_icon20316061.1	Fvb6	97.419	465	1	1	1	454	35174468	35174932	0	782
28	MF2946	37.105	FAN_iscf00013465.1	Fvb6	97.217	1078	14	6	1239	2312	35471342	35472407	0	1810
29	MF4313	38.287	FAN_iscf00315581.1	Fvb6	98.905	1187	12	1	4232	5417	39453033	39451847	0	2119
30	MF4628	39.465	FAN_icon20392707.1	Fvb6	98.163	490	2	2	1	483	32958833	32958344	0	848
31	MF4308	41.778	FAN_iscf00309577.1	Fvb6	92.129	1804	62	34	2132	3895	32807683	32805920	0	2471
32	MF4626	43.854	FAN_icon20316277.1	Fvb6	96.145	441	13	2	1	437	28541304	28540864	0	717
33	MF2836	43.925	FAN_iscf00092698.1	Fvb6	98.375	1908	26	3	1201	3107	32350859	32348956	0	3347
34	MF3717	44.031	FAN_iscf00166265.1	Fvb6	98.118	797	15	0	991	1787	27129574	27130370	0	1389
35	MF3444	44.42	FAN_iscf00238115.1	Fvb6	92.391	368	9	4	1	349	27905108	27904741	1.58e-142	507
36	MF3666	45.82	FAN_icon20485091.1	Fvb6	98.333	420	4	1	108	527	30833145	30832729	0	734
37	MF3218	46.114	FAN_icon20581486.1	Fvb6	99.831	591	1	0	1	591	32022478	32023068	0	1086
38	MF4384	47.265	FAN_iscf00004725.1	Fvb6	95.969	893	18	6	1	879	29072303	29071415	0	1434
39	MF4045	47.99	FAN_icon20787670.1	Fvb6	98.413	693	1	2	1	684	32320281	32319590	0	1210
40	MF3900	48.97	FAN_icon20583274.1	Fvb6	99.158	594	5	0	1	594	32406546	32407139	0	1070
41	MF4099	49.298	FAN_iscf00039816.1	Fvb6	99.734	753	2	0	1	753	29061856	29062608	0	1380
42	MF3046	49.814	FAN_iscf00133945.1	Fvb6	97.08	993	26	2	1340	2329	32177272	32178264	0	1670
43	MF3948	50.741	FAN_iscf00076958.1	Fvb6	99.482	1158	5	1	1	1158	30293806	30292650	0	2104
44	MF2889	54.948	FAN_iscf00272527.1	Fvb6	99.292	424	3	0	1	424	26732444	26732867	0	767
45	MF2894	56.961	FAN_iscf00309384.1	Fvb2	98.997	698	5	1	457	1152	2184206	2183509	0	1249
46	MF4565	58.49	FAN_iscf00287355.1	Fvb6	99.075	973	5	1	1062	2034	31299158	31300126	0	1744
47	MF4007	61.168	FAN_iscf00252995.1	Fvb6	98.889	450	1	1	1	450	30480027	30480472	0	800
LG6D2
1	MF3774	0	FAN_iscf00020357.1	Fvb6	90.154	1879	133	18	962	2817	32980251	32982100	0	2398
2	MF4419	2.344	FAN_iscf00048723.1	Fvb4	90.353	539	35	5	679	1203	18374808	18375343	0	691
3	MF3451	4.423	FAN_iscf00252215.1	Fvb6	94.106	1561	55	16	1	1541	33222945	33221402	0	2338
4	MF4526	5.079	FAN_iscf00204713.1	Fvb6	97.716	1357	31	0	6234	7590	30116214	30117570	0	2335
5	MF3851	7.026	FAN_iscf00204713.1	Fvb6	97.716	1357	31	0	6234	7590	30116214	30117570	0	2335
6	MF2671	8.578	FAN_iscf00209186.1	Fvb6	95.156	1569	40	14	145	1695	32976007	32977557	0	2444
7	MF4038	10.693	FAN_icon19998687.1	Fvb6	79.435	248	45	6	134	378	32393571	32393815	2.57e-41	171
8	MF2569	11.641	FAN_iscf00325962.1	Fvb6	90.614	831	39	10	512	1320	31010588	31011401	0	1066
9	MF4294	11.844	FAN_iscf00281739.1	Fvb6	97.439	1679	12	4	1787	3447	30923227	30924892	0	2833
10	MF2548	11.989	FAN_iscf00241785.1	Fvb6	94.915	826	31	3	1	824	31280647	31279831	0	1282
11	MF4296	13.371	FAN_iscf00281739.1	Fvb6	97.439	1679	12	4	1787	3447	30923227	30924892	0	2833
12	MF3143	14.736	FAN_iscf00267365.1	Fvb6	90.214	1308	46	21	1	1267	32939040	32937774	0	1631
13	MF3084	17.911	FAN_iscf00176658.1	Fvb6	93.607	1220	30	11	2137	3310	33629582	33630799	0	1777
14	MF3056	19.43	FAN_iscf00141387.1	Fvb4	92.976	1381	74	15	8901	10275	17979253	17980616	0	1991
15	MF4001	20.231	FAN_iscf00227092.1	Fvb6	99.236	2094	6	4	1	2090	35666286	35668373	0	3770
16	MF3101	21.233	FAN_iscf00203992.1	Fvb6	90.188	479	31	5	589	1067	34172357	34171895	3.78e-173	610
17	MF3373	22.06	FAN_iscf00147840.1	Fvb6	93.539	2523	118	13	3427	5931	35226926	35229421	0	3714
18	MF3156	23.858	FAN_iscf00295746.1	Fvb3	88.089	361	32	5	17	377	35502984	35503333	2.67e-115	418
19	MF2702	24.552	FAN_iscf00355765.1	Fvb6	92.219	784	18	10	961	1739	36420579	36419834	0	1070
20	MF3005	25.411	FAN_iscf00072617.1	Fvb6	93.092	1795	83	12	825	2593	34808252	34810031	0	2590
21	MF2838	27.223	FAN_iscf00107822.1	Fvb6	92.284	3888	146	53	4270	8062	37158130	37161958	0	5376
22	MF3044	27.328	FAN_iscf00132595.1	Fvb6	90.541	814	52	13	3113	3919	37083404	37082609	0	1053
23	MF3821	27.931	FAN_iscf00132595.1	Fvb6	90.541	814	52	13	3113	3919	37083404	37082609	0	1053
24	MF3025	28.118	FAN_iscf00107822.1	Fvb6	92.284	3888	146	53	4270	8062	37158130	37161958	0	5376
25	MF4080	28.709	FAN_iscf00022057.1	Fvb6	96.301	2974	71	12	1	2957	36393237	36396188	0	4846
26	MF4585	30.356	FAN_iscf00333511.1	contig_1	99.148	352	3	0	309	660	140028	139677	2.34e-180	634
27	MF3316	31.812	FAN_iscf00082951.1	Fvb6	95.933	541	19	1	1	538	35203302	35202762	0	874
28	MF4049	32.786	FAN_iscf00004357.1	Fvb6	98.448	2255	16	3	13320	15574	37548486	37546251	0	3952
29	MF3273	33.488	FAN_iscf00041990.1	Fvb6	89.359	686	43	16	326	985	37592054	37591373	0	835
30	MF3296	34.805	FAN_iscf00065217.1	Fvb6	90.812	1687	115	17	5651	7308	37746300	37744625	0	2220
31	MF4431	35.448	FAN_iscf00065217.1	Fvb6	90.812	1687	115	17	5651	7308	37746300	37744625	0	2220
32	MF4570	36.306	FAN_iscf00297436.1	Fvb6	89.776	939	64	14	1	936	38695237	38694328	0	1173
33	MF2616	36.843	FAN_iscf00012375.1	Fvb6	97.002	2235	60	2	1	2234	37976601	37978829	0	3749
34	MF4285	36.877	FAN_iscf00264727.1	Fvb6	93.604	1454	46	16	827	2255	37827584	37829015	0	2126
35	MF2643	39.363	FAN_iscf00105204.1	Fvb6	96.788	903	13	8	1	890	38176754	38177653	0	1493
36	MF4327	40.16	FAN_iscf00352887.1	Fvb6	85.793	1084	49	34	1	1013	37193637	37194686	0	1051
37	MF3598	42.171	FAN_iscf00080697.1	Fvb6	97.862	421	9	0	1	421	38796689	38797109	0	728
38	MF3995	43.107	FAN_iscf00203429.1	Fvb6	94.213	743	26	2	4012	4738	33287456	33288197	0	1118
39	MF3406	44.692	FAN_iscf00177844.1	Fvb6	97.672	2234	38	7	1539	3769	38039006	38036784	0	3825
40	MF2806	48.836	FAN_iscf00008069.1	Fvb6	96.013	301	12	0	1	301	39197465	39197165	5.93e-137	490
41	MF4055	51.046	FAN_iscf00008069.1	Fvb6	96.013	301	12	0	1	301	39197465	39197165	5.93e-137	490
LG7A1
1	MF2699	0	FAN_iscf00339861.1	Fvb7	86.765	476	34	13	383	832	4925445	4924973	5.1e-141	503
2	MF4600	4.754	FAN_iscf00370790.1	Fvb7	96.466	849	15	2	1913	2747	7521663	7520816	0	1387
3	MF2910	8.082	FAN_iscf00381089.1	Fvb7	95.146	618	16	6	1	614	4067516	4068123	0	963
4	MF3378	10.454	FAN_iscf00151873.1	Fvb7	94.406	1752	46	22	1	1732	6846167	6844448	0	2645
5	MF3013	11.884	FAN_iscf00092884.1	Fvb7	93.678	1993	90	21	3050	5027	6003770	6005741	0	2950
6	MF2719	13.455	FAN_iscf00008304.1	Fvb7	94.643	952	34	5	45	981	5016274	5017223	0	1459
7	MF4435	13.658	FAN_iscf00071997.1	Fvb7	94.837	368	10	2	1	368	2268958	2268600	2.73e-160	566
8	MF3002	13.75	FAN_iscf00067803.1	Fvb7	92.477	545	36	2	1488	2032	3524496	3525035	0	774
9	MF2654	15.472	FAN_iscf00151873.1	Fvb7	94.406	1752	46	22	1	1732	6846167	6844448	0	2645
10	MF3712	16.927	FAN_iscf00149901.1	Fvb7	93.62	674	12	9	2131	2789	5537494	5536837	0	977
11	MF3230	21.246	FAN_iscf00007567.1	Fvb7	93.983	3756	125	31	2382	6089	2406737	2410439	0	5590
12	MF3375	26.479	FAN_iscf00150767.1	Fvb7	99.501	1404	5	1	100	1503	2226094	2224693	0	2553
LG7A2
1	MF3274	0	FAN_iscf00042116.1	Fvb1	84.043	1197	125	46	2912	4076	15126833	15125671	0	1092
2	MF3351	5.614	FAN_iscf00123523.1	Fvb7	96.517	1177	25	3	1494	2661	5578397	5577228	0	1932
3	MF3117	7.714	FAN_iscf00228875.1	Fvb7	97.985	794	16	0	1	794	2222850	2222057	0	1378
4	MF4183	7.748	FAN_iscf00129770.1	Fvb7	97.569	2262	47	4	1675	3931	4951964	4954222	0	3866
5	MF4141	8.998	FAN_iscf00082095.1	Fvb7	97.5	720	14	1	1	720	7391120	7391835	0	1227
6	MF2721	11.018	FAN_iscf00008836.1	Fvb7	96.346	520	16	1	1	520	9197555	9198071	0	852
7	MF2920	15.691	FAN_icon19998173.1	Fvb7	93.404	379	16	2	1	378	1443298	1443668	2.18e-156	553
8	MF3454	24.621	FAN_iscf00255159.1	Fvb7	92.92	1144	30	9	704	1839	1701587	1700487	0	1616
LG7B1
1	MF1473	0	FAN_iscf00102021.1	Fvb7	96.406	1920	37	8	1	1891	1355848	1357764	0	3134
2	MF965	5.053	FAN_iscf00102021.1	Fvb7	96.406	1920	37	8	1	1891	1355848	1357764	0	3134
3	MF319	12.983	FAN_iscf00228875.1	Fvb7	97.985	794	16	0	1	794	2222850	2222057	0	1378
4	MF1343	18.18	FAN_icon19350347.1	Fvb7	98.333	300	5	0	1	300	10325692	10325393	1.03e-148	527
5	MF1182	20.351	FAN_icon20163141.1	Fvb7	96.594	411	13	1	1	411	1124165	1123756	0	680
6	MF418	24.913	FAN_icon20163141.1	Fvb7	96.594	411	13	1	1	411	1124165	1123756	0	680
7	MF363	27.9	FAN_iscf00322535.1	Fvb7	84.916	948	120	7	1119	2049	20063800	20064741	0	937
8	MF94	28.816	FAN_iscf00295337.1	Fvb7	91.405	477	28	3	6	474	4770956	4770485	0	641
9	MF1910	30.618	FAN_iscf00250934.1	Fvb7	99.369	1267	6	2	1	1266	7856921	7858186	0	2294
10	MF2220	32.042	FAN_iscf00091288.1	Fvb7	98.72	703	8	1	1	702	7767861	7768563	0	1247
11	MF2433	32.902	FAN_icon19841217.1	Fvb7	92	375	8	4	1	353	7153833	7154207	1.6e-142	507
12	MF235	35.974	FAN_iscf00101640.1	Fvb7	95.155	2621	66	15	64	2667	10347155	10344579	0	4080
13	MF676	36.887	FAN_iscf00205740.1	Fvb7	94.915	826	23	8	1331	2142	10337966	10338786	0	1275
14	MF976	37.823	FAN_iscf00107752.1	Fvb7	95.316	2391	47	7	1343	3685	13183980	13181607	0	3735
15	MF459	38.888	FAN_iscf00040724.1	Fvb7	96.803	1877	32	7	68	1916	13147826	13145950	0	3109
16	MF14	41.434	FAN_iscf00026458.1	Fvb7	97.893	2088	33	5	2214	4299	8839775	8841853	0	3602
17	MF1539	43.454	FAN_iscf00180127.1	Fvb7	98.257	1606	7	3	1	1596	10315919	10317513	0	2791
18	MF1230	46.573	FAN_iscf00045229.1	Fvb7	95.975	646	13	6	1	638	14991074	14991714	0	1037
19	MF2222	49.452	FAN_iscf00094798.1	Fvb7	93.604	1329	52	19	752	2071	15356467	15355163	0	1953
20	MF1538	52.755	FAN_iscf00178769.1	Fvb7	94.336	565	14	5	1	556	17177958	17178513	0	850
21	MF2333	53.662	FAN_iscf00249208.1	Fvb7	95.547	741	12	3	272	994	17326400	17325663	0	1166
22	MF1885	58.138	FAN_iscf00159886.1	Fvb7	97.743	709	16	0	1418	2126	18482608	18481900	0	1221
23	MF1012	67.363	FAN_iscf00150944.1	Fvb7	94.128	562	27	3	294	854	17834510	17833954	0	850
LG7B2
1	MF1159	0	FAN_iscf00382834.1	Fvb7	98.996	1195	12	0	944	2138	17894620	17895814	0	2141
2	MF387	4.029	FAN_iscf00382834.1	Fvb7	98.996	1195	12	0	944	2138	17894620	17895814	0	2141
3	MF107	5.203	FAN_iscf00382834.1	Fvb7	98.996	1195	12	0	944	2138	17894620	17895814	0	2141
4	MF386	7.399	FAN_iscf00382834.1	Fvb7	98.996	1195	12	0	944	2138	17894620	17895814	0	2141
5	MF1617	19.423	FAN_iscf00288306.1	Fvb7	96.839	1297	23	6	1718	3006	16898279	16896993	0	2152
6	MF553	30.618	FAN_iscf00273276.1	Fvb7	97.726	1363	14	4	1	1358	15355150	15356500	0	2329
7	MF1504	34.329	FAN_iscf00132207.1	Fvb7	95.643	2318	37	23	240	2528	15376165	15373883	0	3663
8	MF2121	38.321	FAN_icon20681614.1	Fvb7	89.972	359	16	9	189	535	10893346	10893696	7.32e-124	446
9	MF106	42.515	FAN_iscf00370790.1	Fvb7	96.466	849	15	2	1913	2747	7521663	7520816	0	1387
10	MF2038	44.101	FAN_iscf00162959.1	Fvb7	95.82	4402	46	38	2828	7147	11287457	11283112	0	6983
11	MF497	44.363	FAN_iscf00102913.1	Fvb7	98.937	2445	25	1	496	2939	8268143	8265699	0	4370
12	MF1972	48.858	FAN_iscf00018581.1	Fvb7	98.333	1920	7	3	1732	3651	6698213	6700107	0	3345
13	MF1705	52.331	FAN_icon20149597.1	Fvb7	99.51	408	2	0	1	408	7049818	7049411	0	743
14	MF1777	56.915	FAN_iscf00123523.1	Fvb7	96.517	1177	25	3	1494	2661	5578397	5577228	0	1932
15	MF1255	60.873	FAN_iscf00113922.1	Fvb7	98.818	1777	17	4	4034	5808	4645854	4644080	0	3162
LG7C1
1	MF4110	0	FAN_iscf00055016.1	Fvb7	98.817	338	4	0	1	338	9171720	9171383	3.02e-171	603
2	MF3327	3.889	FAN_iscf00092443.1	Fvb7	98.478	1511	5	2	1	1509	9833164	9831670	0	2647
3	MF3432	6.682	FAN_iscf00216990.1	Fvb7	95.079	1585	37	6	1	1555	19638416	19636843	0	2457
4	MF3111	7.894	FAN_iscf00216990.1	Fvb7	95.079	1585	37	6	1	1555	19638416	19636843	0	2457
5	MF3618	11.295	FAN_iscf00136347.1	Fvb7	99.488	3517	8	2	2032	5539	17977383	17980898	0	6386
6	MF3915	13.45	FAN_iscf00013663.1	Fvb7	95.723	795	25	3	1	795	20351659	20350874	0	1271
7	MF3502	14.73	FAN_iscf00343572.1	Fvb7	97.679	1034	4	5	1	1027	20475254	20476274	0	1759
8	MF2905	14.834	FAN_iscf00361643.1	Fvb7	99.565	460	2	0	1	460	19756483	19756942	0	839
9	MF4470	16.078	FAN_iscf00127181.1	Fvb7	99.274	3029	12	6	1354	4379	18519034	18516013	0	5463
10	MF3558	17.56	FAN_icon20495735.1	Fvb7	99.625	533	2	0	1	533	17189108	17188576	0	974
11	MF3033	19.862	FAN_iscf00115229.1	Fvb7	99.342	3798	20	2	1741	5538	18919831	18923623	0	6870
12	MF3668	20.436	FAN_icon20578448.1	Fvb7	99.322	590	4	0	1	590	20137871	20138460	0	1068
13	MF2867	20.892	FAN_iscf00180340.1	Fvb7	97.057	1359	7	10	1222	2574	19382608	19381277	0	2257
14	MF3522	22.329	FAN_iscf00383704.1	Fvb7	99.844	643	1	0	1	643	14260378	14259736	0	1182
15	MF2689	24.39	FAN_iscf00285727.1	Fvb2	94.368	1243	28	7	721	1940	13910697	13911920	0	1869
16	MF3647	25.825	FAN_iscf00306749.1	Fvb7	99.126	3090	24	3	145	3234	14631935	14635021	0	5553
17	MF2733	26.349	FAN_iscf00037535.1	Fvb7	98.542	480	4	1	1	477	15884248	15883769	0	845
18	MF4348	26.414	FAN_icon19832293.1	Fvb7	98.58	352	2	1	1	352	15896186	15895838	1.97e-176	619
19	MF4397	26.74	FAN_iscf00023382.1	Fvb7	98.34	1988	26	3	1	1985	15869750	15871733	0	3482
20	MF3043	27.113	FAN_iscf00132207.1	Fvb7	95.643	2318	37	23	240	2528	15376165	15373883	0	3663
21	MF2815	27.49	FAN_iscf00023382.1	Fvb7	98.34	1988	26	3	1	1985	15869750	15871733	0	3482
22	MF4319	28.053	FAN_iscf00332458.1	Fvb7	96.739	460	9	1	26	485	16724535	16724988	0	761
23	MF4159	29.839	FAN_iscf00107055.1	Fvb7	96.812	1035	22	3	531	1561	14841452	14842479	0	1718
24	MF2659	31.324	FAN_iscf00162240.1	Fvb7	95.915	2766	50	11	883	3635	14525830	14523115	0	4423
25	MF3054	34.829	FAN_iscf00141066.1	Fvb7	99.676	617	2	0	1	617	17450540	17451156	0	1129
26	MF2475	35.93	FAN_iscf00037535.1	Fvb7	98.542	480	4	1	1	477	15884248	15883769	0	845
27	MF3055	36.925	FAN_iscf00141237.1	Fvb7	99.442	538	3	0	1	538	15707108	15706571	0	977
28	MF3010	41.356	FAN_iscf00083391.1	Fvb7	99.929	2814	2	0	899	3712	17354492	17351679	0	5186
29	MF2544	43.493	FAN_iscf00229100.1	Fvb7	98.03	406	8	0	1	406	8488970	8488565	0	706
30	MF4391	44.102	FAN_iscf00018581.1	Fvb7	98.333	1920	7	3	1732	3651	6698213	6700107	0	3345
31	MF2965	47.571	FAN_iscf00037535.1	Fvb7	98.542	480	4	1	1	477	15884248	15883769	0	845
32	MF2556	56.43	FAN_iscf00263831.1	Fvb7	96.772	1859	50	7	1589	3444	5169995	5168144	0	3092
LG7C2
1	MF1297	0	FAN_iscf00208242.1	Fvb7	96.956	657	13	5	1529	2180	21052569	21053223	0	1096
2	MF449	5.32	FAN_iscf00020576.1	Fvb7	93.481	1534	37	13	736	2255	21253044	21251560	0	2220
3	MF1516	14.842	FAN_iscf00141557.1	Fvb7	84.949	877	83	13	1761	2637	23551712	23552539	0	843
4	MF959	15.069	FAN_iscf00093473.1	Fvb7	98.3	1059	8	2	655	1713	23494877	23495925	0	1847
5	MF571	19.242	FAN_iscf00342699.1	Fvb7	88.02	409	9	11	1	399	21069584	21069962	1.82e-124	448
6	MF1851	21.923	FAN_iscf00027056.1	Fvb7	95.851	699	29	0	1	699	21125487	21124789	0	1131
7	MF192	24.363	FAN_iscf00055494.1	Fvb7	93.333	1275	39	17	1	1237	22105895	22104629	0	1842
8	MF2290	28.39	FAN_iscf00181807.1	Fvb7	97.672	859	10	2	1398	2246	21315289	21314431	0	1467
9	MF277	34.724	FAN_iscf00157447.1	Fvb7	99.859	709	1	0	2394	3102	24101562	24102270	0	1304
LG7D1
1	MF1087	0	FAN_iscf00248675.1	Fvb7	91.328	738	22	18	9	712	21359072	21358343	0	970
2	MF1009	2.636	FAN_iscf00146064.1	Fvb7	99.247	2523	18	1	1	2523	21672242	21669721	0	4553
3	MF1303	9.092	FAN_iscf00236794.1	Fvb7	98.942	2173	20	3	1	2171	23372098	23369927	0	3882
4	MF891	14.207	FAN_iscf00037345.1	Fvb7	95.581	1471	47	2	1	1471	22292911	22291459	0	2340
5	MF1642	17.568	FAN_iscf00320453.1	Fvb7	99.455	1467	2	1	1	1467	22340900	22339440	0	2660
6	MF40	23.348	FAN_iscf00107526.1	Fvb7	94.844	640	23	8	1	636	22393502	22392869	0	990
7	MF928	25.229	FAN_iscf00067724.1	Fvb7	94.046	2133	42	19	1	2080	24078363	24076263	0	3157
8	MF825	26.694	FAN_icon19344157.1	Fvb7	91.554	296	11	4	1	287	22104636	22104926	3.03e-109	396
9	MF2025	26.866	FAN_iscf00113030.1	Fvb7	89.944	1979	109	44	1055	3016	22267823	22269728	0	2470
10	MF1070	27.405	FAN_iscf00222713.1	Fvb7	95.543	1548	48	6	2922	4454	20599014	20597473	0	2457
11	MF214	31.992	FAN_iscf00081914.1	Fvb7	90.842	677	28	11	457	1122	20838865	20838212	0	876
12	MF771	32.955	FAN_iscf00069311.1	Fvb7	92.649	1374	68	15	1	1368	20989858	20988512	0	1947
13	MF832	34.681	FAN_icon20033361.1	Fvb7	95.822	383	16	0	2	384	20375509	20375127	2.16e-176	619
14	MF428	35.485	FAN_icon20493807.1	Fvb7	96.617	532	18	0	1	532	19651737	19652268	0	883
15	MF1594	36.555	FAN_iscf00260978.1	Fvb7	96.028	1007	17	4	1	984	19455825	19456831	0	1616
16	MF412	38.48	FAN_icon20012747.1	Fvb7	97.606	376	9	0	5	380	19272556	19272181	0	645
17	MF1843	40.603	FAN_icon20621830.1	Fvb7	99.364	629	4	0	1	629	20303550	20304178	0	1140
18	MF1653	48.039	FAN_iscf00340155.1	Fvb7	98.537	1777	25	1	1502	3278	20536849	20535074	0	3136
LG7D2
1	MF1024	0	FAN_iscf00159648.1	Fvb7	96.12	799	28	2	1	797	22920264	22921061	0	1301
2	MF206	3.687	FAN_iscf00067742.1	Fvb7	94.515	1805	50	9	1	1783	23986921	23985144	0	2739
3	MF1768	5.044	FAN_iscf00099714.1	Fvb7	94.231	1664	41	16	441	2070	23845943	23847585	0	2490
4	MF1141	5.163	FAN_iscf00347879.1	Fvb7	90.28	1533	96	23	4674	6186	24095016	24093517	0	1956
5	MF247	5.608	FAN_iscf00112491.1	Fvb7	90.286	803	35	17	313	1085	23091784	23090995	0	1011
6	MF1877	12.994	FAN_iscf00112491.1	Fvb7	90.286	803	35	17	313	1085	23091784	23090995	0	1011
7	MF779	13.31	FAN_iscf00112491.1	Fvb7	90.286	803	35	17	313	1085	23091784	23090995	0	1011
8	MF233	13.396	FAN_iscf00099714.1	Fvb7	94.231	1664	41	16	441	2070	23845943	23847585	0	2490
9	MF444	13.544	FAN_iscf00011980.1	Fvb7	94.066	910	32	6	2307	3205	22566455	22567353	0	1362
10	MF1151	15.316	FAN_iscf00361133.1	Fvb7	95.082	244	6	3	245	485	23480979	23481219	5.86e-104	379
11	MF2324	19.889	FAN_iscf00236794.1	Fvb7	98.942	2173	20	3	1	2171	23372098	23369927	0	3882
