# Supplementary material for: ddRAD-seq derived genome-wide SNPs, high density linkage map and QTLs for fruit quality traits in strawberry (Fragaria x ananassa)
Source: 3 Biotech. 2020 Jul 27;10(8):353. doi: 10.1007/s13205-020-02291-5 (PMC7385052; doi:10.1007/s13205-020-02291-5)
Supplement: Supplementary file 4 — Supplementary file4 (XLSX 341 kb) [file 13205_2020_2291_MOESM4_ESM.xlsx]

## Sheet: Table S4-All SNPs
Table S4. List of all the mapped markers along with the corresponding Gene IDs, SNP positions and SNP genotypes across the Maehynag (♀) × Festival (♂) crossing population as identified by aligning the reads against Fragaria × ananassa reference genome (FAN_r1.1) sequence.
SL	Geneome ID	SNP Position	Marker	Maehyang (M)-01	Maehyang (M)-02	Maehyang (M)-03	Festival (F)-01	Festival (F)-02	Festival (F)-03	M x F-01	M x F-02	M x F-03	M x F-04	M x F-05	M x F-06	M x F-07	M x F-08	M x F-09	M x F-10	M x F-11	M x F-12	M x F-13	M x F-14	M x F-15	M x F-16	M x F-17	M x F-18	M x F-19	M x F-20	M x F-21	M x F-22	M x F-23	M x F-24	M x F-25	M x F-26	M x F-27	M x F-28	M x F-29	M x F-30	M x F-31	M x F-32	M x F-33	M x F-34	M x F-35	M x F-36	M x F-37	M x F-38	M x F-39	M x F-40
1	FAN_iscf00000206.1	1696	MF4046	Y	Y	Y	C	C	C	Y	C	C	C	Y	C	Y	C	C	Y	C	C	C	C	C	Y	Y	Y	Y	C	Y	Y	Y	Y	Y	C	C	Y	Y	Y	C	C	C	C	C	Y	C	C	Y	Y
2	FAN_iscf00000545.1	1669	MF849	C	C	C	Y	Y	Y	C	C	C	Y	C	Y	C	Y	Y	C	C	Y	C	T	Y	C	C	Y	C	Y	Y	C	C	Y	Y	C	C	C	Y	Y	C	C	C	Y	C	Y	Y	Y	C	C
3	FAN_iscf00000595.1	339	MF124	A	A	A	R	R	R	R	R	A	R	R	R	A	A	A	A	A	A	A	R	A	A	A	A	A	R	R	R	R	R	R	R	A	N	A	A	R	A	A	R	A	R	A	A	R	R
4	FAN_iscf00000698.1	319	MF3222	R	R	R	G	G	G	R	R	R	G	G	G	G	G	G	G	G	R	G	R	R	G	G	R	R	R	R	G	R	R	R	R	R	R	N	R	G	G	G	R	G	R	G	G	G	R
5	FAN_iscf00000957.1	1635	MF850	C	C	C	Y	Y	Y	C	C	Y	C	C	Y	C	Y	Y	C	C	C	Y	C	Y	Y	Y	Y	C	Y	C	Y	C	C	C	C	C	C	C	Y	C	Y	Y	Y	C	C	Y	Y	Y	C
6	FAN_iscf00001142.1	293	MF126	A	A	A	R	R	R	R	R	A	R	R	R	A	A	A	A	A	R	A	R	A	R	R	A	A	R	R	R	R	R	R	R	A	A	A	A	R	A	A	R	A	R	A	R	R	R
7	FAN_iscf00001228.1	340	MF2453	K	K	K	G	G	G	G	G	K	K	K	G	G	G	G	G	G	K	K	K	K	G	G	K	K	K	K	K	K	G	G	G	G	K	K	K	K	G	G	K	K	K	G	G	K	G
8	FAN_iscf00001300.1	39	MF2801	M	M	M	C	C	C	M	C	M	C	C	M	C	M	M	M	C	M	C	C	C	N	C	C	M	C	C	M	C	N	N	C	M	M	M	C	M	C	C	C	C	C	M	C	M	M
9	FAN_iscf00001300.1	89	MF127	A	A	A	R	R	R	A	R	R	R	R	A	R	R	R	A	A	A	A	A	R	N	R	R	R	A	R	R	R	N	N	A	A	R	A	R	R	A	R	R	A	A	R	A	R	A
10	FAN_iscf00002238.1	4264	MF4380	Y	Y	Y	T	T	T	T	T	Y	Y	T	T	Y	Y	Y	Y	T	Y	T	T	Y	Y	Y	T	T	T	T	T	T	T	T	T	T	T	T	T	Y	Y	T	T	Y	T	Y	T	T	T
11	FAN_iscf00002243.1	4086	MF129	A	A	A	R	R	R	R	A	A	Y	R	A	A	A	A	A	A	R	A	R	A	R	A	A	A	R	R	R	R	A	A	A	A	A	R	A	R	R	R	R	A	A	R	R	R	A
12	FAN_iscf00002243.1	9483	MF1362	G	G	G	R	R	R	G	R	R	G	G	R	R	R	R	R	R	G	R	G	R	G	G	R	G	G	G	G	G	G	G	R	R	R	G	R	G	G	G	G	R	G	G	G	G	R
13	FAN_iscf00002321.1	283	MF2126	T	T	T	Y	Y	Y	T	Y	Y	T	T	Y	T	T	T	Y	T	Y	T	Y	Y	Y	Y	Y	T	T	Y	Y	T	T	T	Y	T	Y	Y	T	Y	Y	Y	T	Y	Y	T	Y	T	Y
14	FAN_iscf00002480.1	112	MF2128	T	T	T	Y	Y	Y	T	Y	Y	T	Y	T	Y	T	T	T	Y	Y	T	T	Y	Y	Y	T	T	Y	Y	Y	Y	Y	Y	T	T	T	T	Y	Y	T	T	Y	T	Y	Y	T	Y	Y
15	FAN_iscf00002515.1	1907	MF1363	G	G	G	R	R	R	R	R	G	G	R	R	G	R	R	R	G	G	R	R	R	G	G	R	G	R	G	R	R	G	G	G	G	G	R	R	R	G	G	R	G	G	G	G	G	G
16	FAN_iscf00002609.1	1907	MF852	C	C	C	Y	Y	Y	C	C	Y	Y	T	C	C	Y	Y	Y	C	C	Y	C	Y	C	C	C	C	C	C	Y	Y	C	C	C	Y	Y	Y	Y	Y	C	C	C	C	C	C	Y	Y	C
17	FAN_iscf00002820.1	401	MF2611	K	K	K	T	T	T	T	K	T	T	T	T	T	T	T	K	T	T	K	T	T	T	T	K	K	K	T	T	T	T	T	T	K	K	T	K	T	T	T	K	K	T	K	T	T	T
18	FAN_iscf00003104.1	29	MF2130	T	T	T	Y	Y	Y	Y	Y	T	Y	Y	T	T	T	T	T	T	T	T	Y	T	T	T	T	T	Y	Y	Y	Y	T	Y	Y	T	T	T	T	T	T	T	Y	T	Y	T	T	Y	Y
19	FAN_iscf00003104.1	64	MF132	A	A	A	R	R	R	A	A	R	A	A	A	R	R	R	R	A	R	R	A	R	R	R	R	A	A	A	A	A	A	A	A	R	R	R	R	A	R	R	A	R	A	R	R	A	A
20	FAN_iscf00003240.1	992	MF3669	S	S	S	G	G	G	S	S	S	S	C	G	G	S	S	G	S	G	S	G	G	S	S	G	G	S	G	S	G	S	S	S	S	G	S	S	G	G	G	S	S	S	G	S	G	G
21	FAN_iscf00003334.1	3877	MF2933	R	R	R	A	A	A	A	A	A	A	R	R	A	R	R	A	A	A	R	R	R	A	A	R	R	A	A	R	A	R	R	R	R	R	R	A	A	R	R	A	A	R	R	A	R	A
22	FAN_iscf00003588.1	430	MF2133	T	T	T	Y	Y	Y	T	T	Y	Y	Y	T	T	Y	Y	Y	T	T	Y	T	Y	T	T	T	T	T	T	Y	Y	T	T	T	Y	T	Y	Y	Y	T	T	T	T	T	T	N	Y	T
23	FAN_iscf00003901.1	2047	MF439	A	A	A	W	W	W	A	A	W	A	W	A	W	A	A	A	W	A	A	W	A	A	A	W	W	W	A	W	A	A	W	A	W	W	W	A	W	W	W	A	A	A	A	A	W	W
24	FAN_iscf00003927.1	4557	MF3903	W	W	W	T	T	T	W	W	W	T	T	W	T	T	T	W	W	W	T	T	T	W	W	W	W	T	T	W	W	W	W	N	T	T	T	T	W	W	W	T	N	T	W	T	T	W
25	FAN_iscf00003927.1	4558	MF4048	Y	Y	Y	C	C	C	C	C	C	Y	Y	C	Y	Y	Y	C	C	C	Y	Y	Y	C	C	C	C	Y	Y	C	C	C	C	N	Y	Y	Y	Y	C	C	C	Y	N	Y	C	Y	Y	C
26	FAN_iscf00003927.1	4567	MF2803	M	M	M	C	C	C	C	C	C	M	M	C	M	M	M	C	C	C	M	C	M	C	C	C	C	M	M	C	C	C	C	M	M	M	M	M	C	C	C	M	M	C	C	M	M	C
27	FAN_iscf00003927.1	4597	MF3225	R	R	R	G	G	G	G	R	R	R	R	G	R	R	R	G	G	G	R	R	R	R	G	G	G	R	R	G	G	G	G	R	R	R	R	R	G	G	G	R	R	R	G	R	R	G
28	FAN_iscf00003927.1	4623	MF4382	Y	Y	Y	T	T	T	T	Y	Y	Y	Y	T	Y	Y	Y	Y	T	T	Y	T	Y	Y	T	Y	Y	Y	Y	T	T	T	T	Y	Y	Y	Y	Y	T	T	T	Y	Y	Y	Y	Y	Y	T
29	FAN_iscf00004054.1	55	MF1965	T	T	T	W	W	W	W	T	T	W	T	T	T	T	T	T	W	T	W	T	T	W	W	W	T	T	T	T	W	T	T	T	W	W	W	W	W	T	T	W	T	T	T	W	W	T
30	FAN_iscf00004092.1	2250	MF440	A	A	A	W	W	W	W	A	A	W	W	A	W	W	W	A	A	W	A	A	W	A	N	W	A	A	W	A	A	A	A	W	A	W	A	W	W	W	W	W	A	A	W	A	W	A
31	FAN_iscf00004265.1	881	MF2136	T	T	T	Y	Y	Y	T	Y	T	T	Y	T	Y	T	T	Y	T	T	T	Y	Y	Y	Y	Y	T	Y	Y	Y	Y	Y	Y	T	T	Y	Y	Y	Y	T	T	T	T	Y	T	T	Y	Y
32	FAN_iscf00004357.1	15461	MF4049	Y	Y	Y	C	C	C	Y	C	C	C	Y	C	C	C	C	Y	C	C	Y	Y	Y	Y	Y	C	Y	Y	Y	C	C	C	C	Y	Y	Y	C	C	Y	C	C	Y	Y	Y	C	C	C	Y
33	FAN_iscf00004487.1	147	MF3227	R	R	R	G	G	G	G	R	G	G	G	G	G	G	G	R	G	G	R	G	R	G	G	R	R	R	R	G	G	G	G	G	R	R	N	R	G	G	G	R	R	G	R	G	G	G
34	FAN_iscf00004725.1	490	MF4384	Y	Y	Y	T	T	T	N	Y	N	T	T	T	Y	T	N	Y	T	T	N	Y	Y	T	T	Y	Y	T	Y	T	Y	T	T	T	T	Y	T	T	T	T	T	T	T	T	T	T	Y	Y
35	FAN_iscf00004939.1	2302	MF750	C	C	C	S	S	S	S	S	S	C	S	C	C	C	C	C	C	C	C	C	C	C	C	C	C	S	S	S	S	C	C	C	C	C	C	S	S	S	S	C	C	C	S	C	C	S
36	FAN_iscf00004939.1	9222	MF133	A	A	A	R	R	R	A	A	A	R	A	R	R	R	R	R	R	R	R	R	N	R	R	R	R	A	A	A	A	R	R	R	R	R	R	A	A	A	A	R	R	R	N	R	R	A
37	FAN_iscf00005464.1	3728	MF2805	M	M	M	C	C	C	M	C	C	C	M	C	M	C	C	C	M	M	C	M	M	C	C	C	M	M	M	C	C	C	C	M	C	C	C	M	M	C	M	M	M	C	M	C	C	C
38	FAN_iscf00005599.1	4881	MF1205	G	G	G	K	K	K	K	K	G	K	K	G	K	G	G	K	K	K	G	G	G	G	G	G	G	G	K	G	G	G	K	G	G	K	G	G	K	G	G	G	K	K	G	G	K	G
39	FAN_iscf00005599.1	5017	MF135	A	A	A	R	R	R	R	R	A	R	R	A	R	A	A	R	R	R	A	A	A	A	A	A	A	A	R	A	A	R	R	A	A	R	A	A	R	A	A	A	R	R	A	A	R	A
40	FAN_iscf00005922.1	607	MF2137	T	T	T	Y	Y	Y	T	T	T	T	Y	Y	T	T	T	T	Y	T	T	T	Y	T	T	Y	Y	T	Y	T	T	Y	Y	T	Y	T	T	Y	T	T	Y	T	T	T	T	T	T	Y
41	FAN_iscf00005981.1	1282	MF596	C	C	C	M	M	M	M	M	C	C	M	C	M	C	C	M	M	M	C	C	C	M	M	M	M	C	C	C	C	C	C	C	M	M	M	M	C	M	M	C	M	C	M	M	M	C
42	FAN_iscf00005982.1	1884	MF441	A	A	A	W	W	W	A	W	A	A	A	W	W	W	W	A	W	A	A	A	W	A	A	A	W	W	A	W	A	W	W	W	A	A	W	W	W	W	W	W	A	W	A	A	W	A
43	FAN_iscf00006133.1	1033	MF1366	G	G	G	R	R	R	G	G	R	G	R	G	R	G	G	G	R	G	R	G	G	R	R	G	G	R	G	R	G	G	G	G	R	G	R	G	G	G	G	G	R	R	G	R	G	R
44	FAN_iscf00006210.1	110	MF751	C	C	C	S	S	S	S	S	S	S	N	C	C	C	C	C	S	S	C	S	S	C	C	C	S	S	C	S	S	C	C	S	S	S	C	S	S	S	S	S	C	S	C	C	C	S
45	FAN_iscf00006214.1	1697	MF855	C	C	C	Y	Y	Y	Y	C	C	Y	Y	Y	C	C	C	C	C	C	C	Y	C	C	C	C	C	Y	Y	Y	C	Y	Y	Y	C	C	C	C	Y	C	C	Y	C	Y	C	C	C	Y
46	FAN_iscf00007138.1	74	MF2942	R	R	R	A	A	A	A	R	R	A	R	R	R	R	R	A	R	R	R	A	R	A	A	A	R	A	A	R	R	R	R	A	R	R	A	R	R	R	R	A	A	A	N	A	R	R
47	FAN_iscf00007138.1	78	MF3906	W	W	W	T	T	T	W	T	T	W	T	T	T	T	T	W	T	T	T	W	T	W	W	W	T	W	W	T	T	T	T	W	T	T	W	T	T	T	T	W	W	W	N	W	T	T
48	FAN_iscf00007567.1	2847	MF3230	R	R	R	G	G	G	G	G	G	G	R	G	R	R	R	G	G	G	R	G	G	G	G	R	G	R	G	G	G	R	G	G	R	R	G	G	G	G	G	R	R	R	R	R	R	R
49	FAN_iscf00007807.1	230	MF137	A	A	A	R	R	R	A	A	A	A	R	R	A	A	A	A	R	A	A	A	R	R	R	R	R	A	R	A	A	R	R	R	A	A	A	A	R	R	R	A	R	A	R	A	A	R
50	FAN_iscf00007925.1	947	MF2457	K	K	K	G	G	G	G	G	K	K	K	G	N	K	K	G	K	G	N	K	K	G	G	K	G	K	G	K	G	G	N	G	K	K	K	G	G	G	G	G	G	G	N	K	K	G
51	FAN_iscf00008069.1	275	MF2806	M	M	M	C	C	C	C	C	C	C	M	C	C	C	C	M	M	C	M	M	M	M	M	C	M	M	M	C	M	C	C	M	M	C	C	C	M	C	C	M	C	M	C	C	C	C
52	FAN_iscf00008069.1	303	MF4055	Y	Y	Y	C	C	C	C	C	C	C	Y	C	C	C	C	Y	Y	C	Y	C	Y	Y	Y	C	Y	Y	Y	C	Y	C	C	Y	Y	C	C	C	Y	C	C	Y	C	Y	C	C	C	C
53	FAN_iscf00008249.1	402	MF5	A	A	A	M	M	M	A	A	M	M	N	M	A	M	M	M	M	M	N	M	M	M	M	M	M	A	A	A	A	M	M	M	M	M	M	A	A	A	A	M	M	M	A	A	M	A
54	FAN_iscf00008304.1	4639	MF2719	M	M	M	A	A	A	A	A	A	A	M	A	M	M	M	A	A	A	M	A	A	A	A	M	A	M	A	M	M	M	M	A	M	M	A	A	A	A	A	M	M	M	M	M	M	M
55	FAN_iscf00008455.1	187	MF1374	G	G	G	R	R	R	G	G	R	R	G	G	G	G	G	G	G	G	G	G	G	R	G	R	R	G	G	R	G	G	G	G	G	G	G	R	R	R	R	R	R	G	R	G	G	R
56	FAN_iscf00008722.1	500	MF2459	K	K	K	G	G	G	K	K	G	G	K	K	K	G	G	K	G	K	G	G	G	K	K	G	K	G	K	G	K	G	G	K	G	G	G	K	K	K	K	K	K	K	G	G	G	K
57	FAN_iscf00008836.1	480	MF2721	M	M	M	A	A	A	M	A	M	M	C	A	M	A	A	A	A	A	M	A	M	A	A	M	M	A	A	A	A	M	M	A	A	M	A	M	M	A	A	A	A	M	A	A	A	M
58	FAN_iscf00008867.1	2471	MF4056	Y	Y	Y	C	C	C	C	C	Y	C	Y	Y	C	C	C	Y	Y	Y	C	Y	Y	C	C	C	C	Y	Y	C	Y	C	C	Y	C	C	C	C	Y	Y	Y	Y	Y	C	Y	C	C	Y
59	FAN_iscf00009135.1	505	MF3234	R	R	R	G	G	G	R	R	R	R	R	G	G	R	R	G	R	G	R	G	G	R	R	G	G	R	G	R	G	R	R	G	R	G	R	R	G	G	G	R	R	R	R	R	G	G
60	FAN_iscf00009225.1	4247	MF2808	M	M	M	C	C	C	C	C	M	M	C	M	A	M	M	M	C	M	M	C	M	M	M	C	C	C	C	C	C	C	C	C	C	C	C	C	M	M	M	C	M	C	M	M	C	C
61	FAN_iscf00009389.1	183	MF443	A	A	A	W	W	W	A	W	A	W	A	W	A	A	A	A	A	W	A	W	A	W	W	A	A	A	A	W	W	W	W	A	A	A	A	A	W	A	A	W	A	W	A	W	W	W
62	FAN_iscf00009390.1	129	MF861	C	C	C	Y	Y	Y	C	Y	Y	C	C	Y	C	Y	Y	Y	C	Y	C	Y	Y	Y	Y	C	Y	C	Y	Y	Y	C	C	C	C	C	Y	C	Y	Y	C	C	Y	Y	C	Y	C	Y
63	FAN_iscf00009578.1	614	MF862	C	C	C	Y	Y	Y	C	C	Y	C	C	Y	C	Y	Y	C	C	C	Y	C	Y	Y	Y	Y	C	Y	C	Y	C	C	C	C	C	C	C	Y	C	Y	Y	Y	C	C	Y	Y	Y	C
64	FAN_iscf00009795.1	539	MF753	C	C	C	S	S	S	C	S	S	C	C	S	C	C	C	C	C	S	C	S	C	S	S	C	C	C	S	C	S	C	C	S	C	C	S	C	S	S	C	C	S	C	C	C	C	S
65	FAN_iscf00010044.1	2899	MF863	C	C	C	Y	Y	Y	C	Y	Y	C	C	Y	C	Y	C	Y	C	C	C	C	Y	C	Y	C	Y	C	C	Y	Y	C	C	C	C	C	C	Y	C	C	C	C	C	Y	C	C	Y	Y
66	FAN_iscf00010294.1	406	MF4388	Y	Y	Y	T	T	T	Y	T	Y	T	Y	T	Y	Y	Y	Y	Y	T	T	T	Y	Y	Y	T	C	Y	T	Y	Y	T	T	T	T	T	T	T	T	T	T	Y	T	T	Y	Y	T	T
67	FAN_iscf00010335.1	1724	MF864	C	C	C	Y	Y	Y	Y	Y	Y	C	Y	C	C	C	C	C	C	C	C	C	C	C	C	C	C	Y	Y	Y	Y	C	C	C	C	C	C	C	Y	Y	Y	C	C	C	Y	C	C	C
68	FAN_iscf00010393.1	886	MF601	C	C	C	M	M	M	M	M	C	M	M	M	C	C	C	C	C	C	C	C	C	C	C	C	C	M	M	M	M	C	M	M	C	C	C	C	M	C	C	M	C	M	C	C	M	M
69	FAN_iscf00010644.1	1280	MF3235	R	R	R	G	G	G	R	R	R	R	G	G	R	G	G	R	R	R	G	G	G	R	R	G	G	G	G	G	R	G	G	G	G	G	R	R	G	G	G	R	R	G	G	R	G	R
70	FAN_iscf00010859.1	213	MF3576	S	S	S	C	C	C	C	C	S	S	S	C	C	C	C	C	C	S	S	S	S	C	C	S	C	S	S	S	S	C	C	C	C	S	S	S	S	C	C	S	S	S	S	C	S	C
71	FAN_iscf00011070.1	2663	MF754	C	C	C	S	S	S	S	S	C	C	S	S	C	S	S	S	C	C	S	S	S	C	C	S	C	S	C	C	S	C	C	C	C	C	G	S	S	S	S	C	C	C	C	C	C	C
72	FAN_iscf00011503.1	1422	MF1208	G	G	G	K	K	K	G	G	K	K	K	T	G	G	G	G	K	G	G	K	K	K	K	G	K	K	G	T	G	G	G	G	G	G	K	K	K	G	G	K	G	T	G	G	G	K
73	FAN_iscf00011527.1	4091	MF3912	W	W	W	T	T	T	T	W	W	W	T	T	T	T	W	W	T	T	W	T	T	N	W	W	T	T	T	W	W	W	W	T	W	T	W	T	N	T	T	T	T	W	T	W	W	W
74	FAN_iscf00011572.1	2999	MF1209	G	G	G	K	K	K	K	G	N	G	G	G	K	G	G	G	G	G	G	K	G	K	K	K	K	G	K	K	G	K	K	G	G	G	G	G	K	K	K	K	K	K	G	G	K	G
75	FAN_iscf00011572.1	3074	MF865	C	C	C	Y	Y	Y	Y	C	C	C	C	C	Y	C	C	C	C	C	C	Y	C	Y	Y	Y	Y	C	Y	Y	C	Y	Y	C	C	C	C	C	Y	Y	Y	Y	Y	Y	C	C	Y	C
76	FAN_iscf00011645.1	2424	MF1739	G	G	G	S	S	S	G	S	G	G	S	G	S	G	G	S	G	S	G	S	G	G	G	G	G	G	G	G	G	G	S	G	S	S	S	G	S	G	G	G	S	S	G	G	G	S
77	FAN_iscf00011828.1	2483	MF143	A	A	A	R	R	R	A	R	R	A	A	A	A	A	A	A	R	R	A	A	R	R	R	A	A	R	R	R	R	A	A	A	A	A	A	R	R	A	A	R	A	R	R	A	R	R
78	FAN_iscf00011863.1	4869	MF3239	R	R	R	G	G	G	R	G	R	G	R	R	R	R	R	G	R	R	R	G	R	R	R	R	R	R	R	G	G	G	G	R	G	G	R	G	R	R	R	R	G	R	R	R	R	R
79	FAN_iscf00011980.1	2322	MF444	A	A	A	W	W	W	A	W	A	A	A	A	A	W	T	A	A	A	W	W	W	W	W	A	A	W	W	W	W	A	A	A	A	W	A	A	A	A	A	A	W	W	W	A	A	W
80	FAN_iscf00012195.1	63	MF4061	Y	Y	Y	C	C	C	Y	C	Y	C	Y	C	Y	Y	Y	Y	Y	C	C	C	C	C	Y	C	Y	Y	C	Y	Y	C	C	C	C	C	C	C	C	C	C	Y	C	C	Y	Y	C	C
81	FAN_iscf00012240.1	866	MF3769	W	W	W	A	A	A	A	A	A	W	A	A	A	A	A	A	A	W	W	A	A	A	A	W	A	A	W	A	A	A	W	W	A	W	W	W	A	W	W	A	W	W	A	A	W	W
82	FAN_iscf00012375.1	502	MF2616	K	K	K	T	T	T	K	T	T	T	K	T	T	T	T	K	K	T	K	K	K	K	K	T	K	K	T	T	K	T	T	K	K	K	T	T	K	T	T	K	K	K	T	T	T	K
83	FAN_iscf00012528.1	1116	MF1212	G	G	G	K	K	K	G	K	G	G	K	K	K	G	G	K	K	K	G	K	K	G	G	G	G	G	G	K	G	K	K	G	G	K	K	K	G	K	K	K	G	G	G	K	G	K
84	FAN_iscf00012651.1	1340	MF144	A	A	A	R	R	R	A	R	R	A	R	A	A	R	R	A	R	R	R	R	R	A	A	A	R	A	A	R	A	R	R	A	R	R	A	R	A	R	R	R	R	R	R	R	R	A
85	FAN_iscf00013030.1	1052	MF1741	G	G	G	S	S	S	S	S	S	G	S	G	S	G	G	G	G	G	G	G	G	G	G	G	G	S	S	S	S	G	G	G	G	G	G	S	S	S	G	G	G	G	S	S	G	S
86	FAN_iscf00013465.1	925	MF2946	R	R	R	A	A	A	A	A	A	A	A	R	R	A	A	R	A	R	A	R	R	A	A	R	R	A	R	A	R	N	A	A	A	R	A	A	R	R	R	A	A	A	A	A	R	R
87	FAN_iscf00013663.1	563	MF3915	W	W	W	T	T	T	W	T	T	T	W	W	T	W	W	T	W	W	W	W	T	T	T	T	W	W	W	W	T	T	T	T	W	T	W	W	T	W	W	W	T	T	T	T	W	T
88	FAN_iscf00014164.1	1508	MF869	C	C	C	Y	Y	Y	C	C	Y	C	Y	Y	C	Y	C	Y	Y	Y	Y	C	Y	C	C	C	C	C	C	C	C	Y	C	Y	Y	Y	Y	Y	C	Y	Y	Y	C	Y	C	C	Y	Y
89	FAN_iscf00014164.1	1531	MF870	C	C	C	Y	Y	Y	Y	C	Y	Y	C	C	C	C	C	C	Y	Y	C	Y	Y	C	C	C	Y	Y	C	C	C	C	C	Y	C	Y	C	Y	Y	Y	Y	C	C	Y	C	C	C	Y
90	FAN_iscf00014343.1	3290	MF445	A	A	A	W	W	W	A	W	W	A	W	A	W	A	A	A	W	W	A	A	A	W	W	A	A	T	W	A	T	W	A	A	A	A	A	W	T	A	A	A	A	T	W	A	W	W
91	FAN_iscf00014343.1	3471	MF871	C	C	C	Y	Y	Y	C	Y	Y	C	Y	C	Y	C	C	C	Y	Y	C	C	C	Y	Y	C	C	T	Y	C	T	Y	Y	C	C	C	C	Y	T	C	C	C	C	T	Y	C	Y	Y
92	FAN_iscf00014531.1	4492	MF3244	R	R	R	G	G	G	G	G	R	R	N	G	G	R	R	G	G	G	R	R	R	G	G	R	G	R	R	R	G	R	R	G	R	R	R	G	G	G	G	G	G	G	R	R	R	G
93	FAN_iscf00014663.1	4428	MF3245	R	R	R	G	G	G	R	R	R	G	G	R	G	G	G	R	R	R	G	G	G	R	R	R	R	G	G	R	R	R	R	G	G	G	G	G	R	R	R	G	G	G	R	R	G	R
94	FAN_iscf00014734.1	2928	MF3770	W	W	W	A	A	A	W	A	W	A	A	W	W	W	W	A	W	A	W	A	W	A	A	W	W	W	N	A	A	A	A	W	A	W	W	A	W	W	W	W	A	W	W	W	W	W
95	FAN_iscf00015204.1	6609	MF3246	R	R	R	G	G	G	G	G	G	G	R	R	G	G	G	R	R	R	R	R	R	G	G	R	G	G	G	G	G	G	G	R	R	R	R	G	R	R	R	G	G	G	G	R	R	R
96	FAN_iscf00015581.1	4304	MF1213	G	G	G	K	K	K	G	K	K	G	G	K	G	G	G	K	G	G	T	G	G	G	G	K	K	K	G	G	G	G	G	K	G	G	K	K	K	G	G	K	K	K	K	K	K	G
97	FAN_iscf00016291.1	431	MF1383	G	G	G	R	R	R	G	G	G	R	R	R	G	R	R	G	G	G	G	R	R	G	G	R	G	R	R	G	G	R	R	G	G	G	R	R	G	G	G	R	G	R	R	R	G	R
98	FAN_iscf00016714.1	6908	MF446	A	A	A	W	W	W	A	A	W	W	W	W	A	A	A	A	W	A	A	W	W	W	W	A	W	W	A	W	A	A	A	A	A	A	T	W	W	A	A	W	A	W	A	A	A	W
99	FAN_iscf00017000.1	102	MF2811	M	M	M	C	C	C	M	C	C	C	C	C	M	C	C	M	C	C	M	C	C	C	M	M	M	C	M	M	M	M	M	M	C	M	M	M	C	C	C	C	M	M	C	C	M	M
100	FAN_iscf00017000.1	103	MF3248	R	R	R	G	G	G	R	G	G	G	G	G	R	G	G	R	G	G	G	G	G	G	R	R	R	G	R	R	R	R	R	R	G	R	R	R	G	G	G	G	R	R	G	G	R	R
101	FAN_iscf00017002.1	663	MF447	A	A	A	W	W	W	W	W	A	W	W	W	A	A	A	A	A	A	A	W	A	A	A	A	A	W	W	A	W	W	A	W	A	N	A	A	A	A	A	A	A	W	A	A	W	W
102	FAN_iscf00017115.1	5275	MF2948	R	R	R	A	A	A	A	R	A	A	A	A	A	A	A	R	A	A	R	A	R	A	A	R	R	R	A	A	A	A	A	A	R	R	A	R	A	A	A	R	R	A	R	A	A	A
103	FAN_iscf00017197.1	1300	MF2949	R	R	R	A	A	A	R	R	A	A	R	R	R	A	A	A	A	R	A	A	A	R	R	A	R	A	R	A	R	A	A	R	A	A	A	R	R	R	R	R	R	R	A	A	A	R
104	FAN_iscf00017385.1	771	MF3920	W	W	W	T	T	T	W	W	T	W	T	W	W	T	T	T	T	W	T	T	T	T	T	W	T	W	W	T	W	T	T	W	T	T	W	W	T	W	W	T	T	T	T	W	T	W
105	FAN_iscf00017611.1	1684	MF1384	G	G	G	R	R	R	G	R	R	G	G	R	G	R	R	R	G	R	G	R	R	R	R	G	R	G	R	R	R	G	G	R	G	R	R	G	R	R	R	G	R	R	G	G	G	R
106	FAN_iscf00017661.1	1838	MF2149	T	T	T	Y	Y	Y	T	Y	C	T	T	T	Y	Y	Y	Y	Y	T	Y	T	Y	T	T	Y	T	T	T	Y	T	T	T	Y	Y	Y	T	Y	T	T	T	T	Y	T	T	T	T	Y
107	FAN_iscf00018108.1	1051	MF3922	W	W	W	T	T	T	T	W	T	W	W	W	T	T	T	W	T	W	T	W	T	T	T	W	W	T	W	T	W	T	T	T	T	W	W	T	T	W	W	W	W	W	T	T	W	W
108	FAN_iscf00018205.1	597	MF756	C	C	C	S	S	S	S	C	C	S	S	C	C	C	C	C	S	C	S	C	C	S	S	S	C	S	C	S	C	C	C	C	S	C	S	S	S	C	C	S	C	C	C	C	C	C
109	FAN_iscf00018306.1	1431	MF150	A	A	A	R	R	R	R	R	A	R	A	R	A	R	R	R	A	R	R	A	R	R	R	A	A	R	R	A	R	A	A	A	A	A	A	R	A	A	A	A	R	R	A	R	N	A
110	FAN_iscf00018349.1	628	MF151	A	A	A	R	R	R	R	A	A	A	R	A	A	R	R	A	R	A	A	A	A	A	A	R	A	R	A	R	A	R	R	R	A	R	R	R	A	A	A	R	R	A	A	R	R	R
111	FAN_iscf00018581.1	162	MF4391	Y	Y	Y	T	T	T	T	Y	T	T	T	T	Y	T	T	Y	T	T	T	Y	Y	Y	Y	Y	T	T	T	T	Y	Y	Y	T	Y	Y	T	T	T	T	T	T	Y	T	Y	Y	T	T
112	FAN_iscf00018581.1	185	MF1972	T	T	T	W	W	W	W	T	W	T	W	W	W	W	W	T	W	T	W	W	W	W	T	W	T	W	W	W	W	W	W	W	W	W	T	T	W	W	W	W	T	A	W	T	T	A
113	FAN_iscf00018674.1	391	MF1847	T	T	T	K	K	K	T	G	T	T	K	K	K	K	K	K	K	T	K	T	K	T	T	T	K	K	K	K	T	K	K	K	T	K	K	K	K	K	K	K	T	G	T	T	K	T
114	FAN_iscf00018674.1	6672	MF4068	Y	Y	Y	C	C	C	C	C	C	Y	Y	Y	C	C	C	Y	C	Y	C	C	C	C	C	Y	Y	C	C	C	C	C	C	Y	Y	C	C	C	C	Y	C	C	C	C	C	C	C	Y
115	FAN_iscf00018696.1	9648	MF3923	W	W	W	T	T	T	W	T	T	T	T	T	T	T	T	W	T	T	T	N	T	T	W	W	W	W	W	T	T	T	T	W	T	T	W	T	T	T	N	W	W	T	T	W	T	T
116	FAN_iscf00019061.1	309	MF2620	K	K	K	T	T	T	K	T	T	K	T	T	T	T	T	K	T	T	T	K	T	K	K	T	K	K	K	T	T	T	T	K	T	T	T	T	T	T	T	K	K	K	T	K	T	T
117	FAN_iscf00019265.1	46	MF4071	Y	Y	Y	C	C	C	C	C	C	Y	C	Y	C	C	C	C	C	Y	Y	C	Y	C	C	N	Y	C	Y	C	C	C	N	Y	Y	Y	Y	C	Y	Y	Y	C	C	C	C	Y	Y	Y
118	FAN_iscf00019265.1	154	MF2621	K	K	K	T	T	T	K	K	K	T	T	T	K	K	K	T	T	T	T	K	T	K	K	N	T	K	T	K	T	K	N	T	T	T	T	K	T	T	T	K	K	K	K	T	T	T
119	FAN_iscf00019356.1	5038	MF3673	S	S	S	G	G	G	S	S	G	S	C	G	S	G	G	G	G	S	S	G	G	S	S	S	G	S	S	G	S	N	G	S	G	G	G	S	G	S	S	S	S	S	G	S	G	G
120	FAN_iscf00019356.1	5172	MF3253	R	R	R	G	G	G	R	R	G	R	A	G	R	G	G	G	G	R	R	G	G	R	R	R	G	R	R	G	R	G	G	R	G	G	G	R	G	R	R	R	R	R	G	R	G	G
121	FAN_iscf00019538.1	75	MF152	A	A	A	R	R	R	A	A	A	A	A	A	A	R	R	A	A	A	A	R	R	A	A	A	A	A	R	A	A	R	R	R	A	R	A	R	R	R	R	A	A	A	R	A	A	R
122	FAN_iscf00019538.1	96	MF153	A	A	A	R	R	R	A	A	A	A	R	A	A	R	R	A	A	A	A	R	R	A	A	A	A	A	R	A	A	R	R	R	A	R	A	R	R	R	R	A	A	A	R	A	A	R
123	FAN_iscf00019693.1	9132	MF1848	T	T	T	K	K	K	K	K	T	T	T	K	K	T	T	T	K	K	T	T	T	K	T	K	K	T	T	T	T	K	T	K	T	T	T	T	T	K	K	K	K	K	K	T	T	T
124	FAN_iscf00019693.1	15826	MF1385	G	G	G	R	R	R	G	G	R	G	R	G	G	G	G	G	R	G	G	R	G	G	G	R	R	R	G	R	G	R	R	G	R	R	R	G	R	R	R	R	G	G	R	G	R	R
125	FAN_iscf00019693.1	15949	MF2466	K	K	K	G	G	G	G	K	K	K	G	G	K	K	K	G	G	G	K	G	G	K	K	K	G	G	G	K	K	K	K	G	K	K	K	G	G	G	G	G	G	K	G	K	K	K
126	FAN_iscf00020348.1	4346	MF2152	T	T	T	Y	Y	Y	T	Y	Y	T	T	Y	T	Y	Y	Y	T	Y	T	Y	Y	Y	Y	T	Y	T	Y	Y	Y	T	T	Y	T	T	T	T	Y	Y	Y	Y	Y	Y	T	T	T	Y
127	FAN_iscf00020357.1	303	MF3774	W	W	W	A	A	A	W	A	W	W	W	A	A	A	A	W	A	A	A	A	W	A	A	A	W	A	W	A	W	A	A	W	A	W	A	A	W	A	A	W	A	W	A	A	A	W
128	FAN_iscf00020576.1	1480	MF449	A	A	A	W	W	W	W	A	W	W	A	W	W	A	A	A	A	W	A	W	W	W	W	A	A	W	A	W	W	W	W	A	A	A	A	A	A	W	W	A	W	A	A	W	W	W
129	FAN_iscf00020614.1	1230	MF4077	Y	Y	Y	C	C	C	C	Y	C	C	C	C	C	C	C	C	Y	Y	C	Y	Y	C	C	Y	C	C	C	Y	Y	C	C	Y	Y	Y	C	Y	Y	Y	Y	Y	C	Y	C	Y	Y	C
130	FAN_iscf00020999.1	6090	MF2153	T	T	T	Y	Y	Y	Y	T	T	Y	T	T	Y	T	T	T	Y	T	Y	T	T	T	T	T	Y	Y	T	T	T	Y	Y	T	Y	T	T	Y	T	T	T	Y	T	T	T	T	Y	T
131	FAN_iscf00021186.1	641	MF1386	G	G	G	R	R	R	G	G	G	R	R	R	G	G	G	G	G	G	G	R	G	G	G	G	G	R	G	R	R	R	R	R	G	G	G	G	G	G	G	R	G	R	G	G	R	R
132	FAN_iscf00021269.1	190	MF3256	R	R	R	G	G	G	G	G	G	G	R	R	G	R	R	G	R	R	G	R	G	G	N	R	G	G	G	R	G	R	R	G	R	G	G	G	G	G	G	G	G	G	G	G	G	G
133	FAN_iscf00021287.1	1723	MF154	A	A	A	R	R	R	A	A	G	A	A	G	A	G	G	G	G	A	A	A	G	A	A	G	A	A	G	A	G	A	G	A	G	A	A	G	A	G	A	A	G	A	G	A	A	G
134	FAN_iscf00021519.1	3466	MF1387	G	G	G	R	R	R	G	G	R	G	R	R	G	R	R	R	R	R	R	G	R	G	G	G	G	G	G	G	G	R	R	R	R	G	G	G	G	R	R	G	R	G	G	G	R	G
135	FAN_iscf00021519.1	3479	MF1849	T	T	T	K	K	K	T	T	K	T	K	K	T	K	K	K	K	K	K	T	T	T	T	T	T	T	T	T	T	K	K	K	K	T	T	T	T	K	K	K	K	T	T	T	K	T
136	FAN_iscf00021519.1	3627	MF4078	Y	Y	Y	C	C	C	Y	C	C	C	Y	Y	Y	C	C	Y	C	C	Y	C	C	Y	C	Y	Y	C	C	Y	Y	C	Y	Y	C	Y	Y	Y	C	C	C	C	Y	Y	C	C	C	Y
137	FAN_iscf00021873.1	935	MF3257	R	R	R	G	G	G	R	R	R	G	G	G	R	R	G	G	R	G	G	R	G	R	G	G	G	R	G	R	R	R	R	G	G	G	G	R	G	G	G	R	R	R	R	G	G	G
138	FAN_iscf00021873.1	950	MF4395	Y	Y	Y	T	T	T	Y	Y	Y	T	T	T	Y	T	T	T	Y	T	T	Y	T	Y	T	T	T	Y	T	Y	Y	Y	Y	T	T	T	T	Y	T	T	T	Y	Y	Y	T	T	T	T
139	FAN_iscf00022057.1	466	MF4080	Y	Y	Y	C	C	C	C	Y	Y	C	C	Y	Y	Y	Y	C	Y	Y	C	C	C	C	C	Y	C	C	C	Y	C	Y	Y	C	C	C	C	Y	C	Y	Y	C	C	C	Y	Y	Y	C
140	FAN_iscf00022124.1	475	MF156	A	A	A	R	R	R	A	R	A	A	A	A	A	R	R	R	A	A	A	R	R	A	A	A	R	A	R	A	A	R	R	R	A	R	A	R	R	R	R	A	A	A	R	A	A	R
141	FAN_iscf00022484.1	1719	MF2622	K	K	K	T	T	T	T	T	K	K	T	T	T	T	T	T	T	K	K	T	K	T	T	K	T	K	K	K	K	T	T	T	T	K	K	K	K	T	T	K	K	K	N	T	K	T
142	FAN_iscf00022519.1	706	MF2155	T	T	T	Y	Y	Y	Y	T	Y	Y	T	T	T	N	Y	T	T	T	Y	T	T	Y	Y	Y	Y	T	Y	T	Y	T	T	Y	T	T	T	T	T	T	T	T	T	Y	Y	T	Y	T
143	FAN_iscf00022635.1	358	MF1393	G	G	G	R	R	R	G	R	G	G	G	R	G	R	R	R	G	G	R	G	R	G	G	G	R	G	R	G	G	G	G	G	G	R	R	R	R	R	G	R	G	G	G	G	R	G
144	FAN_iscf00022681.1	6196	MF603	C	C	C	M	M	M	M	C	C	M	M	C	M	C	C	C	M	C	M	C	C	M	M	M	C	M	C	M	M	C	C	C	M	M	M	C	M	C	C	M	M	C	C	M	M	C
145	FAN_iscf00022718.1	3108	MF11	A	A	A	M	M	M	A	A	M	A	A	M	M	M	M	M	M	A	M	A	M	A	A	M	A	A	A	A	A	A	A	A	M	M	A	M	A	A	A	A	M	A	M	A	A	M
146	FAN_iscf00023028.1	476	MF2953	R	R	R	A	A	A	R	A	R	A	G	A	R	R	R	R	R	A	A	A	R	R	R	A	R	R	A	R	R	A	A	A	A	A	A	A	A	A	A	R	A	A	R	R	A	A
147	FAN_iscf00023028.1	514	MF3925	W	W	W	T	T	T	T	W	T	W	T	W	T	T	T	T	T	W	W	W	T	T	T	W	T	T	W	T	T	W	W	W	W	W	W	W	W	W	W	T	W	W	T	T	W	W
148	FAN_iscf00023382.1	1810	MF2815	M	M	M	C	C	C	C	M	M	M	M	C	M	C	C	M	C	C	C	M	M	M	M	M	C	C	M	C	M	M	M	M	C	M	C	C	C	C	C	C	M	M	M	M	C	M
149	FAN_iscf00023382.1	1836	MF4397	Y	Y	Y	T	T	T	T	Y	Y	Y	Y	T	Y	T	T	Y	T	T	T	Y	Y	Y	Y	Y	T	T	T	T	Y	Y	Y	Y	T	Y	T	T	T	T	T	T	Y	Y	Y	Y	T	Y
150	FAN_iscf00023764.1	2355	MF2724	M	M	M	A	A	A	A	A	A	M	N	M	A	A	A	M	A	M	A	M	A	A	N	M	M	A	M	A	M	A	A	A	A	M	M	A	A	M	A	M	M	A	A	A	M	M
151	FAN_iscf00023868.1	2127	MF606	C	C	C	M	M	M	C	C	M	M	M	M	C	C	C	C	M	C	C	M	M	M	M	C	M	M	C	M	C	C	C	C	C	M	M	M	M	C	C	C	C	M	C	C	C	M
152	FAN_iscf00023893.1	5143	MF1394	G	G	G	R	R	R	R	R	G	R	G	G	G	R	R	R	G	R	R	G	R	G	R	G	G	G	R	G	R	G	G	G	G	G	G	R	G	G	G	G	R	R	G	R	G	G
153	FAN_iscf00023893.1	5172	MF158	A	A	A	R	R	R	R	R	A	R	A	R	A	R	R	R	A	R	R	A	R	A	R	A	A	A	R	A	R	A	A	A	A	A	A	R	A	A	A	A	R	R	A	R	A	A
154	FAN_iscf00024071.1	8183	MF2725	M	M	M	A	A	A	M	A	M	A	A	M	M	M	M	A	M	A	M	A	M	M	M	M	M	M	M	A	A	A	A	M	A	M	M	A	M	A	M	M	A	M	M	M	M	M
155	FAN_iscf00024180.1	1884	MF877	C	C	C	Y	Y	Y	Y	C	C	C	C	C	Y	C	C	C	C	C	C	Y	C	Y	Y	Y	Y	C	Y	Y	C	Y	C	C	C	C	C	C	Y	Y	Y	Y	Y	Y	C	C	Y	C
156	FAN_iscf00024295.1	1464	MF159	A	A	A	R	R	R	R	A	A	R	A	A	A	A	A	A	R	A	R	A	A	R	R	R	A	R	A	R	R	A	A	A	R	R	R	R	R	A	A	R	R	A	A	R	R	A
157	FAN_iscf00024699.1	2076	MF4083	Y	Y	Y	C	C	C	Y	Y	C	Y	Y	C	Y	C	C	C	C	Y	Y	C	C	Y	C	C	C	C	Y	C	Y	C	C	Y	C	C	C	Y	Y	Y	Y	Y	C	Y	C	C	C	C
158	FAN_iscf00024803.1	714	MF1396	G	G	G	R	R	R	G	R	R	G	G	R	R	G	G	G	G	R	R	G	R	R	R	G	R	G	R	G	R	G	G	G	R	G	G	G	R	R	R	G	G	R	R	G	G	G
159	FAN_iscf00024921.1	1551	MF2624	K	K	K	T	T	T	T	T	T	K	T	T	K	T	T	T	K	K	K	T	K	T	T	T	T	K	K	K	K	T	T	T	T	K	K	K	K	T	T	T	K	T	K	T	K	T
160	FAN_iscf00025228.1	1946	MF160	A	A	A	R	R	R	A	R	R	A	A	R	R	A	A	A	R	A	R	A	A	R	R	R	R	R	A	A	R	A	A	R	A	A	R	R	R	A	A	R	A	A	A	A	R	A
161	FAN_iscf00025295.1	5764	MF13	A	A	A	M	M	M	A	A	M	A	A	M	M	M	M	M	M	A	M	A	M	A	A	M	A	A	A	A	A	A	A	A	M	M	A	M	A	A	A	A	M	A	M	A	A	A
162	FAN_iscf00025295.1	5782	MF1746	G	G	G	S	S	S	G	G	S	G	S	S	S	S	S	S	S	G	S	G	S	G	G	S	G	G	G	G	G	G	G	G	S	S	G	S	G	G	G	G	S	G	S	G	G	G
163	FAN_iscf00025368.1	1914	MF3584	S	S	S	C	C	C	C	C	C	C	S	S	C	S	C	C	C	C	S	S	S	C	C	S	S	C	C	S	C	S	S	S	S	C	C	C	S	S	C	C	C	S	C	C	S	C
164	FAN_iscf00025744.1	987	MF2727	M	M	M	A	A	A	M	M	A	A	M	M	A	A	A	A	A	M	A	A	A	M	M	A	M	A	M	A	M	A	A	M	A	A	A	M	M	M	M	M	M	M	A	A	A	M
165	FAN_iscf00025746.1	513	MF3777	W	W	W	A	A	A	W	W	A	W	A	W	A	A	A	A	A	W	A	W	A	A	A	W	A	W	W	A	W	A	A	A	A	A	W	W	A	W	A	A	A	A	A	A	A	W
166	FAN_iscf00026246.1	1964	MF453	A	A	A	W	W	W	A	W	A	W	A	W	A	W	W	W	W	W	A	A	A	A	A	W	A	W	A	A	W	A	A	A	W	W	W	A	A	A	A	A	A	W	A	W	A	A
167	FAN_iscf00026458.1	3391	MF14	A	A	A	M	M	M	A	A	A	A	A	A	A	M	M	M	M	A	A	A	A	M	A	C	A	M	A	M	M	A	A	M	A	M	A	A	A	M	C	A	A	M	A	A	A	M
168	FAN_iscf00026610.1	219	MF3778	W	W	W	A	A	A	W	W	W	A	A	A	A	W	W	W	A	A	A	A	A	A	W	W	A	A	W	A	W	W	W	A	A	A	W	A	W	W	A	A	W	A	W	A	A	A
169	FAN_iscf00026871.1	77	MF161	A	A	A	R	R	R	A	A	R	R	A	A	A	A	A	A	R	A	A	R	R	R	R	R	A	R	R	R	A	A	A	A	R	A	R	R	R	A	R	A	R	R	R	A	A	R
170	FAN_iscf00027024.1	3046	MF608	C	C	C	M	M	M	M	M	C	M	M	C	M	M	M	C	C	C	C	C	M	C	C	M	M	C	M	M	M	C	C	M	C	M	C	M	M	N	M	M	C	C	M	C	M	C
171	FAN_iscf00027056.1	608	MF1851	T	T	T	K	K	K	T	K	T	T	T	T	T	K	N	K	T	T	K	T	T	T	T	K	K	T	K	T	T	T	T	K	K	T	K	T	T	T	T	K	T	K	K	T	T	T
172	FAN_iscf00027153.1	8861	MF3263	R	R	R	G	G	G	R	R	R	G	G	G	G	G	G	G	G	R	G	R	R	G	G	G	R	G	R	G	R	R	G	N	R	R	R	R	G	G	G	R	G	R	G	G	G	R
173	FAN_iscf00027296.1	3849	MF1852	T	T	T	K	K	K	T	T	T	K	T	T	T	T	K	T	T	K	K	T	K	T	T	T	K	T	K	K	K	T	K	T	T	T	K	T	K	T	T	T	T	T	T	K	K	T
174	FAN_iscf00027954.1	1007	MF1220	G	G	G	K	K	K	K	G	K	K	G	K	G	K	K	G	G	G	K	K	K	G	G	G	G	K	K	K	K	K	K	K	G	G	G	G	K	G	G	K	G	K	G	G	G	K
175	FAN_iscf00028019.1	8733	MF2472	K	K	K	G	G	G	K	K	G	K	G	K	K	G	G	G	G	K	G	G	G	G	G	G	G	K	K	G	K	G	G	K	G	G	K	K	G	K	K	G	G	G	G	K	G	K
176	FAN_iscf00028019.1	8735	MF2625	K	K	K	T	T	T	T	T	K	T	G	T	T	K	K	K	K	T	K	K	K	K	K	T	K	T	T	K	T	K	K	T	K	K	T	T	K	T	T	K	K	K	K	T	K	T
177	FAN_iscf00028125.1	198	MF882	C	C	C	Y	Y	Y	C	C	Y	C	Y	Y	Y	C	C	C	C	Y	C	C	Y	Y	Y	C	Y	C	Y	C	Y	C	C	C	Y	C	C	Y	Y	Y	Y	C	C	Y	Y	Y	C	C
178	FAN_iscf00028183.1	384	MF3264	R	R	R	G	G	G	R	G	G	G	R	R	R	G	G	G	G	R	G	R	R	G	G	G	R	R	R	G	G	G	G	R	G	G	G	R	G	G	G	R	G	G	G	G	G	G
179	FAN_iscf00028242.1	478	MF455	A	A	A	W	W	W	A	A	A	A	W	W	A	A	A	A	W	A	A	A	W	W	W	W	W	A	A	A	A	W	W	W	W	A	A	W	W	W	W	A	W	W	A	A	A	W
180	FAN_iscf00028310.1	144	MF2160	T	T	T	Y	Y	Y	Y	Y	T	T	T	T	Y	T	T	Y	T	T	T	Y	Y	Y	Y	T	Y	Y	T	T	T	T	T	T	T	Y	T	T	T	T	T	Y	T	T	Y	Y	Y	Y
181	FAN_iscf00028413.1	9492	MF1399	G	G	G	R	R	R	G	R	R	R	G	G	R	R	R	G	G	G	G	G	R	G	G	R	R	G	R	G	G	G	G	R	G	R	G	G	R	R	G	R	G	G	G	G	R	G
182	FAN_iscf00028695.1	430	MF884	C	C	C	Y	Y	Y	C	C	Y	C	C	C	Y	Y	Y	Y	Y	Y	Y	C	Y	Y	Y	Y	Y	C	C	C	C	C	C	C	Y	Y	Y	Y	C	Y	Y	C	Y	C	Y	Y	C	C
183	FAN_iscf00028983.1	521	MF3779	W	W	W	A	A	A	A	A	A	A	W	W	A	A	A	A	W	W	A	W	W	A	A	A	W	T	W	A	A	A	A	W	A	A	A	W	W	W	W	W	W	A	W	A	A	A
184	FAN_iscf00029005.1	383	MF2956	R	R	R	A	A	A	R	A	A	A	R	R	A	A	A	R	R	A	R	A	R	R	R	R	A	A	A	A	A	A	A	A	R	R	R	A	R	A	A	R	R	R	R	A	A	R
185	FAN_iscf00029157.1	1026	MF1400	G	G	G	R	R	R	R	G	G	R	R	G	G	G	G	G	G	R	G	R	G	R	R	G	R	R	R	G	R	R	G	G	G	G	R	G	R	R	R	R	G	R	R	R	R	G
186	FAN_iscf00029610.1	1370	MF1401	G	G	G	R	R	R	R	R	G	R	G	G	G	G	G	G	G	R	G	G	G	R	R	G	R	R	R	R	R	R	R	R	G	G	R	G	R	R	R	R	G	R	G	R	R	R
187	FAN_iscf00029807.1	196	MF758	C	C	C	S	S	S	C	C	S	C	S	C	S	C	C	S	S	C	C	S	C	C	C	S	C	S	C	C	C	S	S	S	S	C	S	C	S	S	S	S	C	C	S	C	S	S
188	FAN_iscf00029927.1	547	MF3780	W	W	W	A	A	A	A	W	W	A	W	W	W	W	W	A	W	W	W	A	W	A	A	A	A	A	A	W	W	W	W	A	W	W	A	W	W	A	W	A	A	A	W	A	W	W
189	FAN_iscf00030057.1	896	MF2957	R	R	R	A	A	A	A	A	R	R	A	A	A	A	A	A	A	R	R	R	R	A	A	R	A	R	R	R	A	A	R	A	A	R	R	A	R	A	A	R	R	R	A	A	R	A
190	FAN_iscf00030676.1	1068	MF2164	T	T	T	Y	Y	Y	T	Y	T	T	T	Y	Y	Y	Y	Y	Y	T	Y	T	Y	T	T	T	Y	Y	Y	T	T	T	Y	T	T	T	Y	T	Y	Y	Y	Y	T	Y	T	T	T	T
191	FAN_iscf00031313.1	6060	MF164	A	A	A	R	R	R	R	A	A	R	A	A	A	R	R	A	A	A	R	A	R	A	A	A	R	A	R	R	R	R	R	A	R	A	A	A	R	A	A	R	A	A	A	R	A	A
192	FAN_iscf00031536.1	1447	MF610	C	C	C	M	M	M	C	M	C	M	C	M	C	M	M	C	C	M	C	M	C	C	M	C	M	C	M	M	C	C	C	C	C	M	C	M	C	C	N	C	M	M	N	C	C	C
193	FAN_iscf00031670.1	2124	MF15	A	A	A	M	M	M	M	M	M	M	A	A	A	A	A	A	M	A	A	M	M	A	A	A	M	A	A	A	M	A	A	M	M	M	A	M	M	A	M	M	A	M	A	A	A	M
194	FAN_iscf00031779.1	955	MF1981	T	T	T	W	W	W	T	W	W	T	T	W	T	W	W	W	T	W	T	W	W	W	W	T	W	T	W	W	W	T	T	W	T	T	T	W	T	W	W	W	W	W	T	T	W	W
195	FAN_iscf00032040.1	768	MF2959	R	R	R	A	A	A	A	R	R	A	R	R	R	R	R	A	R	R	R	A	R	R	R	A	R	A	A	R	R	R	R	A	R	R	A	R	R	R	R	A	A	A	R	A	R	R
196	FAN_iscf00032103.1	398	MF1222	G	G	G	K	K	K	K	K	G	K	G	G	G	G	G	G	K	K	G	K	K	G	G	G	K	K	G	G	K	G	G	K	K	K	G	K	K	K	K	K	G	G	G	G	G	K
197	FAN_iscf00032593.1	15417	MF888	C	C	C	Y	Y	Y	Y	C	C	Y	Y	C	Y	C	C	C	Y	C	Y	C	C	C	C	C	Y	Y	C	C	C	Y	Y	C	Y	C	C	Y	C	C	C	Y	C	C	C	C	Y	C
198	FAN_iscf00033132.1	255	MF2626	K	K	K	T	T	T	T	K	K	K	K	T	T	G	K	T	K	K	K	T	K	T	T	K	K	T	T	T	T	T	K	T	K	K	K	T	K	T	T	K	K	K	T	T	T	T
199	FAN_iscf00033145.1	396	MF3268	R	R	R	G	G	G	G	R	R	G	R	G	G	R	R	G	R	R	R	G	R	G	G	G	R	G	G	G	G	R	R	G	R	G	G	G	R	G	G	R	R	R	G	G	G	G
200	FAN_iscf00034139.1	1404	MF2627	K	K	K	T	T	T	K	K	T	T	N	K	T	T	T	T	K	K	T	K	T	T	T	K	T	G	K	T	K	T	T	T	T	T	T	K	T	K	K	T	T	T	T	K	K	T
201	FAN_iscf00034167.1	2714	MF167	A	A	A	R	R	R	R	A	A	R	R	A	A	A	A	A	A	A	A	R	A	R	R	A	R	A	A	A	R	R	R	A	A	A	R	A	R	R	R	R	A	R	R	R	R	A
202	FAN_iscf00034645.1	2045	MF168	A	A	A	R	R	R	A	A	R	A	A	R	A	R	R	A	A	A	A	A	A	A	A	R	A	A	R	R	A	R	R	R	R	A	A	R	R	A	A	A	A	A	A	A	A	A
203	FAN_iscf00035019.1	2931	MF2628	K	K	K	T	T	T	T	K	K	K	T	K	T	K	K	K	T	K	K	K	K	K	K	T	T	T	N	T	T	T	T	T	T	K	T	T	K	T	T	T	K	T	K	K	T	N
204	FAN_iscf00035444.1	178	MF889	C	C	C	Y	Y	Y	C	Y	C	C	C	Y	Y	N	Y	Y	Y	C	Y	C	Y	C	C	C	Y	Y	Y	Y	C	Y	Y	Y	C	Y	Y	C	Y	Y	Y	Y	C	Y	C	C	Y	C
205	FAN_iscf00035570.1	136	MF20	A	A	A	M	M	M	A	A	A	A	M	A	A	M	M	M	A	A	M	N	A	A	A	A	A	A	A	M	M	A	A	A	M	M	M	M	M	A	A	A	A	A	N	M	M	A
206	FAN_iscf00035607.1	2720	MF3269	R	R	R	G	G	G	R	R	G	R	G	R	R	G	N	G	G	R	G	G	G	G	G	R	G	R	R	G	R	G	G	R	G	G	R	R	G	R	R	G	G	G	G	R	G	R
207	FAN_iscf00035752.1	141	MF4409	Y	Y	Y	T	T	T	T	Y	Y	Y	T	Y	T	Y	Y	Y	T	Y	Y	Y	Y	Y	Y	T	T	T	T	T	T	T	T	T	T	Y	T	T	Y	T	T	T	Y	T	Y	Y	T	T
208	FAN_iscf00035935.1	1255	MF170	A	A	A	R	R	R	A	A	R	A	A	A	A	A	A	A	R	R	A	A	R	R	R	A	A	A	R	R	R	A	A	A	A	A	A	R	A	A	A	R	A	R	A	A	R	R
209	FAN_iscf00036280.1	557	MF2168	T	T	T	Y	Y	Y	Y	Y	Y	T	T	Y	T	T	T	T	T	Y	Y	T	T	T	T	Y	Y	Y	T	T	T	T	T	Y	T	Y	Y	T	Y	Y	C	T	Y	Y	Y	Y	Y	T
210	FAN_iscf00036872.1	4011	MF172	A	A	A	R	R	R	A	A	A	R	A	A	R	A	A	A	R	A	A	R	A	A	A	R	A	A	A	R	A	R	A	R	R	R	R	A	A	R	A	A	A	A	A	A	R	R
211	FAN_iscf00036872.1	4023	MF2820	M	M	M	C	C	C	C	C	M	M	C	C	C	M	M	M	C	C	C	C	C	M	M	C	C	C	C	C	C	M	C	C	M	M	C	C	C	C	C	C	C	M	C	C	M	M
212	FAN_iscf00037147.1	1656	MF1404	G	G	G	R	R	R	G	G	G	G	G	G	G	R	R	G	G	G	G	R	R	G	G	G	R	G	R	G	G	R	R	R	G	R	G	R	R	R	R	G	G	G	R	G	G	R
213	FAN_iscf00037345.1	1181	MF891	C	C	C	Y	Y	Y	C	C	C	C	C	Y	Y	C	C	C	Y	C	Y	Y	C	Y	C	C	Y	Y	C	C	C	C	Y	C	Y	Y	C	Y	C	Y	Y	Y	Y	C	C	C	C	Y
214	FAN_iscf00037514.1	511	MF892	C	C	C	Y	Y	Y	C	Y	C	C	Y	Y	Y	C	C	Y	Y	Y	C	Y	Y	C	C	C	C	C	C	Y	C	Y	Y	C	Y	Y	Y	Y	Y	Y	Y	Y	C	C	C	Y	C	Y
215	FAN_iscf00037535.1	76	MF2475	K	K	K	G	G	G	G	K	K	G	K	G	K	G	G	K	G	G	G	K	K	G	K	G	G	G	G	G	K	K	K	K	G	K	G	G	G	G	G	G	K	K	G	K	G	K
216	FAN_iscf00037535.1	77	MF2733	M	M	M	A	A	A	A	M	M	M	M	A	M	A	A	M	A	A	A	M	M	M	M	M	A	A	A	A	M	M	M	M	A	M	A	A	A	A	A	A	M	M	A	M	A	M
217	FAN_iscf00037535.1	172	MF2965	R	R	R	A	A	A	A	A	R	A	R	A	A	A	A	R	A	A	A	R	R	A	R	A	A	A	A	A	A	R	R	R	A	R	A	A	A	A	A	A	R	R	A	R	A	R
218	FAN_iscf00037624.1	4833	MF1405	G	G	G	R	R	R	G	R	G	G	R	R	R	N	G	N	R	R	G	R	R	G	G	G	G	G	G	R	G	R	R	G	G	R	R	R	G	R	N	R	G	G	G	R	G	R
219	FAN_iscf00037811.1	4354	MF1407	G	G	G	R	R	R	N	R	R	G	R	R	G	R	R	N	G	R	R	G	R	G	G	G	R	G	G	R	R	G	G	G	R	R	G	R	G	R	R	G	G	R	R	R	R	G
220	FAN_iscf00037955.1	277	MF4096	Y	Y	Y	C	C	C	Y	C	C	Y	Y	Y	C	C	C	C	Y	C	C	Y	C	C	C	Y	C	Y	Y	C	C	C	C	Y	C	C	Y	C	C	C	C	Y	Y	Y	C	Y	C	C
221	FAN_iscf00037964.1	2520	MF173	A	A	A	R	R	R	R	R	A	R	A	R	A	R	R	A	A	R	R	A	R	R	R	A	R	A	R	A	R	A	A	A	A	R	A	R	A	A	A	A	R	R	A	R	A	A
222	FAN_iscf00037985.1	656	MF2477	K	K	K	G	G	G	K	G	K	G	G	K	K	G	G	K	G	G	G	G	G	K	K	G	G	K	K	K	K	G	G	K	G	G	G	G	G	K	K	G	G	G	K	K	K	K
223	FAN_iscf00038000.1	1022	MF1857	T	T	T	K	K	K	K	T	T	K	K	T	T	T	T	T	K	T	K	T	T	K	K	K	T	K	T	K	K	T	T	T	K	K	K	T	K	T	T	K	K	T	T	T	K	T
224	FAN_iscf00038060.1	447	MF2734	M	M	M	A	A	A	M	M	M	M	C	A	A	C	M	A	M	A	M	A	A	M	M	A	A	M	A	M	A	M	M	M	M	A	M	M	A	A	A	M	M	M	M	M	A	A
225	FAN_iscf00038078.1	13381	MF2169	T	T	T	Y	Y	Y	T	Y	Y	T	Y	Y	Y	T	T	N	T	Y	Y	T	Y	Y	Y	T	Y	T	Y	T	Y	T	T	T	Y	T	T	Y	Y	Y	Y	T	T	Y	Y	T	T	T
226	FAN_iscf00038435.1	165	MF2966	R	R	R	A	A	A	R	R	R	A	G	A	R	R	R	R	A	A	R	A	R	R	R	A	A	A	R	R	R	A	A	R	A	R	R	A	A	R	N	R	R	R	A	A	R	A
227	FAN_iscf00038440.1	2749	MF2170	T	T	T	Y	Y	Y	T	Y	Y	T	T	Y	Y	T	T	Y	T	T	Y	T	T	Y	Y	T	Y	C	T	T	Y	T	T	Y	T	T	Y	Y	Y	T	T	Y	T	T	Y	C	Y	T
228	FAN_iscf00038504.1	364	MF1985	T	T	T	W	W	W	T	W	W	T	T	W	T	W	W	W	T	W	T	W	W	W	W	T	W	T	W	W	W	T	T	W	T	T	T	W	W	W	W	W	W	W	T	T	W	W
229	FAN_iscf00038728.1	6521	MF174	A	A	A	R	R	R	R	A	A	R	R	A	R	A	A	A	R	A	R	A	A	A	A	R	A	R	A	A	A	R	R	A	R	A	A	R	A	A	A	R	A	A	R	A	R	A
230	FAN_iscf00039049.1	1961	MF3681	S	S	S	G	G	G	S	S	G	S	G	G	S	S	S	S	G	G	G	G	G	S	S	G	S	S	S	S	S	S	S	G	G	G	G	S	G	G	G	G	G	S	S	G	S	G
231	FAN_iscf00039401.1	2678	MF1408	G	G	G	R	R	R	R	G	R	R	G	G	G	N	G	G	G	R	G	R	G	R	R	R	G	G	G	G	R	G	G	G	R	G	G	G	G	G	G	G	R	G	G	R	G	R
232	FAN_iscf00039816.1	247	MF4099	Y	Y	Y	C	C	C	C	Y	C	C	C	C	Y	C	C	Y	C	C	C	Y	C	C	C	Y	Y	C	Y	C	Y	C	C	C	C	Y	C	C	Y	C	C	C	C	C	C	C	Y	Y
233	FAN_iscf00040724.1	10034	MF459	A	A	A	W	W	W	A	A	A	A	A	A	A	W	W	W	W	A	A	A	W	A	A	W	A	W	A	W	W	A	A	W	A	W	A	A	A	W	W	A	W	W	A	A	A	W
234	FAN_iscf00040796.1	1210	MF2821	M	M	M	C	C	C	C	C	M	C	C	M	C	C	C	C	M	C	M	C	M	C	C	M	C	C	C	C	C	C	C	M	M	M	M	C	M	C	M	M	M	C	C	M	C	M
235	FAN_iscf00040961.1	3229	MF897	C	C	C	Y	Y	Y	C	Y	Y	C	C	Y	C	C	C	C	C	Y	Y	C	Y	Y	Y	Y	Y	C	Y	C	Y	C	C	C	Y	C	C	Y	C	Y	Y	C	C	Y	Y	Y	C	C
236	FAN_iscf00041008.1	3530	MF460	A	A	A	W	W	W	A	W	W	A	A	W	A	A	A	W	A	A	A	W	W	A	A	A	A	A	W	A	W	A	A	W	A	A	A	A	W	W	A	W	W	W	A	A	W	W
237	FAN_iscf00041008.1	3538	MF1225	G	G	G	K	K	K	G	K	K	G	G	K	G	K	G	K	G	G	G	K	K	G	G	G	K	G	K	G	K	G	G	K	G	G	G	G	K	K	G	K	K	K	G	G	K	K
238	FAN_iscf00041008.1	3552	MF899	C	C	C	Y	Y	Y	C	Y	Y	C	C	Y	C	C	C	Y	C	C	C	Y	Y	C	C	C	Y	C	Y	C	Y	C	C	Y	C	C	C	C	Y	Y	C	Y	Y	Y	C	C	Y	Y
239	FAN_iscf00041544.1	36605	MF2967	R	R	R	A	A	A	R	R	A	R	N	R	A	A	A	A	R	R	A	R	A	A	N	R	A	R	R	A	R	A	A	A	N	A	A	R	R	R	R	A	A	A	R	R	R	R
240	FAN_iscf00041557.1	2048	MF1756	G	G	G	S	S	S	G	G	S	G	G	S	G	S	S	G	G	G	C	G	S	S	S	S	G	S	G	S	S	G	G	G	G	G	G	S	G	G	G	G	G	G	S	S	G	G
241	FAN_iscf00041637.1	1351	MF4414	Y	Y	Y	T	T	T	Y	Y	Y	T	N	Y	T	Y	Y	Y	Y	Y	T	T	T	Y	Y	Y	Y	T	Y	T	Y	Y	Y	T	T	T	T	T	Y	Y	Y	T	T	T	Y	T	T	T
242	FAN_iscf00041637.1	1372	MF2629	K	K	K	T	T	T	T	T	T	K	N	T	K	T	T	T	T	T	K	K	K	T	T	T	T	K	T	K	T	T	T	K	K	K	K	K	T	T	T	K	K	K	T	K	K	K
243	FAN_iscf00041836.1	2672	MF1412	G	G	G	R	R	R	R	G	G	R	G	G	R	R	R	G	G	G	R	R	G	R	G	R	R	G	R	R	R	G	G	R	R	R	G	G	G	R	R	G	R	G	G	G	G	G
244	FAN_iscf00041990.1	2905	MF3273	R	R	R	G	G	G	R	G	G	G	R	G	G	G	G	R	G	G	R	R	R	R	R	G	R	R	R	G	R	G	G	R	R	R	G	G	R	G	G	G	R	R	G	G	G	A
245	FAN_iscf00042072.1	4384	MF2968	R	R	R	A	A	A	A	A	R	R	R	A	A	A	A	A	A	R	R	R	R	A	A	R	A	R	R	R	R	A	A	A	A	R	R	R	R	A	A	R	R	R	A	A	R	A
246	FAN_iscf00042116.1	2045	MF3274	R	R	R	G	G	G	G	R	R	R	A	G	G	G	G	G	G	G	R	G	R	G	G	R	R	G	G	G	G	R	R	G	G	G	G	R	R	G	G	G	G	R	G	G	G	R
247	FAN_iscf00042524.1	7609	MF2630	K	K	K	T	T	T	T	T	T	T	K	K	K	K	K	T	T	T	K	K	T	T	T	K	K	T	T	K	T	K	K	K	K	K	T	T	T	K	K	T	T	T	K	K	K	T
248	FAN_iscf00042884.1	1795	MF179	A	A	A	R	R	R	R	A	A	R	A	A	R	A	A	A	R	A	R	N	A	R	G	R	A	R	A	R	R	A	A	A	R	R	R	A	R	A	A	R	G	A	A	R	R	A
249	FAN_iscf00042911.1	2432	MF463	A	A	A	W	W	W	A	A	W	A	A	A	W	W	W	W	W	A	W	A	W	A	A	W	W	A	A	A	A	A	A	A	W	W	W	W	A	W	W	A	W	A	W	A	A	A
250	FAN_iscf00042912.1	81	MF180	A	A	A	R	R	R	A	A	A	A	R	A	R	A	A	A	A	R	A	A	A	R	R	R	A	A	R	A	A	A	A	A	R	A	R	R	A	A	A	A	A	A	A	A	R	R
251	FAN_iscf00043013.1	1849	MF3940	W	W	W	T	T	T	T	T	A	W	T	T	T	W	W	T	W	T	W	W	W	T	T	W	T	T	T	W	T	W	W	T	W	W	W	T	T	T	T	T	T	T	W	W	W	T
252	FAN_iscf00043013.1	2006	MF3276	R	R	R	G	G	G	G	G	A	R	R	G	G	R	R	G	R	G	R	R	R	G	G	R	G	G	G	R	G	R	R	G	R	R	R	G	R	G	G	G	G	G	R	R	R	G
253	FAN_iscf00043013.1	2257	MF903	C	C	C	Y	Y	Y	C	Y	Y	Y	C	Y	C	Y	Y	Y	Y	C	Y	Y	Y	C	C	C	Y	Y	C	Y	Y	Y	Y	Y	C	Y	C	C	Y	Y	Y	Y	Y	Y	Y	Y	C	C
254	FAN_iscf00043016.1	1434	MF3784	W	W	W	A	A	A	A	A	W	A	A	W	A	A	A	W	A	A	W	N	N	W	W	W	A	A	A	A	A	N	A	A	W	A	W	A	A	A	A	A	A	W	W	W	A	A
255	FAN_iscf00043166.1	303	MF3785	W	W	W	A	A	A	A	A	W	A	W	A	A	A	A	W	A	W	W	W	A	A	A	W	A	A	A	W	W	A	A	A	W	A	N	A	A	A	A	W	A	W	A	A	A	T
256	FAN_iscf00043401.1	1178	MF3278	R	R	R	G	G	G	G	R	G	R	G	G	R	R	R	G	R	G	G	R	R	G	G	G	R	R	R	R	G	R	R	G	G	R	R	R	R	R	R	G	R	G	G	G	R	G
257	FAN_iscf00043401.1	1186	MF4101	Y	Y	Y	C	C	C	Y	C	Y	C	Y	Y	C	C	C	Y	C	Y	Y	C	C	Y	Y	Y	C	C	C	C	Y	C	C	C	Y	C	C	C	C	C	C	Y	C	Y	Y	T	C	Y
258	FAN_iscf00043755.1	230	MF904	C	C	C	Y	Y	Y	C	C	Y	Y	Y	T	C	C	C	C	Y	C	C	Y	Y	Y	Y	C	Y	Y	C	Y	C	C	C	C	C	C	T	Y	Y	C	C	Y	C	Y	C	C	C	Y
259	FAN_iscf00043959.1	6047	MF2178	T	T	T	Y	Y	Y	Y	Y	T	T	T	T	Y	T	T	T	T	T	T	Y	T	T	Y	Y	Y	Y	Y	Y	Y	T	T	T	T	T	T	T	Y	T	T	T	T	T	T	Y	T	T
260	FAN_iscf00043959.1	6253	MF1989	T	T	T	W	W	W	W	W	W	T	T	T	T	T	T	T	W	W	T	W	W	T	T	T	T	W	T	T	W	T	T	W	W	T	T	W	W	W	W	W	T	W	T	T	T	W
261	FAN_iscf00043959.1	6391	MF181	A	A	A	R	R	R	R	R	R	A	A	A	A	A	A	A	R	R	A	R	R	A	A	A	A	R	A	A	R	A	A	R	R	R	A	R	R	R	R	R	A	R	A	A	A	R
262	FAN_iscf00043967.1	2541	MF1228	G	G	G	K	K	K	K	G	K	K	G	G	G	G	G	G	G	K	G	N	G	K	K	K	G	G	G	G	K	G	G	G	K	N	G	G	G	G	G	G	K	G	G	K	G	K
263	FAN_iscf00044866.1	2305	MF2739	M	M	M	A	A	A	M	M	A	A	A	M	A	A	A	A	A	M	A	M	A	A	A	C	A	C	M	A	M	A	A	A	A	A	M	M	A	M	M	A	A	A	A	M	A	M
264	FAN_iscf00044921.1	2352	MF1418	G	G	G	R	R	R	R	G	G	R	G	G	G	R	R	G	G	G	R	G	R	G	G	G	R	G	R	R	R	R	R	G	R	G	G	G	R	G	G	R	G	G	G	R	G	G
265	FAN_iscf00044921.1	2578	MF466	A	A	A	W	W	W	A	A	A	W	A	A	A	W	W	A	A	A	W	A	N	A	A	A	W	A	W	W	W	W	W	A	W	A	A	A	W	N	A	W	A	A	A	W	N	A
266	FAN_iscf00045229.1	399	MF1230	G	G	G	K	K	K	G	G	G	G	G	G	G	K	K	K	G	G	G	G	K	K	K	K	G	K	G	K	K	G	G	K	G	K	G	G	G	K	K	G	K	K	G	N	G	K
267	FAN_iscf00045292.1	7215	MF467	A	A	A	W	W	W	W	W	W	A	W	A	A	A	A	A	A	A	A	A	A	A	A	A	A	W	W	W	A	A	A	A	A	A	A	W	W	W	W	A	A	A	W	A	A	W
268	FAN_iscf00045300.1	6490	MF1231	G	G	G	K	K	K	G	G	K	G	G	G	K	K	K	K	K	K	N	G	K	K	K	K	K	G	N	G	G	G	G	G	K	K	K	K	G	K	K	G	K	G	K	K	G	G
269	FAN_iscf00045300.1	6614	MF614	C	C	C	M	M	M	M	M	C	M	M	M	C	C	C	C	C	C	N	M	C	C	C	C	C	M	N	M	M	M	M	M	C	C	C	C	M	C	C	M	C	M	C	C	M	M
270	FAN_iscf00045844.1	1204	MF2824	M	M	M	C	C	C	M	M	C	M	C	M	C	C	N	C	C	M	C	M	C	C	C	M	C	M	M	C	M	C	C	M	C	C	M	M	C	M	M	C	C	C	C	M	C	M
271	FAN_iscf00045983.1	1507	MF615	C	C	C	M	M	M	C	M	M	C	C	M	C	M	M	M	C	M	C	M	M	M	M	C	M	C	M	M	M	C	C	M	C	C	C	C	M	M	M	M	M	M	N	C	M	M
272	FAN_iscf00046089.1	737	MF184	A	A	A	R	R	R	R	A	R	A	A	A	A	A	R	A	A	A	R	A	A	R	R	R	R	A	R	A	R	A	A	R	A	A	A	A	A	A	A	A	R	R	R	A	R	A
273	FAN_iscf00046157.1	2467	MF763	C	C	C	S	S	S	S	C	C	S	C	C	C	C	C	C	C	C	C	S	C	S	C	C	S	S	S	S	S	S	C	S	C	C	S	C	S	S	S	S	C	S	C	S	S	S
274	FAN_iscf00046449.1	238	MF469	A	A	A	W	W	W	W	A	A	W	A	A	W	W	W	A	W	A	A	W	W	W	W	A	A	A	W	W	W	A	W	A	W	W	A	A	A	W	W	W	A	A	A	A	A	W
275	FAN_iscf00046503.1	1495	MF471	A	A	A	W	W	W	W	W	A	A	A	A	A	A	A	A	W	W	A	W	W	A	A	A	A	W	A	A	W	A	A	W	A	W	A	W	W	W	W	W	A	W	A	A	A	W
276	FAN_iscf00046867.1	1339	MF2479	K	K	K	G	G	G	G	G	K	K	G	G	N	K	N	G	K	G	G	K	K	G	G	K	G	G	G	G	G	K	K	G	K	K	K	G	G	G	G	G	K	N	N	K	K	G
277	FAN_iscf00047034.1	122	MF1424	G	G	G	R	R	R	R	G	G	R	R	G	N	G	G	R	R	R	G	N	G	G	N	R	G	G	R	G	G	R	R	R	R	R	R	N	R	G	G	G	R	R	R	G	R	G
278	FAN_iscf00047502.1	6946	MF24	A	A	A	M	M	M	M	A	A	M	A	A	M	A	A	A	M	A	M	A	A	M	M	M	A	M	A	M	M	A	A	A	M	M	M	A	M	A	A	M	M	A	A	M	M	A
279	FAN_iscf00047581.1	4310	MF1425	G	G	G	R	R	R	G	R	G	G	R	R	R	R	R	R	R	G	R	G	R	G	G	G	R	R	R	R	G	R	R	R	R	R	R	R	R	R	R	R	G	R	R	G	R	G
280	FAN_iscf00047590.1	582	MF1993	T	T	T	W	W	W	T	T	T	T	T	W	W	W	W	W	T	W	W	T	T	W	W	T	T	W	T	T	W	T	T	T	T	T	T	W	T	T	T	T	T	W	W	W	T	T
281	FAN_iscf00048031.1	585	MF2481	K	K	K	G	G	G	G	G	G	K	G	G	G	K	K	G	K	K	K	K	G	K	K	G	K	G	G	G	K	K	K	G	K	K	K	K	G	G	G	G	K	G	G	K	K	K
282	FAN_iscf00048546.1	8796	MF1428	G	G	G	R	R	R	G	G	R	R	G	R	G	R	R	G	G	G	R	G	G	G	G	R	G	G	R	G	R	R	R	R	R	G	G	G	R	G	G	G	R	G	R	G	R	G
283	FAN_iscf00048683.1	1495	MF1429	G	G	G	R	R	R	G	R	G	G	G	G	G	G	R	G	R	R	R	R	R	G	G	G	R	G	G	R	G	R	G	G	R	R	G	R	G	R	G	R	G	G	R	R	R	G
284	FAN_iscf00048723.1	172	MF4419	Y	Y	Y	T	T	T	T	T	T	T	T	Y	Y	C	T	T	Y	Y	Y	Y	T	T	T	C	T	Y	T	T	T	C	Y	T	T	T	Y	Y	T	Y	Y	T	T	T	Y	Y	Y	T
285	FAN_iscf00049678.1	2118	MF2482	K	K	K	G	G	G	G	G	K	K	K	G	K	K	K	K	G	K	K	G	K	K	K	G	G	G	G	G	G	G	G	G	G	G	G	G	K	K	G	G	N	G	K	K	G	G
286	FAN_iscf00049697.1	1024	MF187	A	A	A	R	R	R	A	R	A	A	R	R	R	A	A	R	R	R	A	R	R	A	A	A	A	R	A	R	A	R	R	A	R	A	R	R	R	R	R	R	A	A	A	R	A	R
287	FAN_iscf00049825.1	1571	MF472	A	A	A	W	W	W	A	A	W	W	W	W	A	W	W	W	W	W	W	A	W	A	A	W	A	A	A	A	A	W	W	W	W	W	W	A	A	W	W	W	W	W	A	A	W	A
288	FAN_iscf00049825.1	1603	MF2740	M	M	M	A	A	A	M	A	A	A	M	A	M	A	A	M	A	A	M	A	A	M	M	M	M	A	M	M	M	A	M	M	A	M	M	M	A	A	A	A	M	M	A	A	M	M
289	FAN_iscf00050093.1	383	MF2185	T	T	T	Y	Y	Y	T	Y	Y	T	T	Y	Y	T	T	Y	T	T	Y	T	T	Y	Y	Y	Y	T	T	T	Y	T	T	Y	T	T	Y	Y	Y	T	T	Y	T	T	N	T	Y	T
290	FAN_iscf00051068.1	5500	MF4107	Y	Y	Y	C	C	C	Y	C	Y	C	Y	C	Y	C	Y	C	Y	C	C	C	Y	Y	Y	C	Y	C	C	Y	Y	C	C	C	C	C	C	C	C	C	C	Y	C	C	Y	C	C	C
291	FAN_iscf00051068.1	5537	MF2187	T	T	T	Y	Y	Y	T	T	T	Y	Y	T	Y	T	T	T	T	Y	T	Y	T	T	T	T	T	T	T	T	T	Y	Y	Y	Y	T	T	T	Y	T	T	T	Y	Y	T	T	Y	Y
292	FAN_iscf00051427.1	1734	MF2741	M	M	M	A	A	A	M	M	M	A	A	A	A	A	A	A	A	M	A	M	M	A	A	M	M	M	M	A	M	M	M	M	M	M	M	C	A	A	A	M	A	M	A	A	A	M
293	FAN_iscf00051436.1	4210	MF1234	G	G	G	K	K	K	K	K	G	N	N	G	K	G	G	K	N	K	G	K	G	K	K	G	G	K	G	K	G	G	G	G	N	K	K	K	G	K	K	K	G	K	G	K	G	K
294	FAN_iscf00051628.1	492	MF618	C	C	C	M	M	M	C	C	C	C	M	C	M	C	C	M	C	M	C	C	C	M	M	M	C	C	M	C	C	C	C	C	M	C	M	M	C	C	C	C	C	C	C	C	C	M
295	FAN_iscf00052220.1	2147	MF2825	M	M	M	C	C	C	C	N	C	M	M	M	M	C	N	C	C	M	M	M	M	N	C	C	C	M	C	M	C	C	C	C	M	M	M	M	C	C	C	M	M	M	C	M	M	M
296	FAN_iscf00052908.1	241	MF189	A	A	A	R	R	R	R	A	A	A	R	A	R	A	A	A	A	R	A	A	A	R	R	R	A	A	R	A	A	A	A	A	R	A	R	R	A	A	A	A	A	A	A	A	R	A
297	FAN_iscf00052964.1	2265	MF26	A	A	A	M	M	M	A	A	M	M	M	M	A	M	M	M	M	M	M	A	M	A	A	A	A	A	A	A	A	M	M	M	M	M	M	M	A	M	M	M	M	M	A	A	M	M
298	FAN_iscf00053563.1	887	MF2978	R	R	R	A	A	A	A	R	A	A	A	A	A	A	A	A	R	R	A	R	R	R	R	R	A	A	A	R	R	R	R	R	R	R	A	R	R	R	R	R	A	R	A	R	R	A
299	FAN_iscf00053860.1	14846	MF1432	G	G	G	R	R	R	R	G	G	G	G	G	R	G	G	G	G	G	G	R	G	R	R	R	R	G	R	R	G	R	R	G	G	G	G	G	R	R	R	R	R	R	G	G	R	G
300	FAN_iscf00053948.1	2538	MF619	C	C	C	M	M	M	M	M	C	M	M	C	M	M	M	C	C	M	C	C	M	C	C	M	M	C	M	C	M	C	C	M	C	M	C	M	M	M	M	M	C	C	M	C	M	C
301	FAN_iscf00054228.1	2302	MF912	C	C	C	Y	Y	Y	Y	Y	Y	Y	C	Y	Y	C	C	Y	Y	Y	Y	C	C	Y	Y	Y	C	Y	C	Y	Y	C	C	C	Y	C	Y	C	C	C	C	Y	Y	Y	C	C	Y	C
302	FAN_iscf00054471.1	3071	MF620	C	C	C	M	M	M	M	C	M	M	C	C	C	M	M	C	C	M	M	M	M	C	C	C	C	N	C	C	C	C	C	M	M	C	C	C	M	C	C	M	C	M	N	C	C	M
303	FAN_iscf00054755.1	1703	MF2742	M	M	M	A	A	A	A	A	M	M	A	A	A	M	M	A	M	A	M	M	M	A	A	M	A	A	A	M	A	M	M	A	M	M	M	A	A	A	A	A	A	A	M	M	M	A
304	FAN_iscf00054772.1	6940	MF1235	G	G	G	K	K	K	G	G	G	G	G	K	K	G	G	K	G	G	G	G	G	K	K	K	K	G	G	G	K	G	G	K	G	G	K	K	K	G	G	K	G	G	K	K	G	G
305	FAN_iscf00054772.1	7165	MF2486	K	K	K	G	G	G	K	K	K	K	K	K	K	K	G	K	K	K	G	G	G	K	G	G	K	G	G	K	K	K	K	K	G	G	K	G	K	G	K	G	G	G	G	G	K	K
306	FAN_iscf00055016.1	242	MF4110	Y	Y	Y	C	C	C	Y	C	C	Y	Y	Y	C	Y	Y	C	C	Y	Y	C	C	C	C	C	Y	Y	C	Y	C	C	C	Y	C	C	C	Y	Y	Y	Y	C	C	Y	C	C	Y	C
307	FAN_iscf00055427.1	62	MF2981	R	R	R	A	A	A	A	A	A	R	R	R	A	R	R	A	R	R	A	A	A	A	A	R	R	R	R	R	A	R	R	A	R	N	A	G	R	A	A	A	A	A	R	A	A	R
308	FAN_iscf00055494.1	1012	MF192	A	A	A	R	R	R	A	A	A	A	A	A	A	R	R	R	A	A	R	A	A	A	A	R	R	A	R	A	A	A	A	R	R	A	R	R	A	A	A	R	A	R	A	A	A	R
309	FAN_iscf00055515.1	88	MF2983	R	R	R	A	A	A	A	A	R	A	R	A	A	A	A	R	A	R	R	R	A	A	A	R	A	A	A	R	R	A	A	A	R	A	A	A	A	A	A	R	A	R	A	A	A	R
310	FAN_iscf00055789.1	7934	MF1863	T	T	T	K	K	K	K	T	T	K	T	T	K	T	T	T	K	T	K	T	N	K	K	K	T	K	T	N	K	T	T	T	N	K	K	N	K	T	T	K	K	T	T	K	K	T
311	FAN_iscf00055880.1	795	MF4111	Y	Y	Y	C	C	C	Y	Y	Y	C	C	C	Y	C	C	C	Y	C	C	T	C	Y	Y	C	C	Y	C	Y	Y	C	C	C	C	C	C	Y	C	C	C	Y	Y	Y	Y	C	C	Y
312	FAN_iscf00055982.1	2067	MF913	C	C	C	Y	Y	Y	C	Y	C	Y	Y	C	Y	C	C	Y	C	Y	C	Y	C	C	C	C	C	C	C	C	C	Y	Y	Y	Y	Y	Y	C	Y	C	C	C	Y	Y	C	C	Y	Y
313	FAN_iscf00056003.1	3518	MF193	A	A	A	R	R	R	A	R	A	R	A	R	A	A	A	R	A	R	R	R	R	A	A	R	A	R	R	R	A	R	R	A	A	A	A	R	A	R	R	A	A	R	A	A	A	A
314	FAN_iscf00056367.1	1210	MF2192	T	T	T	Y	Y	Y	T	T	Y	Y	Y	Y	T	Y	Y	Y	Y	Y	Y	T	Y	T	T	T	T	T	N	T	T	Y	Y	Y	Y	Y	Y	Y	T	Y	Y	Y	Y	Y	T	T	Y	Y
315	FAN_iscf00056400.1	1084	MF2985	R	R	R	A	A	A	R	R	R	A	A	A	R	R	R	A	R	A	A	R	A	R	R	A	A	R	A	R	R	R	R	A	A	A	A	R	A	A	A	R	R	R	R	A	A	A
316	FAN_iscf00056481.1	2910	MF29	A	A	A	M	M	M	M	A	A	M	M	A	A	A	A	A	M	A	M	A	A	M	M	A	A	M	A	M	M	A	A	A	M	A	A	M	M	A	A	M	A	A	A	M	M	A
317	FAN_iscf00056805.1	216	MF1865	T	T	T	K	K	K	T	T	K	K	T	T	K	T	T	T	K	K	T	T	T	K	K	T	K	T	G	T	T	K	K	K	K	K	T	T	T	K	K	T	K	K	K	T	K	K
318	FAN_iscf00056820.1	4851	MF767	C	C	C	S	S	S	C	C	C	S	S	S	C	C	C	C	C	C	C	S	C	C	C	C	C	S	S	S	S	S	C	S	C	C	C	C	S	C	C	S	C	C	C	C	S	C
319	FAN_iscf00056820.1	5029	MF914	C	C	C	Y	Y	Y	C	C	C	Y	Y	Y	C	C	C	C	C	C	C	Y	C	C	C	C	C	Y	Y	Y	Y	Y	Y	Y	C	C	C	C	Y	C	C	Y	C	C	C	C	Y	C
320	FAN_iscf00057096.1	679	MF2987	R	R	R	A	A	A	A	R	A	R	R	A	A	A	A	R	A	R	A	R	A	N	N	A	A	A	A	R	R	R	R	A	R	A	A	R	A	A	A	A	R	A	A	A	A	A
321	FAN_iscf00057147.1	3556	MF915	C	C	C	Y	Y	Y	Y	C	C	C	Y	C	Y	C	C	C	Y	C	Y	C	C	Y	Y	Y	C	Y	C	Y	Y	C	C	C	Y	Y	Y	C	Y	C	C	Y	Y	C	C	Y	Y	C
322	FAN_iscf00057784.1	528	MF2489	K	K	K	G	G	G	K	G	G	G	G	K	G	G	G	G	K	G	G	K	G	G	G	K	G	G	K	G	G	G	G	G	K	G	G	K	K	K	K	G	G	G	K	K	K	K
323	FAN_iscf00058589.1	6996	MF196	A	A	A	R	R	R	A	R	A	A	R	R	R	A	A	R	R	R	A	R	R	A	A	A	A	R	A	N	A	R	R	A	R	R	R	R	R	R	R	R	A	A	A	R	A	R
324	FAN_iscf00059204.1	2029	MF2988	R	R	R	A	A	A	R	A	R	A	G	A	R	R	R	R	R	A	A	A	R	R	R	A	R	R	A	R	R	A	A	A	A	A	A	A	A	A	A	R	A	A	R	R	A	A
325	FAN_iscf00059323.1	2508	MF197	A	A	A	R	R	R	R	A	A	R	A	R	A	R	R	R	A	R	A	R	R	A	A	R	R	A	R	A	R	R	R	R	A	R	A	R	R	R	R	R	A	A	R	A	R	A
326	FAN_iscf00060164.1	1377	MF2490	K	K	K	G	G	G	K	G	K	G	G	K	K	G	G	K	G	G	G	K	G	G	G	G	G	K	K	K	K	G	G	K	G	G	G	K	G	K	K	G	G	G	K	K	K	K
327	FAN_iscf00060164.1	1387	MF2491	K	K	K	G	G	G	G	K	G	K	K	G	G	K	K	G	K	K	K	G	K	K	K	K	K	G	G	G	G	K	K	G	K	K	K	G	K	G	G	K	K	K	G	G	G	K
328	FAN_iscf00060164.1	1427	MF2991	R	R	R	A	A	A	A	R	A	R	R	A	A	R	R	A	R	R	R	A	R	R	R	R	R	A	A	A	A	R	R	A	R	R	R	A	R	A	A	R	R	R	A	A	A	A
329	FAN_iscf00060571.1	1168	MF2992	R	R	R	A	A	A	A	A	A	R	A	A	R	A	A	A	R	R	R	A	R	A	A	R	A	R	R	R	R	A	A	A	A	R	R	R	R	A	A	A	R	R	R	A	R	A
330	FAN_iscf00060789.1	3734	MF1442	G	G	G	R	R	R	G	R	R	G	G	R	G	R	R	R	G	R	G	R	R	R	R	G	R	G	R	R	R	G	G	R	G	G	G	G	R	R	R	R	R	R	G	G	R	R
331	FAN_iscf00060846.1	3765	MF199	A	A	A	R	R	R	A	R	R	A	R	A	A	R	R	A	R	R	R	R	R	A	A	A	A	A	A	R	A	R	A	A	R	R	A	R	A	R	A	R	R	A	R	R	R	A
332	FAN_iscf00061066.1	14053	MF1444	G	G	G	R	R	R	R	G	G	R	G	G	R	G	G	G	R	G	G	R	G	R	R	R	G	R	R	G	G	R	R	R	G	G	R	G	R	G	G	A	R	G	G	G	G	R
333	FAN_iscf00061388.1	14654	MF478	A	A	A	W	W	W	W	A	A	A	A	A	A	W	W	A	W	A	A	A	A	W	W	A	W	A	A	A	W	A	A	W	W	W	W	A	W	A	A	W	W	A	W	W	W	A
334	FAN_iscf00061434.1	3344	MF2632	K	K	K	T	T	T	T	K	T	K	T	K	T	T	T	T	T	K	K	K	T	T	T	K	T	T	K	T	T	K	K	K	K	K	K	K	K	K	K	T	K	K	T	T	T	K
335	FAN_iscf00061806.1	5686	MF2492	K	K	K	G	G	G	G	K	G	K	T	G	G	G	G	K	G	K	G	K	G	G	G	G	G	G	G	K	K	K	K	G	K	G	G	K	G	G	G	G	K	G	G	G	G	G
336	FAN_iscf00062613.1	5856	MF3293	R	R	R	G	G	G	R	G	R	G	G	R	G	G	G	R	R	R	G	R	R	G	G	G	R	R	R	G	R	G	G	R	G	G	G	G	G	R	R	G	R	G	G	G	G	R
337	FAN_iscf00062682.1	6281	MF3295	R	R	R	G	G	G	G	G	G	R	R	G	G	R	R	G	R	R	R	R	G	R	R	G	R	G	G	G	R	R	R	R	G	R	R	G	R	R	R	G	R	G	R	R	R	R
338	FAN_iscf00062804.1	1178	MF2493	K	K	K	G	G	G	G	K	G	K	G	G	G	G	K	K	G	K	K	K	G	K	K	G	G	G	G	G	G	G	G	G	G	G	G	G	K	G	G	G	K	G	K	K	G	G
339	FAN_iscf00062817.1	302	MF2995	R	R	R	A	A	A	R	R	R	A	G	A	R	R	R	R	A	A	R	A	R	R	R	A	A	A	R	R	R	A	A	R	A	R	R	A	A	R	R	R	R	R	A	A	R	A
340	FAN_iscf00063233.1	76	MF3792	W	W	W	A	A	A	W	A	W	A	T	A	W	W	W	W	W	A	A	A	W	W	W	A	T	W	A	W	W	A	A	A	A	A	A	A	A	A	A	W	A	A	T	W	A	A
341	FAN_iscf00063294.1	2553	MF2743	M	M	M	A	A	A	A	A	A	M	A	A	M	A	A	A	M	M	M	A	M	A	A	A	A	M	M	M	M	A	A	A	A	M	M	M	M	A	A	A	M	M	M	A	M	A
342	FAN_iscf00063332.1	277	MF2997	R	R	R	A	A	A	A	A	R	A	R	A	A	A	A	R	A	R	R	R	A	A	A	R	A	A	A	R	R	A	A	A	R	A	A	A	A	A	A	R	A	R	A	A	A	G
343	FAN_iscf00063423.1	189	MF924	C	C	C	Y	Y	Y	Y	Y	C	Y	Y	Y	C	C	C	C	C	C	C	Y	C	C	C	C	C	Y	C	Y	Y	Y	Y	Y	C	C	C	C	Y	C	C	Y	C	Y	C	C	Y	Y
344	FAN_iscf00064187.1	4732	MF4429	Y	Y	Y	T	T	T	T	T	T	T	Y	Y	T	Y	Y	T	T	T	Y	T	Y	Y	Y	Y	Y	T	T	T	T	Y	Y	Y	Y	Y	Y	T	T	Y	Y	T	T	Y	T	T	Y	T
345	FAN_iscf00064802.1	376	MF1237	G	G	G	K	K	K	K	K	K	G	K	G	T	N	G	G	G	G	G	G	G	G	G	G	G	K	K	K	K	G	G	G	G	G	G	K	K	K	K	K	G	G	T	K	G	K
346	FAN_iscf00065217.1	6664	MF4431	Y	Y	Y	T	T	T	Y	T	T	T	Y	T	T	T	T	Y	Y	T	Y	Y	Y	Y	Y	T	Y	Y	Y	T	Y	T	T	Y	Y	Y	T	T	Y	T	T	Y	Y	Y	T	T	T	Y
347	FAN_iscf00065217.1	6697	MF3296	R	R	R	G	G	G	R	G	G	G	R	G	G	G	G	R	R	G	G	R	R	R	R	G	R	R	R	G	R	G	G	R	R	R	G	G	R	G	G	R	R	R	G	G	G	R
348	FAN_iscf00065220.1	505	MF203	A	A	A	R	R	R	A	A	R	R	A	R	A	R	R	A	R	A	A	A	A	A	A	R	A	A	R	R	R	R	R	R	R	A	R	R	R	R	R	A	R	R	A	A	A	A
349	FAN_iscf00065220.1	547	MF33	A	A	A	M	M	M	M	M	A	A	A	A	M	A	A	M	A	M	M	M	M	M	M	A	M	M	A	A	A	A	A	A	A	M	A	A	A	A	A	M	A	A	M	M	M	M
350	FAN_iscf00065467.1	723	MF1239	G	G	G	K	K	K	K	G	G	K	G	G	G	K	K	G	G	G	K	G	K	G	N	G	K	G	K	K	K	K	K	G	K	G	G	N	K	G	G	K	G	G	K	K	G	G
351	FAN_iscf00065467.1	745	MF2195	T	T	T	Y	Y	Y	T	Y	Y	T	T	Y	Y	T	T	Y	Y	Y	T	Y	T	Y	N	Y	T	T	T	T	T	T	T	Y	T	Y	Y	N	T	Y	Y	T	Y	Y	T	T	T	Y
352	FAN_iscf00065541.1	2688	MF2196	T	T	T	Y	Y	Y	T	Y	Y	T	Y	Y	T	Y	T	Y	Y	Y	Y	T	Y	Y	Y	T	Y	Y	Y	T	Y	T	N	T	Y	Y	Y	Y	Y	Y	Y	Y	T	Y	Y	Y	T	T
353	FAN_iscf00065727.1	766	MF3794	W	W	W	A	A	A	W	W	W	W	W	A	A	W	W	A	W	A	W	A	A	W	W	A	A	W	A	W	A	W	W	W	W	A	W	W	A	A	A	W	W	W	W	W	A	A
354	FAN_iscf00065883.1	485	MF3945	W	W	W	T	T	T	T	T	T	T	W	T	T	W	W	T	W	T	W	T	W	W	W	T	W	T	T	W	T	T	W	T	W	W	T	T	W	T	T	W	T	W	T	T	W	T
355	FAN_iscf00065944.1	191	MF4122	Y	Y	Y	C	C	C	Y	C	C	Y	C	Y	C	C	C	C	Y	Y	C	Y	C	C	C	Y	C	Y	C	C	C	C	C	C	Y	C	C	Y	Y	C	C	C	C	C	Y	Y	Y	Y
356	FAN_iscf00065959.1	142	MF480	A	A	A	W	W	W	A	A	W	A	A	W	A	W	A	A	A	N	W	A	W	W	W	W	A	W	A	W	A	A	N	A	A	A	A	W	A	N	W	W	A	A	W	W	W	A
357	FAN_iscf00066567.1	12394	MF3000	R	R	R	A	A	A	A	R	A	R	R	A	A	R	R	A	R	R	R	A	R	R	R	R	R	A	A	A	A	R	A	A	R	R	R	A	R	A	A	R	R	R	A	A	A	A
358	FAN_iscf00066598.1	121	MF2494	K	K	K	G	G	G	G	G	G	G	G	G	K	K	K	G	G	G	G	K	K	G	G	K	K	G	G	K	G	K	G	K	G	G	K	G	G	K	K	G	G	K	G	G	K	G
359	FAN_iscf00066598.1	311	MF3001	R	R	R	A	A	A	A	A	A	A	N	R	R	R	R	A	A	A	R	R	N	A	A	R	R	A	A	A	N	R	R	R	R	R	R	A	R	R	R	A	A	R	R	R	R	A
360	FAN_iscf00066603.1	1891	MF3298	R	R	R	G	G	G	G	R	G	R	A	G	G	G	G	R	G	R	G	R	G	G	G	G	G	G	G	R	R	R	R	G	R	G	G	R	G	G	G	G	R	G	R	G	G	G
361	FAN_iscf00067724.1	1789	MF928	C	C	C	Y	Y	Y	C	C	C	Y	C	Y	Y	C	C	C	C	C	Y	Y	C	Y	Y	C	Y	Y	C	C	C	Y	Y	C	Y	Y	C	Y	C	Y	Y	Y	Y	C	Y	Y	C	Y
362	FAN_iscf00067742.1	2688	MF206	A	A	A	R	R	R	R	A	R	R	A	R	R	A	A	R	R	R	A	A	A	A	A	R	R	A	A	A	A	R	R	R	R	A	R	R	R	R	R	A	A	A	A	N	R	A
363	FAN_iscf00067803.1	979	MF3002	R	R	R	A	A	A	A	A	A	A	R	A	R	R	R	A	A	A	R	A	A	A	A	R	A	R	A	R	R	R	R	A	R	R	A	A	A	A	A	R	R	R	R	R	R	R
364	FAN_iscf00068346.1	10158	MF482	A	A	A	W	W	W	W	A	A	A	W	A	W	A	A	A	W	A	W	A	A	W	W	W	A	A	A	W	W	A	A	W	W	W	A	W	W	A	W	W	W	A	W	W	W	A
365	FAN_iscf00068563.1	4069	MF483	A	A	A	W	W	W	A	A	A	A	W	W	A	A	A	A	W	A	A	A	A	W	W	W	W	T	W	A	A	W	W	W	W	A	A	A	W	W	W	A	W	A	W	A	A	W
366	FAN_iscf00068825.1	4219	MF931	C	C	C	Y	Y	Y	Y	Y	C	C	C	C	Y	C	C	C	C	C	C	Y	C	Y	Y	C	Y	Y	Y	Y	Y	C	C	C	C	C	C	Y	Y	Y	Y	C	C	C	T	Y	C	Y
367	FAN_iscf00068929.1	8855	MF484	A	A	A	W	W	W	A	W	W	A	W	W	A	W	W	A	A	W	W	W	W	A	A	A	W	A	A	W	W	A	A	A	W	W	A	W	A	W	W	A	A	W	W	W	W	A
368	FAN_iscf00069005.1	982	MF3003	R	R	R	A	A	A	A	A	A	A	R	R	A	A	A	R	R	R	R	R	R	A	A	R	A	A	R	A	A	A	A	R	R	R	R	A	R	A	R	A	A	A	A	R	A	R
369	FAN_iscf00069311.1	92	MF771	C	C	C	S	S	S	S	S	S	C	S	C	C	S	S	S	C	S	C	C	S	C	C	S	C	C	S	S	S	C	C	S	C	C	C	C	S	C	C	C	C	S	C	C	S	C
370	FAN_iscf00069352.1	362	MF207	A	A	A	R	R	R	A	R	A	A	R	R	A	A	A	A	R	R	A	R	A	A	A	A	A	R	A	R	A	R	R	A	R	R	R	R	R	A	R	R	A	A	A	R	A	R
371	FAN_iscf00069635.1	288	MF486	A	A	A	W	W	W	W	W	A	W	A	A	W	W	W	W	A	W	W	W	W	A	A	A	A	W	A	W	A	A	A	A	A	A	A	W	W	W	W	A	A	W	A	W	W	A
372	FAN_iscf00069786.1	421	MF3300	R	R	R	G	G	G	G	R	G	R	A	G	R	G	G	G	R	G	R	R	G	R	R	R	G	R	R	G	R	R	R	R	G	G	G	R	G	R	R	R	R	R	G	G	G	G
373	FAN_iscf00070411.1	518	MF4434	Y	Y	Y	T	T	T	Y	Y	T	Y	T	Y	T	T	T	T	Y	Y	T	Y	T	T	T	Y	T	Y	Y	T	T	T	T	T	Y	T	T	Y	Y	Y	Y	T	T	T	Y	Y	Y	Y
374	FAN_iscf00071435.1	2446	MF1241	G	G	G	K	K	K	K	G	K	G	K	G	K	G	G	K	K	G	K	G	N	G	G	G	G	K	G	G	G	K	K	K	K	G	K	N	K	K	K	K	G	G	K	G	K	G
375	FAN_iscf00071525.1	8932	MF2747	M	M	M	A	A	A	M	A	A	A	M	M	A	A	A	M	M	M	A	N	M	A	A	A	C	M	M	A	A	A	A	M	A	A	A	M	M	M	M	M	M	A	M	A	A	A
376	FAN_iscf00071525.1	8985	MF34	A	A	A	M	M	M	M	M	A	A	A	M	M	A	A	A	M	M	A	N	A	M	A	M	A	M	M	A	A	M	M	M	A	A	A	A	A	M	M	M	M	M	M	A	A	M
377	FAN_iscf00071997.1	76	MF4435	Y	Y	Y	T	T	T	T	T	T	T	Y	T	Y	Y	Y	T	T	T	Y	T	T	T	T	Y	T	Y	T	Y	Y	Y	Y	T	Y	Y	T	N	T	T	T	Y	Y	Y	Y	Y	Y	Y
378	FAN_iscf00072152.1	1787	MF2495	K	K	K	G	G	G	G	K	K	K	G	K	G	K	K	G	K	K	K	K	K	G	G	G	G	K	G	G	G	G	G	K	K	G	G	G	K	K	K	K	K	G	K	K	G	G
379	FAN_iscf00072422.1	596	MF2634	K	K	K	T	T	T	K	K	T	K	T	K	T	T	T	T	K	K	T	K	T	T	T	K	T	K	K	T	K	T	T	T	T	T	T	K	K	K	K	T	T	T	T	K	K	K
380	FAN_iscf00072617.1	1751	MF3005	R	R	R	A	A	A	R	A	A	R	R	A	A	A	A	R	A	A	R	R	R	R	R	A	R	R	R	A	R	A	A	R	R	R	A	A	R	A	A	R	R	R	A	A	A	R
381	FAN_iscf00073422.1	463	MF3795	W	W	W	A	A	A	A	A	W	A	A	W	W	W	W	W	A	A	A	W	A	A	A	A	A	W	W	A	W	A	A	W	A	A	A	W	W	W	W	W	A	A	A	A	A	W
382	FAN_iscf00073557.1	3612	MF2748	M	M	M	A	A	A	A	A	M	A	M	A	A	A	A	M	M	M	A	M	A	A	A	M	A	A	A	M	M	A	A	A	M	A	A	A	A	A	A	M	A	A	N	A	A	M
383	FAN_iscf00073659.1	330	MF940	C	C	C	Y	Y	Y	Y	C	Y	C	C	C	C	Y	Y	C	C	Y	Y	C	C	C	C	C	C	C	Y	C	C	C	C	Y	Y	C	C	C	Y	C	C	Y	C	Y	Y	C	C	C
384	FAN_iscf00074569.1	52	MF942	C	C	C	Y	Y	Y	C	C	C	C	C	Y	C	Y	C	C	C	C	Y	C	Y	Y	Y	Y	C	Y	C	Y	C	C	C	C	C	C	C	Y	C	Y	Y	Y	C	C	Y	Y	Y	C
385	FAN_iscf00074929.1	224	MF772	C	C	C	S	S	S	C	C	C	S	S	N	C	S	S	C	C	S	C	N	N	C	C	S	C	S	S	C	C	S	S	C	C	C	S	S	C	C	C	S	S	S	N	S	C	S
386	FAN_iscf00075159.1	238	MF4129	Y	Y	Y	C	C	C	C	C	Y	C	C	Y	Y	Y	Y	C	C	C	C	Y	C	C	C	C	C	Y	C	C	Y	C	C	Y	C	C	C	Y	C	Y	C	C	C	C	Y	Y	C	Y
387	FAN_iscf00075190.1	1340	MF3307	R	R	R	G	G	G	R	G	G	G	R	R	G	G	G	R	G	G	R	G	G	R	R	R	G	G	G	G	G	G	G	G	R	R	R	G	R	G	G	G	R	R	R	R	G	G
388	FAN_iscf00075411.1	882	MF2004	T	T	T	W	W	W	T	T	W	W	T	T	W	T	T	T	W	W	T	T	T	W	T	T	T	T	W	T	T	W	W	W	W	W	T	T	T	W	W	T	W	W	W	T	T	W
389	FAN_iscf00076856.1	571	MF1456	G	G	G	R	R	R	R	G	R	G	G	R	G	R	R	G	G	G	R	G	R	R	R	R	R	R	G	R	R	G	G	G	G	G	G	R	G	R	R	R	G	G	R	R	G	G
390	FAN_iscf00076958.1	2063	MF3948	W	W	W	T	T	T	T	T	T	T	T	T	W	T	T	W	T	T	T	W	W	T	T	W	T	T	W	T	W	T	T	T	T	W	T	T	W	T	T	T	T	T	T	T	W	W
391	FAN_iscf00077018.1	266	MF211	A	A	A	R	R	R	A	A	R	R	R	R	A	A	A	A	A	A	R	A	A	A	A	R	R	A	A	A	R	A	A	A	A	A	A	A	R	A	A	A	R	A	R	A	R	A
392	FAN_iscf00077656.1	2975	MF945	C	C	C	Y	Y	Y	Y	Y	C	C	Y	C	Y	C	C	Y	C	C	Y	Y	Y	Y	Y	C	Y	Y	C	C	C	C	C	C	C	Y	C	C	C	C	C	Y	C	C	Y	Y	Y	Y
393	FAN_iscf00077998.1	295	MF2205	T	T	T	Y	Y	Y	T	T	Y	T	T	Y	T	T	Y	Y	T	T	T	Y	T	T	Y	T	Y	T	Y	Y	Y	T	T	T	T	T	Y	T	T	T	Y	T	Y	Y	T	T	T	Y
394	FAN_iscf00078828.1	646	MF3597	S	S	S	C	C	C	S	S	S	C	C	C	C	C	C	C	C	S	C	S	S	C	C	S	S	S	S	C	S	S	S	S	S	S	S	S	C	C	C	S	C	S	C	C	C	C
395	FAN_iscf00079072.1	707	MF627	C	C	C	M	M	M	C	M	C	C	C	M	M	M	M	M	M	C	M	C	M	C	C	C	M	M	M	M	C	M	M	M	C	M	M	M	M	M	M	M	C	M	C	C	M	C
396	FAN_iscf00079592.1	9320	MF1458	G	G	G	R	R	R	R	G	G	R	R	G	G	G	G	G	R	G	R	N	G	R	R	R	G	R	G	R	R	G	G	G	R	R	R	R	G	G	G	R	G	N	G	R	R	G
397	FAN_iscf00079855.1	877	MF4134	Y	Y	Y	C	C	C	C	C	C	C	Y	C	Y	Y	C	C	C	C	Y	C	C	C	C	Y	Y	C	C	C	C	Y	Y	C	Y	C	Y	C	C	Y	C	C	C	Y	C	Y	C	C
398	FAN_iscf00079915.1	517	MF3949	W	W	W	T	T	T	W	T	W	T	T	W	W	T	T	W	T	T	T	W	T	T	T	T	T	W	W	W	W	T	T	W	T	T	T	W	T	T	W	T	T	T	W	W	W	W
399	FAN_iscf00080332.1	1139	MF1460	G	G	G	R	R	R	G	R	G	R	G	R	G	R	G	G	G	R	G	G	R	R	R	G	R	G	R	R	R	G	G	G	G	N	G	R	G	G	G	G	R	G	G	R	G	G
400	FAN_iscf00080524.1	3948	MF2006	T	T	T	W	W	W	W	W	T	W	T	W	N	W	W	T	T	W	W	T	W	W	W	T	W	T	W	N	W	T	T	T	T	W	T	W	T	T	T	T	W	W	T	W	T	T
401	FAN_iscf00080524.1	3982	MF2007	T	T	T	W	W	W	W	W	T	W	T	W	N	W	W	T	T	W	W	T	W	W	W	T	W	T	T	N	W	T	T	T	T	W	T	W	T	T	T	T	W	W	T	W	T	T
402	FAN_iscf00080697.1	362	MF3598	S	S	S	C	C	C	S	C	C	C	C	C	C	C	C	S	S	C	C	C	S	S	S	C	S	S	S	C	S	C	C	S	S	S	C	C	S	C	C	S	S	S	C	C	C	S
403	FAN_iscf00080736.1	1865	MF3315	R	R	R	G	G	G	G	R	R	R	G	G	G	R	R	R	G	G	R	G	G	R	R	R	G	G	G	R	R	G	G	G	R	R	G	G	G	G	G	G	G	R	G	G	R	R
404	FAN_iscf00081080.1	13636	MF4136	Y	Y	Y	C	C	C	Y	Y	C	C	C	Y	Y	C	C	C	C	Y	C	C	C	C	C	Y	C	Y	Y	C	Y	C	C	Y	C	C	Y	Y	C	Y	Y	C	C	C	C	Y	C	Y
405	FAN_iscf00081549.1	2834	MF2496	K	K	K	G	G	G	G	K	K	G	K	G	K	K	K	K	G	K	K	G	K	K	K	G	K	G	G	K	K	K	K	G	K	K	G	K	K	K	K	G	G	G	K	G	K	K
406	FAN_iscf00081914.1	237	MF214	A	A	A	R	R	R	R	R	R	A	R	A	A	R	R	R	A	R	A	A	R	A	A	R	A	A	R	R	R	A	A	R	A	N	R	A	R	A	A	A	A	R	A	A	R	A
407	FAN_iscf00081943.1	207	MF4140	Y	Y	Y	C	C	C	N	C	Y	Y	Y	C	C	Y	Y	C	Y	C	Y	C	C	Y	Y	C	C	Y	C	Y	C	Y	Y	Y	Y	C	Y	Y	C	Y	C	Y	Y	Y	Y	Y	C	C
408	FAN_iscf00082029.1	4260	MF776	C	C	C	S	S	S	S	S	C	S	C	S	C	S	S	S	C	S	C	C	S	S	S	C	C	S	S	C	S	C	C	C	C	C	C	S	C	C	C	C	S	S	C	S	C	C
409	FAN_iscf00082095.1	209	MF4141	Y	Y	Y	C	C	C	Y	Y	Y	Y	Y	C	Y	C	C	C	C	C	Y	C	Y	C	C	Y	Y	C	C	C	C	Y	Y	C	C	Y	C	Y	Y	C	C	C	C	Y	C	C	C	Y
410	FAN_iscf00082433.1	1430	MF36	A	A	A	M	M	M	M	M	M	M	A	A	M	M	M	M	A	M	M	M	A	A	A	A	A	M	M	M	M	A	A	A	A	M	M	A	A	A	A	M	A	A	M	M	M	A
411	FAN_iscf00082437.1	6151	MF2209	T	T	T	Y	Y	Y	T	Y	N	T	T	Y	Y	T	T	Y	T	T	Y	T	N	Y	Y	T	Y	Y	T	T	Y	T	T	Y	T	T	Y	N	Y	T	T	Y	T	T	N	Y	Y	T
412	FAN_iscf00082613.1	280	MF3600	S	S	S	C	C	C	S	S	S	S	C	C	C	C	C	S	S	S	C	C	S	S	S	C	C	S	G	C	S	C	C	C	C	C	S	S	C	C	C	S	S	C	C	C	C	S
413	FAN_iscf00082784.1	1340	MF2210	T	T	T	Y	Y	Y	Y	T	T	Y	Y	T	Y	Y	Y	T	T	Y	T	T	T	T	T	Y	Y	T	T	T	Y	T	T	Y	T	T	T	Y	Y	Y	Y	Y	T	T	Y	T	Y	T
414	FAN_iscf00082951.1	259	MF3316	R	R	R	G	G	G	R	G	G	G	G	G	G	G	G	G	G	G	R	R	G	G	R	G	R	R	R	G	R	G	G	G	G	R	G	G	R	G	G	R	R	R	G	G	G	R
415	FAN_iscf00082954.1	2884	MF3317	R	R	R	G	G	G	R	N	G	G	G	R	R	G	G	G	G	R	G	G	G	G	N	R	G	R	R	G	G	N	G	R	G	G	R	R	G	G	G	G	G	G	G	G	G	G
416	FAN_iscf00082954.1	2916	MF3318	R	R	R	G	G	G	R	N	N	G	G	R	R	G	G	G	G	R	G	G	G	G	N	R	G	R	R	G	G	N	G	R	G	G	R	R	G	G	G	G	G	G	G	G	G	G
417	FAN_iscf00083391.1	3076	MF3010	R	R	R	A	A	A	A	R	R	A	R	A	R	A	A	A	A	A	A	R	A	R	R	R	A	A	A	A	A	R	A	R	A	R	A	A	A	A	A	A	R	R	R	A	A	R
418	FAN_iscf00083601.1	1043	MF3319	R	R	R	G	G	G	R	G	R	G	G	R	G	R	R	R	G	R	G	G	A	G	G	G	R	G	G	R	G	G	G	G	G	R	R	G	R	G	G	G	G	G	R	G	R	R
419	FAN_iscf00083836.1	645	MF2636	K	K	K	T	T	T	T	K	T	K	K	T	T	T	T	K	T	K	T	K	T	T	T	T	T	T	T	K	K	K	K	T	K	T	T	G	T	T	T	T	K	T	T	T	T	T
420	FAN_iscf00084303.1	2061	MF3799	W	W	W	A	A	A	A	A	W	A	W	A	A	A	A	W	A	W	A	W	A	A	A	W	A	A	A	W	W	A	A	A	W	A	N	A	A	A	A	W	A	W	A	A	A	W
421	FAN_iscf00084481.1	373	MF3321	R	R	R	G	G	G	R	R	R	R	G	G	G	G	G	R	R	R	G	G	G	R	R	G	G	R	R	G	R	G	G	G	G	G	R	R	G	G	G	R	R	G	N	R	G	A
422	FAN_iscf00086199.1	824	MF2214	T	T	T	Y	Y	Y	T	T	T	T	Y	Y	Y	T	T	Y	Y	Y	T	Y	Y	T	T	T	T	Y	T	Y	T	T	Y	T	Y	Y	Y	Y	T	Y	Y	Y	T	T	T	Y	T	Y
423	FAN_iscf00086395.1	200	MF3322	R	R	R	G	G	G	G	R	R	G	A	G	R	R	R	R	G	R	R	G	R	R	R	G	R	G	G	R	R	R	R	G	R	R	G	R	R	R	R	G	G	G	R	G	R	G
424	FAN_iscf00086698.1	3743	MF2215	T	T	T	Y	Y	Y	Y	T	T	Y	T	T	Y	Y	Y	T	Y	Y	T	Y	Y	Y	Y	T	T	T	Y	Y	Y	Y	Y	T	Y	Y	T	T	N	Y	Y	T	T	T	T	T	T	Y
425	FAN_iscf00086711.1	228	MF2009	T	T	T	W	W	W	T	W	T	W	T	W	T	W	T	T	W	W	T	T	W	T	T	T	T	W	T	T	W	T	T	W	W	W	W	T	T	T	T	T	T	T	W	W	T	T
426	FAN_iscf00086711.1	254	MF952	C	C	C	Y	Y	Y	Y	C	C	C	C	C	Y	C	C	C	C	C	Y	Y	C	Y	C	C	Y	C	C	Y	C	Y	Y	C	C	C	C	C	Y	Y	Y	C	Y	Y	C	C	Y	C
427	FAN_iscf00086959.1	10716	MF220	A	A	A	R	R	R	A	R	A	R	R	R	A	R	R	R	R	R	A	A	A	A	A	R	A	R	A	A	R	A	A	A	R	R	R	A	A	A	A	A	A	R	A	R	A	A
428	FAN_iscf00087021.1	2799	MF2832	M	M	M	C	C	C	M	M	M	M	M	C	C	M	M	C	M	C	M	C	C	M	M	C	C	N	C	M	C	M	M	M	M	C	M	M	C	C	C	C	M	M	M	M	C	C
429	FAN_iscf00087331.1	1521	MF2216	T	T	T	Y	Y	Y	T	T	Y	T	T	T	T	T	T	Y	Y	T	T	T	T	T	T	T	T	Y	T	T	T	T	Y	T	T	T	T	Y	Y	T	T	Y	T	Y	Y	Y	T	Y
430	FAN_iscf00087752.1	4096	MF4147	Y	Y	Y	C	C	C	C	C	C	Y	Y	C	C	Y	Y	C	Y	Y	Y	Y	C	Y	Y	C	Y	C	C	C	Y	Y	Y	Y	Y	C	Y	Y	Y	C	C	C	Y	C	Y	C	Y	Y
431	FAN_iscf00087793.1	909	MF222	A	A	A	R	R	R	A	A	A	A	R	R	A	A	A	A	R	A	A	A	R	R	R	A	R	A	R	A	A	R	R	R	R	A	A	R	R	R	R	A	R	R	A	A	A	R
432	FAN_iscf00087793.1	988	MF223	A	A	A	R	R	R	A	A	A	A	R	R	A	A	A	A	R	A	A	A	R	R	R	R	R	A	R	A	A	R	R	R	R	A	A	R	R	R	R	A	R	R	A	A	A	R
433	FAN_iscf00088539.1	338	MF2751	M	M	M	A	A	A	A	A	M	A	M	A	A	A	A	M	A	M	M	A	A	M	M	M	A	A	A	A	M	A	A	M	M	A	A	M	A	A	A	M	A	M	M	N	A	M
434	FAN_iscf00088541.1	1703	MF224	A	A	A	R	R	R	A	A	A	A	R	A	A	R	R	A	A	A	A	R	R	A	A	A	R	A	R	A	A	R	G	R	A	R	A	R	R	R	R	A	A	R	R	A	A	R
435	FAN_iscf00088915.1	1267	MF2010	T	T	T	W	W	W	N	W	W	T	T	W	W	T	T	T	T	W	W	T	W	W	W	T	W	T	W	T	W	T	T	T	W	T	T	W	W	W	W	T	T	W	W	W	T	T
436	FAN_iscf00088923.1	5346	MF2834	M	M	M	C	C	C	C	M	M	C	C	M	M	C	C	M	C	C	C	C	M	C	C	M	M	M	C	C	M	C	C	C	C	M	M	C	M	C	C	C	M	C	M	M	C	M
437	FAN_iscf00089410.1	2103	MF2500	K	K	K	G	G	G	G	G	K	K	K	K	K	K	K	K	G	K	K	G	K	K	K	G	G	G	G	G	G	G	G	G	G	G	G	G	K	K	G	G	K	G	K	K	G	G
438	FAN_iscf00089417.1	7713	MF4444	Y	Y	Y	T	T	T	T	Y	T	Y	Y	T	Y	T	T	T	Y	T	Y	Y	T	Y	T	Y	T	Y	Y	T	Y	T	Y	Y	Y	T	T	Y	T	Y	Y	T	Y	T	T	T	T	T
439	FAN_iscf00089498.1	436	MF2218	T	T	T	Y	Y	Y	Y	Y	T	T	T	Y	T	Y	Y	Y	T	T	Y	Y	Y	T	T	Y	T	Y	T	T	Y	T	T	T	T	T	Y	Y	Y	Y	Y	T	T	T	T	T	T	T
440	FAN_iscf00089616.1	225	MF2219	T	T	T	Y	Y	Y	T	T	T	T	T	Y	T	Y	Y	T	Y	Y	Y	Y	Y	Y	Y	Y	Y	T	T	T	T	Y	Y	Y	Y	Y	Y	T	T	T	T	Y	Y	Y	T	T	Y	T
441	FAN_iscf00091288.1	801	MF2220	T	T	T	Y	Y	Y	T	T	T	T	T	T	T	T	T	Y	Y	T	T	T	T	T	T	Y	T	T	T	Y	Y	T	T	Y	T	Y	T	T	T	Y	Y	T	Y	C	T	T	T	C
442	FAN_iscf00091635.1	6179	MF634	C	C	C	M	M	M	C	M	M	C	M	C	M	C	C	C	M	C	M	C	C	M	M	C	C	M	C	M	C	C	C	C	M	C	M	C	C	C	C	C	M	M	C	M	C	M
443	FAN_iscf00092384.1	1302	MF37	A	A	A	M	M	M	A	A	A	A	M	M	A	A	A	A	M	A	A	A	M	M	A	M	M	A	M	A	A	M	M	M	M	A	A	M	M	M	M	A	M	A	A	A	A	M
444	FAN_iscf00092432.1	6559	MF957	C	C	C	Y	Y	Y	C	C	Y	Y	C	Y	C	Y	Y	Y	Y	Y	Y	Y	Y	C	C	Y	Y	C	C	C	C	Y	Y	Y	Y	Y	Y	C	C	C	C	Y	Y	Y	C	C	Y	C
445	FAN_iscf00092443.1	1413	MF3327	R	R	R	G	G	G	R	G	G	R	R	R	G	R	R	G	R	R	R	G	G	G	G	G	R	R	R	R	G	G	G	R	G	G	G	R	R	R	R	G	G	R	G	G	R	G
446	FAN_iscf00092698.1	2220	MF2836	M	M	M	C	C	C	M	C	M	M	A	M	C	M	M	C	M	C	M	C	C	M	M	C	C	M	C	M	C	M	M	M	M	C	M	M	C	M	M	M	M	M	M	M	C	C
447	FAN_iscf00092816.1	2950	MF1767	G	G	G	S	S	S	S	G	G	S	G	G	G	S	S	S	G	G	G	S	G	G	G	S	S	G	G	G	G	S	S	S	S	S	G	G	G	S	S	G	G	G	G	S	G	G
448	FAN_iscf00092831.1	11914	MF2502	K	K	K	G	G	G	G	K	G	K	K	G	K	G	G	G	K	G	K	K	G	K	K	K	G	K	K	G	K	K	G	K	G	G	G	K	G	K	K	K	K	K	G	K	G	G
449	FAN_iscf00092880.1	551	MF4149	Y	Y	Y	C	C	C	Y	Y	Y	Y	Y	Y	Y	C	Y	Y	Y	N	C	Y	C	Y	Y	C	C	C	C	Y	Y	Y	Y	Y	C	C	Y	C	Y	Y	Y	C	C	Y	C	Y	Y	Y
450	FAN_iscf00092884.1	4032	MF3013	R	R	R	A	A	A	A	A	A	A	R	A	R	R	R	A	A	A	R	A	A	A	A	R	A	R	A	R	R	R	R	A	A	R	A	A	A	A	A	R	R	R	A	R	R	R
451	FAN_iscf00093122.1	240	MF3951	W	W	W	T	T	T	T	W	W	T	W	W	N	W	W	T	W	W	T	T	T	T	T	W	W	T	T	T	T	W	W	W	W	W	W	T	W	T	T	W	W	W	T	T	T	T
452	FAN_iscf00093187.1	3586	MF228	A	A	A	R	R	R	R	R	R	R	A	A	R	R	R	R	A	R	R	R	A	A	A	A	A	R	R	R	R	A	A	A	A	R	R	A	A	A	A	R	A	A	R	G	R	A
453	FAN_iscf00093223.1	471	MF958	C	C	C	Y	Y	Y	Y	C	C	C	C	C	Y	C	C	C	C	C	C	Y	C	Y	Y	Y	Y	C	C	Y	C	Y	Y	C	C	C	C	C	C	Y	Y	Y	Y	Y	C	C	Y	C
454	FAN_iscf00093473.1	858	MF959	C	C	C	Y	Y	Y	C	Y	C	C	C	C	C	Y	Y	Y	Y	C	Y	C	C	C	C	Y	Y	C	Y	C	C	C	C	Y	Y	C	Y	Y	C	C	C	Y	C	Y	Y	C	C	Y
455	FAN_iscf00094304.1	3377	MF3329	R	R	R	G	G	G	R	G	G	G	R	R	G	G	G	R	R	R	G	R	R	G	G	G	R	G	R	G	G	G	G	R	G	G	G	R	R	R	R	R	R	G	R	G	G	G
456	FAN_iscf00094798.1	1380	MF2222	T	T	T	Y	Y	Y	Y	Y	Y	Y	Y	Y	Y	T	T	T	Y	Y	Y	Y	T	T	T	T	Y	T	Y	T	T	Y	Y	T	Y	T	Y	Y	Y	T	T	Y	T	T	Y	T	Y	T
457	FAN_iscf00095506.1	4133	MF3801	W	W	W	A	A	A	W	A	W	A	W	A	A	A	A	W	A	A	A	W	A	W	W	W	W	A	A	A	A	W	W	A	A	A	W	A	W	A	A	W	W	A	A	A	A	A
458	FAN_iscf00095675.1	246	MF3694	S	S	S	G	G	G	S	G	S	G	G	S	C	S	S	S	G	G	G	S	G	G	G	G	G	N	S	G	S	G	G	S	G	G	G	S	S	S	S	G	G	G	S	S	G	S
459	FAN_iscf00096168.1	1149	MF2014	T	T	T	W	W	W	W	W	T	W	T	W	T	W	W	W	T	T	W	T	W	T	W	T	T	T	W	T	W	T	T	T	T	T	T	W	T	T	T	T	W	W	T	T	T	T
460	FAN_iscf00096208.1	2007	MF1467	G	G	G	R	R	R	G	R	R	G	R	G	R	G	G	G	R	G	R	G	G	R	R	G	G	G	G	G	G	G	G	G	R	G	R	G	G	G	G	G	R	R	G	R	G	R
461	FAN_iscf00096480.1	452	MF230	A	A	A	R	R	R	A	R	R	A	A	R	A	R	R	R	A	R	A	A	R	R	R	A	R	A	R	R	R	A	A	R	A	A	A	A	R	G	R	R	R	R	A	A	R	R
462	FAN_iscf00096893.1	11295	MF962	C	C	C	Y	Y	Y	Y	C	C	Y	Y	C	Y	Y	Y	C	C	Y	C	C	Y	C	C	Y	Y	C	Y	C	Y	C	C	Y	C	Y	C	Y	Y	Y	Y	Y	C	C	Y	C	Y	C
463	FAN_iscf00097456.1	3641	MF963	C	C	C	Y	Y	Y	Y	C	C	Y	C	C	C	C	C	C	Y	C	Y	C	C	Y	N	Y	C	Y	C	N	Y	C	N	C	Y	Y	Y	Y	Y	C	C	Y	C	C	C	Y	Y	C
464	FAN_iscf00097456.1	3837	MF231	A	A	A	R	R	R	R	A	A	R	R	A	A	A	A	A	R	A	R	A	A	R	N	R	A	R	A	N	R	A	N	A	R	R	R	R	R	A	A	R	A	A	A	R	R	A
465	FAN_iscf00097775.1	2304	MF1250	G	G	G	K	K	K	G	K	G	K	K	K	G	K	G	G	G	K	G	G	G	G	G	K	G	K	G	G	K	G	G	G	K	K	K	G	G	G	G	G	G	K	G	K	G	G
466	FAN_iscf00097996.1	935	MF4449	Y	Y	Y	T	T	T	T	T	T	Y	Y	C	T	T	T	Y	T	Y	T	Y	T	T	T	Y	Y	T	Y	T	Y	T	T	T	T	Y	Y	T	T	Y	Y	Y	Y	T	T	T	Y	Y
467	FAN_iscf00098054.1	1292	MF3952	W	W	W	T	T	T	T	W	T	W	T	T	T	W	W	W	T	T	W	T	T	W	W	W	T	T	T	T	W	W	W	T	T	W	W	T	T	T	T	T	T	W	T	W	W	W
468	FAN_iscf00098231.1	165	MF3802	W	W	W	A	A	A	A	A	A	W	W	A	W	A	W	A	A	A	A	A	A	W	A	W	A	A	A	A	A	A	W	A	W	W	A	W	A	A	A	W	A	A	W	W	W	A
469	FAN_iscf00099099.1	1349	MF4153	Y	Y	Y	C	C	C	Y	Y	T	Y	Y	C	C	Y	Y	C	Y	C	Y	C	C	Y	Y	C	C	Y	C	Y	C	T	Y	Y	Y	C	Y	Y	C	C	C	Y	Y	Y	Y	Y	C	C
470	FAN_iscf00099714.1	1363	MF233	A	A	A	R	R	R	A	R	A	A	A	A	A	R	R	A	A	A	R	N	R	R	R	A	A	R	R	R	R	A	A	A	A	N	A	A	A	A	A	A	R	R	R	A	A	R
471	FAN_iscf00099714.1	1375	MF1768	G	G	G	S	S	S	S	G	S	S	G	S	S	G	G	S	S	S	G	N	G	G	G	S	S	G	G	G	G	S	S	S	S	N	S	S	S	S	S	S	G	G	G	G	S	G
472	FAN_iscf00099769.1	176	MF3803	W	W	W	A	A	A	W	A	W	A	T	A	W	W	W	W	W	N	A	A	W	W	W	A	W	W	A	W	W	A	A	A	A	A	A	A	A	A	A	W	A	A	W	W	A	A
473	FAN_iscf00099926.1	362	MF1470	G	G	G	R	R	R	G	R	G	G	G	R	G	G	R	R	G	R	G	G	R	G	G	G	R	G	R	G	G	G	G	G	G	G	R	R	G	R	R	G	R	R	G	G	G	R
474	FAN_iscf00100668.1	3765	MF1472	G	G	G	R	R	R	R	R	G	G	G	G	R	G	G	G	G	G	G	R	G	R	R	R	R	R	R	R	R	G	G	G	G	G	G	R	R	G	G	G	G	G	R	R	G	G
475	FAN_iscf00100711.1	5212	MF3696	S	S	S	G	G	G	S	G	S	G	G	S	G	G	G	S	S	S	G	S	S	G	G	G	S	S	S	G	S	G	G	S	G	G	G	G	S	S	S	G	S	G	G	G	G	G
476	FAN_iscf00101141.1	2461	MF3019	R	R	R	A	A	A	R	A	A	A	A	A	A	A	A	R	A	A	A	A	A	R	N	A	A	R	A	R	R	A	A	R	A	A	A	R	A	R	R	A	A	A	R	R	R	R
477	FAN_iscf00101640.1	9924	MF235	A	A	A	R	R	R	A	A	A	A	R	A	A	R	R	R	R	A	A	A	A	A	A	R	A	R	A	R	R	A	A	R	A	R	A	A	A	R	R	A	R	R	A	A	A	R
478	FAN_iscf00102021.1	2766	MF1473	G	G	G	R	R	R	G	R	R	G	G	G	R	R	G	G	G	R	G	G	G	R	G	G	R	G	R	G	G	R	G	G	R	G	R	G	R	G	G	G	G	G	R	G	G	G
479	FAN_iscf00102021.1	2855	MF965	C	C	C	Y	Y	Y	C	Y	Y	Y	C	C	Y	Y	C	C	C	Y	C	C	C	Y	C	C	Y	C	Y	C	C	Y	Y	C	Y	C	Y	C	Y	C	C	C	C	C	Y	C	C	C
480	FAN_iscf00102404.1	249	MF1474	G	G	G	R	R	R	R	R	G	G	N	G	R	G	G	R	G	G	G	G	R	R	R	G	R	R	G	G	G	G	G	G	G	R	G	G	R	G	G	R	G	G	R	R	R	G
481	FAN_iscf00102879.1	234	MF2641	K	K	K	T	T	T	T	K	K	K	K	K	T	T	T	K	K	K	K	K	T	T	T	K	T	K	T	K	K	K	K	T	K	T	T	T	K	T	T	K	T	N	T	T	T	K
482	FAN_iscf00102913.1	2096	MF497	A	A	A	W	W	W	W	A	W	A	A	W	W	W	W	A	W	A	W	W	W	W	W	W	A	A	W	W	W	W	W	W	W	W	A	A	W	W	W	W	A	A	W	A	A	W
483	FAN_iscf00102986.1	76	MF2642	K	K	K	T	T	T	K	T	T	T	K	T	K	T	T	K	T	T	T	T	T	K	K	K	K	T	K	K	K	K	K	K	T	K	K	K	T	T	T	T	T	K	T	T	K	K
484	FAN_iscf00103008.1	106	MF1769	G	G	G	S	S	S	G	G	S	G	G	S	G	G	G	G	S	G	G	G	G	S	S	S	S	G	S	G	S	S	S	S	S	G	S	G	G	G	G	S	S	G	S	G	G	S
485	FAN_iscf00103128.1	6523	MF498	A	A	A	W	W	W	W	A	A	A	A	A	W	A	A	A	A	A	A	W	A	W	W	W	W	A	A	W	A	W	W	A	A	A	A	A	W	A	W	W	W	W	A	A	W	A
486	FAN_iscf00103159.1	1438	MF4156	Y	Y	Y	C	C	C	C	C	C	Y	Y	Y	C	C	C	Y	C	C	Y	C	Y	C	C	C	Y	C	C	C	C	Y	Y	Y	Y	Y	Y	C	C	Y	Y	C	C	C	C	Y	Y	C
487	FAN_iscf00103228.1	1018	MF4453	Y	Y	Y	T	T	T	T	T	T	Y	T	T	T	Y	Y	T	Y	Y	Y	Y	T	Y	Y	T	Y	T	T	T	Y	Y	Y	Y	T	Y	Y	Y	Y	T	T	T	Y	T	Y	Y	Y	Y
488	FAN_iscf00103257.1	645	MF3808	W	W	W	A	A	A	A	W	A	A	A	A	A	A	A	A	W	W	A	A	W	A	A	W	A	A	A	W	W	A	A	W	W	W	A	W	W	A	W	W	A	W	A	W	W	A
489	FAN_iscf00103572.1	172	MF236	A	A	A	R	R	R	A	A	R	R	A	A	R	A	A	A	R	R	A	A	A	R	R	A	R	A	R	R	A	R	R	R	R	R	A	A	A	R	R	A	R	R	R	N	R	R
490	FAN_iscf00103629.1	3663	MF967	C	C	C	Y	Y	Y	C	C	C	C	Y	C	C	Y	Y	C	C	C	C	C	C	C	C	C	C	N	Y	C	C	C	C	Y	C	Y	C	Y	Y	Y	Y	C	C	C	Y	Y	C	C
491	FAN_iscf00103629.1	3664	MF237	A	A	A	R	R	R	A	A	A	A	R	A	A	G	R	A	A	A	A	R	R	A	A	A	R	N	R	A	A	R	A	R	A	R	A	R	R	R	G	A	A	A	R	R	A	R
492	FAN_iscf00104751.1	2031	MF968	C	C	C	Y	Y	Y	Y	Y	Y	C	C	C	Y	C	C	C	C	C	C	C	C	C	C	C	C	Y	Y	C	Y	C	C	C	C	C	C	Y	Y	Y	Y	C	C	C	Y	C	C	Y
493	FAN_iscf00104879.1	1513	MF3023	R	R	R	A	A	A	R	R	R	A	R	A	A	R	R	R	A	A	R	A	R	R	R	A	A	A	R	R	R	A	A	R	A	R	R	A	A	R	R	R	R	R	A	A	R	A
494	FAN_iscf00104938.1	2125	MF39	A	A	A	M	M	M	A	A	C	M	A	A	A	A	A	A	M	A	A	M	M	A	M	M	M	M	C	A	A	A	A	A	M	A	M	M	M	M	M	M	M	A	N	A	A	M
495	FAN_iscf00105122.1	1268	MF3335	R	R	R	G	G	G	R	R	R	G	G	R	G	R	R	R	R	G	G	G	G	R	R	R	R	G	R	G	R	R	N	R	G	R	G	G	R	R	R	G	G	G	R	G	G	G
496	FAN_iscf00105204.1	749	MF2643	K	K	K	T	T	T	K	T	T	T	K	T	T	T	T	K	K	T	K	K	T	K	K	T	K	K	K	T	T	T	T	K	K	K	T	T	K	T	T	K	K	K	T	T	T	K
497	FAN_iscf00105306.1	463	MF499	A	A	A	W	W	W	A	W	A	W	A	A	W	W	W	W	A	A	A	W	W	W	W	W	A	W	W	W	W	W	W	A	A	W	W	W	W	A	A	A	A	W	W	A	W	W
498	FAN_iscf00105558.1	2025	MF3809	W	W	W	A	A	A	W	W	A	W	A	A	A	A	A	W	W	W	A	A	W	A	W	A	A	N	W	A	W	A	A	A	A	A	W	W	A	A	A	A	A	A	A	A	W	W
499	FAN_iscf00106094.1	618	MF2231	T	T	T	Y	Y	Y	T	Y	T	Y	Y	T	T	T	T	Y	T	T	T	Y	Y	Y	Y	Y	T	Y	Y	T	Y	T	Y	T	T	Y	T	T	Y	T	T	T	T	Y	Y	T	T	Y
500	FAN_iscf00106480.1	4854	MF1481	G	G	G	R	R	R	G	R	G	G	R	R	R	G	G	R	R	R	G	R	R	G	G	G	G	G	G	R	G	R	R	G	G	G	R	R	G	R	R	G	G	G	G	R	G	R
501	FAN_iscf00106954.1	2361	MF4455	Y	Y	Y	T	T	T	Y	Y	Y	Y	C	T	T	Y	Y	T	Y	T	Y	T	T	Y	Y	T	T	Y	T	Y	T	Y	Y	Y	Y	T	Y	Y	T	T	T	Y	Y	Y	Y	Y	T	T
502	FAN_iscf00107055.1	1203	MF4159	Y	Y	Y	C	C	C	C	Y	Y	Y	Y	C	Y	C	C	Y	C	C	C	Y	C	Y	Y	Y	C	C	C	C	Y	Y	Y	Y	C	Y	C	C	C	C	C	C	C	Y	Y	Y	C	Y
503	FAN_iscf00107112.1	194	MF972	C	C	C	Y	Y	Y	C	C	Y	C	C	Y	C	C	C	Y	C	C	Y	C	C	C	C	Y	Y	Y	C	C	C	C	C	Y	C	C	Y	Y	Y	C	C	Y	Y	Y	Y	Y	Y	C
504	FAN_iscf00107112.1	452	MF500	A	A	A	W	W	W	W	A	A	W	A	A	W	W	W	A	W	W	A	W	W	W	W	A	A	A	W	W	W	W	W	A	W	W	A	A	A	W	W	A	A	A	A	A	A	W
505	FAN_iscf00107526.1	661	MF40	A	A	A	M	M	M	A	A	A	M	A	M	M	A	A	A	M	A	M	M	A	M	M	A	M	M	A	A	A	A	M	A	M	M	A	M	A	M	M	M	M	A	M	M	A	M
506	FAN_iscf00107593.1	6818	MF242	A	A	A	R	R	R	A	R	A	R	A	A	A	A	A	R	R	R	A	R	A	A	A	A	A	R	A	R	A	R	R	A	R	A	R	R	R	R	R	A	A	A	A	R	A	R
507	FAN_iscf00107647.1	702	MF3336	R	R	R	G	G	G	G	G	R	R	R	G	G	G	G	G	G	R	R	R	R	G	G	R	R	G	R	R	R	G	G	G	R	G	R	R	G	G	G	R	R	R	G	G	R	G
508	FAN_iscf00107657.1	252	MF974	C	C	C	Y	Y	Y	C	Y	Y	C	C	C	C	Y	Y	Y	C	Y	C	Y	Y	Y	Y	C	Y	C	Y	Y	Y	C	C	Y	C	Y	Y	C	Y	C	Y	C	Y	Y	C	C	C	Y
509	FAN_iscf00107696.1	881	MF975	C	C	C	Y	Y	Y	Y	C	C	Y	Y	C	C	Y	Y	C	Y	C	C	Y	C	C	C	Y	C	Y	C	Y	C	Y	Y	Y	C	Y	Y	Y	C	C	C	Y	Y	C	C	Y	Y	Y
510	FAN_iscf00107737.1	1929	MF1876	T	T	T	K	K	K	K	T	K	K	T	T	T	K	K	T	T	K	K	K	K	K	K	T	T	K	K	T	T	T	T	K	K	T	T	T	K	T	T	K	T	K	T	T	T	K
511	FAN_iscf00107752.1	3322	MF976	C	C	C	Y	Y	Y	C	C	C	C	C	C	C	Y	C	Y	Y	C	C	C	Y	C	C	Y	C	Y	C	T	Y	C	C	Y	C	Y	C	C	C	Y	Y	C	Y	Y	C	C	C	Y
512	FAN_iscf00107766.1	1037	MF1485	G	G	G	R	R	R	G	R	R	G	G	R	R	G	G	R	R	G	R	G	G	R	R	R	R	R	G	G	R	G	G	R	G	G	R	R	R	G	G	R	G	G	G	G	R	G
513	FAN_iscf00107796.1	2587	MF1252	G	G	G	K	K	K	G	G	K	K	G	K	G	K	K	G	K	G	K	N	K	G	G	G	G	G	G	K	K	K	K	K	G	K	G	G	G	K	G	K	K	G	K	G	G	G
514	FAN_iscf00107822.1	4144	MF3025	R	R	R	A	A	A	A	R	R	A	A	R	R	R	R	A	R	R	A	A	A	A	A	A	A	A	A	R	A	R	R	A	A	A	R	R	A	R	R	A	A	A	R	R	R	A
515	FAN_iscf00107822.1	4173	MF2838	M	M	M	C	C	C	M	C	C	M	M	C	C	C	C	M	C	C	M	M	M	M	M	C	M	M	M	C	M	C	C	M	M	C	C	C	M	C	C	M	M	M	C	C	C	M
516	FAN_iscf00108634.1	1540	MF3026	R	R	R	A	A	A	A	A	A	R	A	A	R	R	R	A	R	R	R	A	A	R	R	A	A	A	A	R	A	R	R	R	A	A	A	R	A	R	R	R	A	A	R	A	R	A
517	FAN_iscf00108727.1	514	MF977	C	C	C	Y	Y	Y	C	Y	C	C	Y	Y	Y	C	C	Y	Y	Y	C	C	Y	C	C	C	C	C	C	Y	C	Y	Y	C	C	Y	Y	Y	C	C	Y	Y	C	C	C	Y	C	Y
518	FAN_iscf00108727.1	16794	MF502	A	A	A	W	W	W	A	W	A	A	W	W	W	A	A	W	W	W	A	A	W	A	A	A	A	A	A	W	A	W	W	A	A	W	W	W	A	W	W	W	A	A	A	W	A	W
519	FAN_iscf00108937.1	816	MF3337	R	R	R	G	G	G	R	R	R	G	G	G	G	R	R	R	G	G	G	G	G	R	R	R	R	G	R	G	R	R	R	R	G	G	R	G	R	R	R	G	G	G	R	G	G	G
520	FAN_iscf00109105.1	2190	MF3607	S	S	S	C	C	C	C	S	C	C	C	C	C	C	C	C	S	S	C	S	S	C	C	S	C	C	C	S	S	C	C	S	S	S	C	C	S	S	S	S	C	C	C	S	S	C
521	FAN_iscf00109118.1	260	MF3608	S	S	S	C	C	C	C	S	S	C	S	S	S	S	S	C	S	S	C	C	S	C	C	C	C	N	C	S	S	S	S	C	S	S	C	S	S	S	S	C	C	C	C	C	S	S
522	FAN_iscf00109452.1	2971	MF243	A	A	A	R	R	R	R	A	R	R	R	A	A	R	R	A	A	R	R	R	R	R	R	A	A	R	R	A	A	A	A	R	R	A	A	A	R	A	A	R	A	R	A	A	A	R
523	FAN_iscf00109452.1	2975	MF979	C	C	C	Y	Y	Y	Y	C	Y	Y	C	C	C	Y	Y	C	C	Y	Y	Y	Y	Y	Y	C	C	Y	Y	C	C	C	C	Y	Y	C	C	C	Y	C	C	Y	C	C	C	C	C	Y
524	FAN_iscf00109985.1	3488	MF981	C	C	C	Y	Y	Y	Y	Y	Y	C	Y	C	Y	C	C	C	C	C	C	C	C	C	C	C	C	C	C	Y	Y	C	C	C	C	C	C	Y	Y	Y	Y	C	C	C	Y	Y	C	Y
525	FAN_iscf00110133.1	2063	MF638	C	C	C	M	M	M	C	C	C	M	C	M	M	M	M	M	M	M	M	M	M	M	M	M	M	C	C	C	C	M	M	M	M	M	M	C	C	C	C	M	M	M	C	A	M	C
526	FAN_iscf00110738.1	240	MF2234	T	T	T	Y	Y	Y	T	T	Y	Y	Y	Y	T	T	T	T	T	T	Y	T	T	T	T	Y	Y	Y	T	T	Y	T	T	T	T	T	T	T	Y	T	T	T	Y	T	Y	T	Y	T
527	FAN_iscf00111735.1	546	MF2235	T	T	T	Y	Y	Y	T	T	Y	T	T	T	Y	Y	Y	Y	Y	Y	T	T	T	Y	T	Y	Y	T	T	T	T	T	T	T	Y	T	Y	Y	T	Y	T	T	Y	T	Y	Y	T	T
528	FAN_iscf00111736.1	5182	MF244	A	A	A	R	R	R	R	A	A	R	R	A	A	A	A	A	R	A	R	R	A	R	R	R	A	A	A	R	R	A	A	A	R	R	A	A	R	A	A	R	A	A	R	R	A	A
529	FAN_iscf00111736.1	5225	MF245	A	A	A	R	R	R	A	R	R	A	A	R	R	R	R	R	A	R	A	A	R	A	A	A	R	A	R	A	A	R	R	R	A	A	R	R	A	R	R	A	R	R	A	A	A	G
530	FAN_iscf00112174.1	1809	MF2024	T	T	T	W	W	W	T	T	T	T	W	T	T	W	W	T	T	T	T	W	T	T	T	T	T	W	W	T	T	T	W	T	T	T	W	W	T	T	T	W	T	W	T	W	T	T
531	FAN_iscf00112491.1	868	MF779	C	C	C	S	S	S	C	S	C	C	C	C	C	S	S	C	C	C	S	S	S	S	S	C	C	S	S	S	S	C	C	C	C	S	C	C	C	C	C	C	S	S	S	C	C	S
532	FAN_iscf00112491.1	921	MF1877	T	T	T	K	K	K	T	K	T	T	T	T	T	K	K	T	T	T	K	K	K	K	K	T	T	K	K	K	K	T	T	T	T	K	T	T	T	T	T	T	K	K	K	N	T	K
533	FAN_iscf00112491.1	929	MF247	A	A	A	R	R	R	R	A	R	R	A	R	R	A	A	R	R	R	A	A	A	A	A	R	R	A	A	A	A	R	R	R	R	A	R	R	R	R	R	R	A	A	A	N	R	A
534	FAN_iscf00113030.1	2862	MF2025	T	T	T	W	W	W	T	T	T	W	T	W	W	T	T	T	W	T	W	W	T	W	W	T	W	W	T	T	T	W	W	T	W	A	T	N	T	W	N	W	W	T	W	W	T	W
535	FAN_iscf00113042.1	965	MF248	A	A	A	R	R	R	R	A	R	A	A	R	A	R	R	A	A	A	R	A	R	R	A	R	A	R	A	R	R	A	A	A	A	A	A	R	A	R	R	R	A	A	R	R	A	A
536	FAN_iscf00113042.1	991	MF2026	T	T	T	W	W	W	W	T	W	T	T	W	T	W	W	T	T	T	W	T	W	W	T	W	T	T	T	W	W	T	T	T	T	T	T	W	T	W	W	W	T	T	W	W	T	T
537	FAN_iscf00113164.1	673	MF503	A	A	A	W	W	W	W	W	W	A	A	W	A	A	A	A	A	W	W	A	A	A	A	W	A	A	A	A	A	A	A	W	A	W	A	A	W	A	W	A	A	W	W	W	W	A
538	FAN_iscf00113336.1	1398	MF4162	Y	Y	Y	C	C	C	C	C	C	C	Y	Y	C	Y	Y	C	C	C	Y	C	Y	Y	C	Y	Y	C	C	C	C	Y	Y	Y	Y	Y	Y	C	C	Y	C	C	C	Y	C	C	C	C
539	FAN_iscf00113346.1	127	MF1254	G	G	G	K	K	K	K	G	K	K	G	G	G	G	G	G	G	K	G	K	G	K	K	K	G	G	G	G	K	G	G	G	K	G	G	G	G	G	G	G	K	G	G	K	G	K
540	FAN_iscf00113922.1	4477	MF1255	G	G	G	K	K	K	K	G	K	G	K	K	K	K	K	G	G	K	K	K	K	K	G	K	G	K	K	K	G	K	K	K	K	K	G	G	K	K	G	K	G	G	K	G	G	K
541	FAN_iscf00114019.1	4883	MF2238	T	T	T	Y	Y	Y	T	Y	Y	Y	Y	Y	T	Y	Y	Y	Y	Y	T	T	Y	T	T	T	T	Y	T	T	Y	T	T	Y	Y	Y	Y	T	T	T	T	T	T	T	Y	Y	T	Y
542	FAN_iscf00114170.1	2997	MF983	C	C	C	Y	Y	Y	Y	C	C	Y	C	C	C	Y	Y	C	Y	Y	C	Y	Y	Y	Y	C	C	C	T	Y	Y	Y	Y	C	Y	Y	C	C	C	C	Y	C	C	C	C	C	C	Y
543	FAN_iscf00114337.1	4225	MF4164	Y	Y	Y	C	C	C	Y	C	C	C	C	C	Y	C	C	C	C	C	C	Y	Y	Y	Y	C	C	C	C	C	C	C	C	Y	C	Y	Y	C	C	Y	Y	Y	Y	C	C	Y	C	C
544	FAN_iscf00114528.1	207	MF3812	W	W	W	A	A	A	W	A	W	A	A	W	A	A	A	W	A	A	A	W	A	A	A	A	A	W	W	W	A	A	A	W	A	A	A	W	A	W	W	A	A	A	W	A	A	W
545	FAN_iscf00115229.1	5463	MF3033	R	R	R	A	A	A	A	R	R	R	R	A	R	A	A	R	A	A	A	A	R	R	R	R	A	A	A	A	R	R	R	R	A	R	A	A	R	A	A	A	A	R	R	R	A	R
546	FAN_iscf00115332.1	821	MF4457	Y	Y	Y	T	T	T	Y	Y	Y	T	T	T	T	T	T	T	Y	T	T	Y	T	T	T	Y	Y	Y	Y	Y	Y	Y	Y	Y	Y	Y	Y	Y	T	T	T	Y	T	T	T	T	T	Y
547	FAN_iscf00115348.1	371	MF250	A	A	A	R	R	R	A	A	R	A	A	A	A	R	A	R	R	R	A	A	R	R	R	R	R	A	A	A	A	A	A	A	R	R	A	R	A	R	R	A	R	A	R	R	A	A
548	FAN_iscf00115348.1	772	MF1492	G	G	G	R	R	R	G	G	R	G	G	G	G	R	G	R	R	R	R	G	R	R	R	R	R	G	G	G	G	G	G	G	R	R	G	R	G	R	R	G	G	G	R	R	G	G
549	FAN_iscf00115528.1	1203	MF251	A	A	A	R	R	R	R	A	R	R	A	A	A	R	R	A	A	R	R	R	R	A	A	A	A	R	R	A	A	A	A	R	R	A	A	A	R	A	A	R	A	R	R	A	A	R
550	FAN_iscf00115528.1	1318	MF3034	R	R	R	A	A	A	R	R	A	R	A	R	A	A	A	A	A	R	A	R	A	A	A	A	A	R	R	A	R	A	A	A	A	A	A	A	A	R	A	A	A	A	A	R	A	R
551	FAN_iscf00115627.1	1490	MF1256	G	G	G	K	K	K	G	G	G	K	K	K	G	K	K	G	G	G	G	K	K	G	G	K	G	K	K	G	G	K	K	G	G	G	K	K	G	G	G	K	G	K	K	K	G	K
552	FAN_iscf00115872.1	2039	MF1257	G	G	G	K	K	K	G	G	K	G	G	G	G	K	K	K	K	G	K	G	K	G	G	K	G	G	G	G	G	G	G	G	K	K	K	K	G	K	K	G	K	G	K	G	G	G
553	FAN_iscf00115907.1	764	MF2644	K	K	K	T	T	T	T	T	K	T	K	T	T	T	T	K	K	K	T	K	T	T	T	K	T	T	T	K	K	T	T	T	K	T	T	T	T	T	T	K	T	T	T	T	T	K
554	FAN_iscf00116733.1	243	MF2839	M	M	M	C	C	C	M	M	M	C	M	C	M	C	C	M	C	C	M	M	M	M	M	C	C	C	C	C	M	C	C	M	C	M	M	C	C	M	M	M	M	M	C	N	M	C
555	FAN_iscf00117345.1	2402	MF2841	M	M	M	C	C	C	M	M	C	M	A	C	C	C	C	C	M	M	M	C	M	M	M	M	M	C	C	M	C	M	M	C	M	M	M	C	C	M	M	C	M	M	M	M	M	C
556	FAN_iscf00117801.1	106	MF2241	T	T	T	Y	Y	Y	T	T	Y	T	T	Y	T	Y	Y	T	T	T	T	T	Y	Y	Y	Y	T	Y	T	Y	Y	T	T	T	T	T	T	Y	T	Y	Y	Y	T	T	T	Y	T	T
557	FAN_iscf00118251.1	365	MF3344	R	R	R	G	G	G	G	R	G	G	G	G	R	R	G	G	G	G	G	R	R	G	G	G	G	R	R	R	G	R	G	G	G	R	G	R	G	R	R	G	R	G	G	G	R	G
558	FAN_iscf00118464.1	1912	MF4459	Y	Y	Y	T	T	T	Y	T	T	Y	T	T	Y	Y	Y	Y	T	T	T	T	T	Y	Y	T	Y	Y	Y	Y	Y	Y	Y	T	T	T	T	Y	T	T	T	T	Y	Y	T	T	Y	T
559	FAN_iscf00118676.1	2725	MF4460	Y	Y	Y	T	T	T	C	C	Y	T	T	T	T	Y	Y	Y	T	T	T	T	T	Y	Y	Y	Y	T	Y	T	Y	Y	Y	Y	T	T	Y	T	Y	Y	Y	T	Y	T	Y	T	T	T
560	FAN_iscf00119031.1	3567	MF3346	R	R	R	G	G	G	G	G	G	R	R	R	R	R	R	R	G	R	R	G	R	R	G	G	G	G	G	G	G	G	G	G	G	G	G	G	R	R	R	G	R	G	R	R	R	G
561	FAN_iscf00119206.1	1485	MF253	A	A	A	R	R	R	A	R	A	A	A	A	R	R	R	R	A	A	R	A	A	A	A	R	A	A	A	A	R	R	R	R	A	A	A	A	A	R	R	R	A	A	R	R	R	A
562	FAN_iscf00119810.1	1563	MF2030	T	T	T	W	W	W	T	T	T	W	T	T	T	W	W	T	W	W	W	W	W	T	T	T	W	T	N	A	W	W	W	T	W	T	W	T	W	T	T	W	T	W	T	W	W	T
563	FAN_iscf00119810.1	1574	MF4167	Y	Y	Y	C	C	C	Y	C	Y	C	Y	Y	Y	Y	Y	C	Y	Y	Y	C	Y	Y	Y	Y	Y	Y	N	C	C	C	C	Y	C	C	Y	C	Y	Y	Y	Y	C	Y	Y	Y	Y	Y
564	FAN_iscf00120452.1	1794	MF2649	K	K	K	T	T	T	T	T	K	G	T	T	K	T	T	T	K	K	K	G	K	T	T	K	T	K	K	K	K	T	T	T	T	K	K	K	K	T	T	T	K	K	K	T	K	T
565	FAN_iscf00121507.1	1294	MF3614	S	S	S	C	C	C	C	C	C	C	C	C	C	C	C	C	C	S	S	S	S	C	C	S	C	C	S	S	S	C	C	C	C	C	S	C	C	C	C	S	S	S	C	C	S	C
566	FAN_iscf00121985.1	1934	MF4172	Y	Y	Y	C	C	C	Y	Y	Y	C	C	C	Y	C	C	C	C	C	Y	Y	C	Y	Y	C	C	C	C	C	Y	C	C	C	C	Y	Y	C	C	Y	Y	Y	Y	Y	C	C	C	C
567	FAN_iscf00123117.1	4936	MF4173	Y	Y	Y	C	C	C	N	Y	Y	C	C	C	C	C	N	C	C	Y	C	Y	C	C	C	Y	Y	Y	Y	Y	Y	Y	Y	Y	Y	Y	Y	Y	C	C	C	Y	C	Y	C	C	C	Y
568	FAN_iscf00123365.1	1323	MF1879	T	T	T	K	K	K	K	K	K	T	T	T	T	T	T	T	T	T	T	T	T	T	T	T	T	K	K	K	K	T	T	T	T	T	T	K	K	K	K	T	T	T	K	T	T	K
569	FAN_iscf00123523.1	1832	MF3351	R	R	R	G	G	G	R	R	G	R	R	G	R	G	G	G	G	G	R	G	R	G	G	R	R	N	G	G	G	R	A	N	G	R	G	R	G	G	G	G	G	R	G	G	G	R
570	FAN_iscf00123523.1	2096	MF1777	G	G	G	S	S	S	S	G	S	G	S	S	S	S	S	G	S	G	S	S	S	S	S	S	G	S	S	S	S	G	S	S	S	S	G	G	S	S	S	S	G	S	G	G	G	S
571	FAN_iscf00124085.1	2535	MF2509	K	K	K	G	G	G	K	K	G	K	G	K	G	G	G	G	K	K	G	K	G	G	G	K	G	K	K	G	K	G	G	G	G	G	G	K	K	K	K	G	G	G	G	K	K	K
572	FAN_iscf00124149.1	6453	MF255	A	A	A	R	R	R	A	R	R	A	A	R	A	A	A	A	A	R	R	A	R	R	R	A	R	A	R	A	R	A	A	A	R	A	A	R	A	R	R	A	A	R	R	R	A	A
573	FAN_iscf00124946.1	253	MF507	A	A	A	W	W	W	W	W	A	W	A	W	A	W	W	W	A	W	W	A	W	W	W	A	A	A	W	A	W	A	A	A	A	A	A	W	A	A	A	A	A	A	A	A	A	A
574	FAN_iscf00125807.1	105	MF641	C	C	C	M	M	M	M	C	C	M	M	C	C	C	C	C	C	M	C	C	C	M	M	C	M	M	M	C	M	M	C	C	C	C	M	C	M	C	M	M	C	M	M	M	M	C
575	FAN_iscf00126332.1	1701	MF2243	T	T	T	Y	Y	Y	Y	T	T	Y	Y	Y	T	T	T	T	T	T	T	Y	T	Y	T	T	T	Y	Y	Y	Y	T	Y	T	T	T	T	T	Y	T	T	T	T	Y	T	Y	Y	Y
576	FAN_iscf00126727.1	2627	MF3039	R	R	R	A	A	A	R	A	R	A	A	R	A	A	A	R	R	R	A	R	R	A	A	A	R	R	R	A	R	A	A	R	A	A	A	A	R	R	R	A	R	A	A	A	A	R
577	FAN_iscf00126826.1	1295	MF256	A	A	A	R	R	R	R	R	R	A	A	R	A	A	A	A	A	R	R	A	A	A	A	R	R	R	A	A	A	A	A	R	A	R	R	A	R	R	R	A	R	R	R	R	A	A
578	FAN_iscf00127181.1	1594	MF4470	Y	Y	Y	T	T	T	Y	T	T	T	T	Y	T	Y	Y	T	Y	Y	Y	T	T	T	T	T	Y	Y	T	Y	T	T	T	T	Y	T	Y	Y	T	Y	Y	Y	T	T	T	T	Y	T
579	FAN_iscf00127301.1	1043	MF4176	Y	Y	Y	C	C	C	Y	C	C	C	Y	C	Y	C	C	Y	C	C	Y	C	C	Y	Y	Y	Y	C	C	Y	C	Y	C	Y	C	Y	Y	Y	C	C	C	C	Y	Y	C	C	Y	Y
580	FAN_iscf00127838.1	1748	MF781	C	C	C	S	S	S	C	S	S	S	C	S	C	C	C	S	C	S	S	S	S	C	C	S	C	C	S	S	C	S	S	C	C	C	C	S	C	G	S	C	C	S	C	C	C	C
581	FAN_iscf00127913.1	2088	MF4473	Y	Y	Y	T	T	T	Y	Y	T	Y	T	Y	T	T	T	T	Y	Y	T	Y	T	T	T	Y	T	Y	Y	T	T	T	T	T	Y	T	T	Y	Y	Y	Y	T	T	T	Y	T	Y	Y
582	FAN_iscf00127913.1	2108	MF2651	K	K	K	T	T	T	T	T	K	T	T	K	K	K	K	K	T	T	T	K	T	T	T	T	T	K	K	T	K	T	T	K	T	T	T	K	K	T	T	K	T	T	T	T	T	K
583	FAN_iscf00128046.1	7794	MF3961	W	W	W	T	T	T	T	W	W	W	T	T	W	T	W	T	T	T	W	T	T	W	W	W	T	T	T	W	W	W	W	T	W	W	W	T	T	T	T	T	T	W	T	W	W	T
584	FAN_iscf00128046.1	7876	MF642	C	C	C	M	M	M	M	M	C	M	C	M	C	M	M	M	C	M	M	C	M	M	M	C	C	C	M	C	M	C	C	C	C	C	C	M	C	C	C	C	M	M	C	M	C	C
585	FAN_iscf00128046.1	7877	MF1261	G	G	G	K	K	K	K	K	G	G	G	K	K	G	G	G	K	K	G	K	G	K	G	K	K	K	K	G	G	K	K	K	G	G	G	G	G	K	K	K	G	K	K	G	G	K
586	FAN_iscf00128056.1	20	MF3040	R	R	R	A	A	A	A	A	A	R	R	R	A	A	A	R	A	R	R	A	R	A	A	R	R	A	R	A	A	A	A	R	R	R	R	A	R	R	R	A	A	A	A	R	R	R
587	FAN_iscf00128330.1	2398	MF259	A	A	A	R	R	R	R	A	A	R	A	A	A	R	A	A	R	R	A	A	R	A	A	A	A	A	R	R	A	R	R	N	R	R	A	A	A	R	R	A	R	R	A	N	A	R
588	FAN_iscf00129165.1	1462	MF3962	W	W	W	T	T	T	W	T	T	T	W	T	T	T	T	W	T	T	W	T	W	W	W	W	W	T	T	T	T	T	T	T	W	T	W	T	T	T	T	T	T	W	T	T	T	W
589	FAN_iscf00129165.1	1672	MF2245	T	T	T	Y	Y	Y	T	Y	Y	T	Y	Y	T	Y	Y	Y	Y	Y	T	T	Y	T	T	T	T	Y	T	T	Y	T	T	Y	Y	Y	Y	Y	T	T	T	T	T	T	Y	Y	T	Y
590	FAN_iscf00129337.1	2048	MF645	C	C	C	M	M	M	C	C	C	C	M	C	C	M	M	C	C	C	C	M	M	C	C	C	C	C	M	C	C	M	M	M	C	M	C	M	M	M	M	C	C	C	M	M	C	M
591	FAN_iscf00129386.1	382	MF1881	T	T	T	K	K	K	K	K	T	K	T	K	N	T	T	T	T	K	T	K	T	K	K	T	T	K	K	K	K	K	K	K	T	T	T	T	K	T	T	K	T	K	T	K	K	K
592	FAN_iscf00129386.1	509	MF1500	G	G	G	R	R	R	R	R	G	R	G	R	G	G	G	G	G	R	G	R	G	R	R	G	G	R	R	R	R	R	R	R	G	G	G	G	G	G	G	R	G	R	G	R	R	R
593	FAN_iscf00129770.1	6404	MF4183	Y	Y	Y	C	C	C	Y	Y	C	Y	Y	C	Y	C	C	C	C	C	Y	C	Y	C	C	Y	Y	C	C	C	C	Y	Y	C	C	Y	C	Y	Y	C	C	C	C	T	C	C	C	Y
594	FAN_iscf00129870.1	2545	MF1501	G	G	G	R	R	R	R	R	R	G	G	R	R	G	G	R	G	G	G	G	G	R	R	R	G	R	G	G	G	G	G	R	G	R	G	R	G	R	R	G	R	G	R	G	G	R
595	FAN_iscf00129896.1	302	MF646	C	C	C	M	M	M	M	C	C	M	M	C	C	C	C	C	C	M	C	M	C	M	M	C	M	M	M	C	M	M	M	C	C	C	M	C	M	M	M	M	C	M	M	M	M	C
596	FAN_iscf00129949.1	1988	MF42	A	A	A	M	M	M	A	M	A	M	M	A	M	M	M	A	A	A	A	M	M	M	M	M	A	M	M	M	M	M	M	A	A	M	M	M	M	A	A	A	A	M	M	A	M	M
597	FAN_iscf00130486.1	2907	MF4475	Y	Y	Y	T	T	T	T	T	T	Y	Y	N	Y	Y	T	T	T	Y	T	T	Y	Y	T	T	T	T	T	T	T	T	T	T	T	T	T	T	Y	Y	Y	T	Y	T	Y	Y	T	T
598	FAN_iscf00130620.1	1506	MF3358	R	R	R	G	G	G	R	R	R	G	G	G	R	R	R	G	G	G	G	R	G	G	R	G	G	G	G	R	R	R	R	G	G	G	G	R	G	G	G	R	R	R	R	G	G	G
599	FAN_iscf00130693.1	355	MF3965	W	W	W	T	T	T	W	T	T	W	T	W	T	T	T	T	W	T	T	W	T	T	T	W	T	W	W	T	T	T	T	W	T	T	W	T	T	T	T	W	W	A	T	W	T	T
600	FAN_iscf00130860.1	58	MF509	A	A	A	W	W	W	W	W	W	A	W	A	W	A	A	A	A	A	A	A	A	A	A	A	A	W	W	W	W	A	A	A	A	A	A	W	W	W	W	A	A	A	W	W	A	W
601	FAN_iscf00130886.1	1675	MF2247	T	T	T	Y	Y	Y	Y	T	T	T	Y	T	Y	T	T	T	T	Y	T	T	T	Y	Y	Y	T	T	T	T	T	T	T	T	Y	T	Y	Y	T	T	T	T	T	T	T	T	Y	Y
602	FAN_iscf00131964.1	95	MF2513	K	K	K	G	G	G	K	K	K	G	G	G	G	G	G	G	K	G	G	K	G	G	G	K	K	K	K	K	K	K	K	T	K	K	K	K	G	G	G	K	G	K	G	G	G	K
603	FAN_iscf00132185.1	2714	MF2652	K	K	K	T	T	T	T	K	T	T	T	T	T	T	T	T	K	K	T	K	K	K	K	K	T	T	T	T	K	K	K	K	K	K	T	K	K	K	K	K	T	K	T	K	K	T
604	FAN_iscf00132185.1	2840	MF4476	Y	Y	Y	T	T	T	T	T	T	T	T	T	T	T	T	T	T	Y	T	Y	Y	Y	Y	Y	T	T	T	T	Y	Y	Y	Y	Y	Y	T	Y	Y	Y	Y	Y	T	T	T	Y	Y	T
605	FAN_iscf00132207.1	1573	MF1504	G	G	G	R	R	R	R	R	G	R	G	G	G	G	G	R	G	R	G	G	G	G	G	G	R	R	G	G	G	G	G	G	G	G	R	R	G	G	G	G	R	R	G	R	G	G
606	FAN_iscf00132207.1	1638	MF3043	R	R	R	A	A	A	A	R	R	R	R	A	R	A	A	R	A	A	A	R	R	R	R	R	A	A	A	A	R	R	R	R	A	R	A	A	A	A	A	A	R	R	R	R	A	R
607	FAN_iscf00132218.1	171	MF3361	R	R	R	G	G	G	G	G	G	R	R	G	R	R	R	G	G	R	G	G	G	R	R	R	G	G	G	R	G	R	R	G	R	R	R	R	G	G	G	R	R	R	R	R	R	G
608	FAN_iscf00132231.1	4054	MF3705	S	S	S	G	G	G	S	G	G	G	S	S	G	G	G	S	G	S	S	G	G	S	S	G	G	G	G	G	S	G	G	S	S	G	G	G	G	G	G	S	G	G	S	S	G	G
609	FAN_iscf00132260.1	5870	MF262	A	A	A	R	R	R	R	A	R	R	R	R	A	R	R	A	A	R	R	R	A	A	A	A	A	R	R	R	R	R	R	R	A	A	A	A	G	A	A	R	A	R	A	A	A	R
610	FAN_iscf00132361.1	174	MF2248	T	T	T	Y	Y	Y	Y	Y	T	T	Y	Y	T	Y	Y	Y	T	T	Y	Y	Y	T	T	Y	T	Y	T	T	Y	T	T	T	T	T	Y	C	Y	Y	Y	T	T	T	T	N	T	T
611	FAN_iscf00132595.1	45	MF3821	W	W	W	A	A	A	A	W	N	A	A	W	W	W	W	A	W	W	A	A	A	A	A	A	A	N	A	W	A	W	A	A	A	A	W	W	A	W	W	A	A	A	W	A	A	A
612	FAN_iscf00132595.1	2800	MF3044	R	R	R	A	A	A	A	R	R	A	A	R	R	R	R	A	R	R	A	A	A	A	A	R	A	A	A	R	A	R	R	A	A	A	R	R	A	R	R	A	A	A	R	R	R	A
613	FAN_iscf00132794.1	7791	MF2846	M	M	M	C	C	C	C	C	M	C	C	M	M	M	M	M	C	C	C	M	C	C	C	C	C	M	M	C	M	C	C	M	C	C	C	M	M	M	M	C	C	C	M	C	C	M
614	FAN_iscf00133945.1	1400	MF3046	R	R	R	A	A	A	A	R	A	A	A	A	A	A	A	A	A	A	A	R	R	A	A	R	R	A	R	A	R	A	A	A	A	R	A	A	R	A	A	A	A	A	A	A	R	R
615	FAN_iscf00134149.1	311	MF2847	M	M	M	C	C	C	C	M	C	C	N	C	C	C	C	M	C	C	M	C	C	C	C	M	M	M	C	C	C	C	C	C	M	M	C	M	C	C	C	M	M	C	M	C	C	C
616	FAN_iscf00134325.1	4145	MF2250	T	T	T	Y	Y	Y	T	Y	Y	T	T	Y	Y	T	T	T	T	Y	Y	T	Y	Y	Y	T	Y	T	Y	T	Y	T	T	T	Y	T	T	Y	Y	Y	Y	T	T	Y	Y	Y	T	T
617	FAN_iscf00134325.1	4188	MF649	C	C	C	M	M	M	C	M	M	C	M	M	M	C	C	C	C	M	M	C	M	M	M	C	M	C	M	C	M	C	C	C	M	C	C	M	M	M	M	C	C	M	M	M	C	C
618	FAN_iscf00134519.1	4988	MF2849	M	M	M	C	C	C	M	M	M	C	M	M	M	M	M	C	M	M	C	M	C	M	M	C	C	M	C	M	M	C	C	C	C	C	C	M	M	C	C	M	M	M	M	C	C	M
619	FAN_iscf00134519.1	4993	MF4190	Y	Y	Y	C	C	C	Y	C	Y	C	Y	Y	Y	Y	Y	C	Y	Y	C	Y	C	Y	Y	C	C	Y	C	Y	Y	C	C	C	C	C	C	Y	Y	C	C	Y	Y	Y	Y	C	C	Y
620	FAN_iscf00134569.1	337	MF2251	T	T	T	Y	Y	Y	T	Y	Y	T	Y	Y	T	Y	Y	N	T	Y	Y	Y	Y	T	T	T	Y	T	T	Y	Y	T	T	T	Y	Y	T	Y	T	Y	Y	T	T	Y	Y	Y	Y	T
621	FAN_iscf00135076.1	698	MF3823	W	W	W	A	A	A	A	W	A	A	A	A	A	A	A	A	W	W	A	W	W	A	A	W	A	A	A	W	W	A	A	W	W	W	A	W	T	W	W	W	A	W	A	W	W	A
622	FAN_iscf00135282.1	223	MF2851	M	M	M	C	C	C	C	C	C	M	C	C	C	M	M	C	M	M	M	M	C	M	M	C	M	C	C	C	M	M	M	M	M	M	M	C	M	C	C	C	M	C	M	M	M	M
623	FAN_iscf00135334.1	10024	MF994	C	C	C	Y	Y	Y	Y	Y	C	C	C	C	Y	C	C	C	C	C	C	C	C	Y	C	C	Y	C	Y	Y	C	C	C	C	C	C	C	Y	Y	Y	Y	C	C	C	C	Y	C	Y
624	FAN_iscf00135334.1	10924	MF995	C	C	C	Y	Y	Y	C	C	Y	Y	C	C	C	Y	Y	Y	Y	T	Y	C	Y	C	C	Y	C	C	C	C	C	Y	Y	Y	Y	Y	Y	C	C	C	C	Y	Y	Y	C	C	Y	C
625	FAN_iscf00135361.1	5861	MF1507	G	G	G	R	R	R	G	G	G	R	G	G	R	R	R	G	R	R	G	R	R	R	R	G	G	G	R	R	R	R	R	G	R	R	G	G	G	R	R	R	G	G	G	G	G	R
626	FAN_iscf00135414.1	1004	MF2252	T	T	T	Y	Y	Y	T	T	Y	Y	T	Y	T	Y	Y	T	Y	T	T	T	T	T	T	Y	T	T	Y	Y	Y	Y	Y	Y	Y	T	Y	T	Y	Y	Y	T	Y	Y	T	T	T	T
627	FAN_iscf00135639.1	5990	MF2033	T	T	T	W	W	W	T	W	T	T	T	W	W	T	T	T	W	T	W	T	W	T	T	T	W	W	W	W	T	W	T	T	T	W	W	W	W	T	W	W	T	W	T	T	W	T
628	FAN_iscf00135676.1	281	MF651	C	C	C	M	M	M	C	C	C	M	C	M	C	M	M	M	M	M	M	M	M	M	M	M	M	C	C	C	C	M	C	M	M	M	M	C	C	C	C	M	M	M	C	C	M	C
629	FAN_iscf00136236.1	2179	MF3050	R	R	R	A	A	A	A	R	R	A	A	A	R	R	R	A	A	A	R	A	A	A	A	A	A	A	A	R	R	R	A	A	R	R	R	A	A	A	A	A	A	R	A	R	R	R
630	FAN_iscf00136236.1	2180	MF4480	Y	Y	Y	T	T	T	T	Y	Y	T	T	T	Y	Y	Y	T	T	T	Y	T	T	T	T	T	T	T	T	Y	Y	Y	Y	T	Y	Y	Y	T	T	T	T	T	T	Y	T	Y	Y	Y
631	FAN_iscf00136236.1	2186	MF2253	T	T	T	Y	Y	Y	Y	Y	T	T	T	Y	T	Y	Y	Y	T	T	Y	T	T	Y	Y	T	T	T	Y	T	Y	T	T	T	T	T	T	T	T	T	T	T	Y	Y	T	Y	T	T
632	FAN_iscf00136347.1	4505	MF3618	S	S	S	C	C	C	S	C	C	C	C	S	C	S	S	C	S	S	C	C	C	C	C	C	S	S	S	S	C	C	C	C	S	C	S	S	C	S	S	S	C	C	C	C	S	C
633	FAN_iscf00136869.1	3118	MF1508	G	G	G	R	R	R	R	G	G	R	G	G	G	R	G	G	G	G	R	G	R	G	G	G	G	G	R	G	R	R	R	G	R	G	G	G	R	G	G	R	G	G	R	R	G	G
634	FAN_iscf00137001.1	1227	MF43	A	A	A	M	M	M	A	M	M	M	A	A	M	M	M	M	M	A	A	M	A	M	M	M	A	A	A	M	A	A	A	M	A	M	M	M	A	M	M	M	M	M	A	M	M	M
635	FAN_iscf00137444.1	5039	MF2254	T	T	T	Y	Y	Y	Y	T	Y	Y	T	T	T	Y	Y	T	T	Y	Y	Y	T	Y	Y	T	T	Y	N	T	T	T	T	Y	Y	T	T	T	N	T	T	Y	T	Y	T	T	T	T
636	FAN_iscf00137721.1	242	MF1509	G	G	G	R	R	R	G	G	G	G	R	R	R	R	R	R	R	G	R	G	R	G	G	G	R	R	R	R	G	R	R	R	G	R	R	R	R	R	R	R	G	R	G	G	R	G
637	FAN_iscf00137731.1	1282	MF1510	G	G	G	R	R	R	G	G	G	G	R	R	R	G	G	G	R	G	G	G	R	R	R	R	R	G	R	G	G	R	R	R	R	G	R	R	R	R	R	G	R	R	G	G	G	R
638	FAN_iscf00137737.1	1453	MF4197	Y	Y	Y	C	C	C	C	Y	C	Y	Y	Y	C	C	C	Y	C	Y	Y	Y	C	C	C	Y	C	C	Y	C	Y	C	C	Y	C	Y	Y	C	C	Y	Y	C	Y	Y	C	C	Y	Y
639	FAN_iscf00137752.1	224	MF1264	G	G	G	K	K	K	G	K	G	K	K	G	K	G	G	K	G	K	G	K	G	G	G	G	G	G	K	G	G	K	K	K	K	K	K	G	K	G	G	G	K	K	G	G	K	K
640	FAN_iscf00137891.1	18611	MF3369	R	R	R	G	G	G	R	G	R	R	G	G	G	G	G	R	G	G	G	R	G	R	R	R	R	R	R	G	G	R	R	R	G	G	R	G	R	G	G	R	R	G	G	G	G	G
641	FAN_iscf00137891.1	25662	MF3053	R	R	R	A	A	A	R	A	R	R	A	A	A	A	A	R	A	A	A	R	A	R	R	R	R	R	R	A	A	R	R	R	A	N	R	A	R	A	N	R	R	A	A	A	A	A
642	FAN_iscf00137927.1	289	MF1001	C	C	C	Y	Y	Y	Y	Y	C	C	C	C	T	C	C	Y	C	C	C	Y	Y	Y	Y	C	Y	Y	C	C	C	C	C	C	C	Y	C	C	Y	C	C	Y	C	C	Y	Y	Y	Y
643	FAN_iscf00138661.1	5646	MF2257	T	T	T	Y	Y	Y	T	T	T	T	T	T	T	T	T	T	Y	T	T	Y	Y	Y	T	T	Y	Y	T	Y	T	T	T	T	T	T	Y	T	Y	T	T	Y	T	Y	T	T	T	Y
644	FAN_iscf00138927.1	96	MF44	A	A	A	M	M	M	M	A	M	M	A	A	A	M	M	A	A	M	M	M	M	M	M	A	A	M	M	A	A	A	A	M	M	A	A	A	M	A	A	M	A	M	M	A	A	M
645	FAN_iscf00139064.1	2110	MF3826	W	W	W	A	A	A	N	A	A	W	A	A	A	W	W	A	W	W	W	W	A	W	W	A	W	A	A	A	W	W	W	W	A	W	W	A	W	A	A	A	W	A	W	W	W	W
646	FAN_iscf00139249.1	381	MF2259	T	T	T	Y	Y	Y	T	T	Y	Y	Y	Y	T	T	T	T	Y	T	T	T	Y	T	T	T	Y	T	T	Y	T	T	T	T	T	T	C	Y	Y	T	T	Y	T	T	T	T	T	Y
647	FAN_iscf00139300.1	543	MF2260	T	T	T	Y	Y	Y	T	Y	T	T	Y	Y	C	T	T	Y	Y	Y	T	T	Y	Y	Y	T	T	T	T	Y	T	C	Y	T	T	Y	Y	Y	T	Y	Y	Y	T	T	T	Y	T	Y
648	FAN_iscf00139376.1	8273	MF45	A	A	A	M	M	M	M	M	A	A	A	A	M	A	A	M	A	A	M	M	M	M	M	A	M	M	A	A	A	A	A	A	A	M	A	A	A	A	A	M	A	A	M	M	M	M
649	FAN_iscf00139500.1	1435	MF267	A	A	A	R	R	R	R	A	A	A	A	A	R	R	R	A	R	A	A	A	A	R	R	A	R	A	A	A	R	A	A	R	R	R	R	A	R	A	A	R	R	A	R	R	R	R
650	FAN_iscf00139646.1	462	MF512	A	A	A	W	W	W	A	A	A	A	A	A	A	W	W	A	W	W	W	W	W	A	A	A	W	A	W	W	W	W	W	A	A	N	W	A	W	A	A	W	A	W	A	W	W	A
651	FAN_iscf00139862.1	1377	MF1266	G	G	G	K	K	K	G	G	K	K	G	K	G	K	K	G	K	K	G	G	G	G	G	K	G	G	K	G	K	K	K	K	K	G	K	K	K	G	K	G	G	K	G	G	G	G
652	FAN_iscf00140081.1	852	MF1004	C	C	C	Y	Y	Y	Y	Y	C	Y	Y	Y	C	C	C	C	C	C	C	Y	C	C	C	C	C	Y	Y	Y	Y	Y	Y	Y	C	C	C	C	Y	C	C	Y	C	Y	C	C	C	Y
653	FAN_iscf00140339.1	735	MF1515	G	G	G	R	R	R	G	R	R	G	G	R	R	R	R	G	G	R	G	G	G	G	G	G	R	G	R	G	G	G	G	R	G	G	G	R	G	R	R	G	G	R	G	G	G	R
654	FAN_iscf00140339.1	806	MF3370	R	R	R	G	G	G	R	R	R	G	G	R	G	G	G	R	G	R	G	G	G	R	R	R	R	G	G	R	G	R	R	G	G	G	G	G	R	R	R	G	G	G	R	R	G	R
655	FAN_iscf00141007.1	4139	MF652	C	C	C	M	M	M	C	M	C	M	C	M	C	M	M	M	M	M	C	M	C	C	C	M	C	M	C	C	M	M	M	C	M	M	M	C	C	C	C	C	C	M	C	M	C	C
656	FAN_iscf00141007.1	4186	MF653	C	C	C	M	M	M	M	M	M	C	C	M	M	C	C	M	C	C	C	C	C	M	M	M	C	C	C	C	C	C	C	M	C	M	C	M	C	M	M	C	M	C	M	C	C	M
657	FAN_iscf00141066.1	120	MF3054	R	R	R	A	A	A	A	R	R	A	R	A	R	A	A	R	A	A	A	R	R	R	R	R	A	A	A	A	A	A	R	R	A	R	A	A	A	A	A	A	R	R	A	R	A	R
658	FAN_iscf00141237.1	222	MF3055	R	R	R	A	A	A	A	R	R	A	R	A	A	A	A	R	A	A	A	R	A	A	R	R	A	A	A	A	R	R	R	R	A	R	A	A	A	A	A	A	R	R	R	R	A	R
659	FAN_iscf00141387.1	4450	MF3056	R	R	R	A	A	A	R	A	A	R	A	A	A	A	A	R	A	A	R	R	R	R	R	A	R	R	R	A	R	A	A	R	R	R	A	A	R	A	A	R	R	R	A	A	A	A
660	FAN_iscf00141410.1	1171	MF1267	G	G	G	K	K	K	G	K	K	G	G	G	G	G	G	G	G	K	K	G	K	K	G	G	G	G	K	G	K	G	G	G	K	G	G	G	G	K	K	G	G	K	G	K	G	G
661	FAN_iscf00141557.1	184	MF1516	G	G	G	R	R	R	G	R	G	G	N	G	G	R	R	R	R	G	R	G	G	G	G	R	R	G	R	G	G	G	G	R	R	G	R	R	G	G	G	R	G	R	R	G	G	R
662	FAN_iscf00142361.1	1166	MF2034	T	T	T	W	W	W	T	W	T	W	T	W	T	W	W	W	W	W	W	W	T	T	T	W	T	W	T	T	W	W	W	T	W	W	W	T	T	T	T	T	T	W	T	W	W	T
663	FAN_iscf00142820.1	73	MF2853	M	M	M	C	C	C	C	C	C	C	M	M	M	M	M	C	C	C	M	M	C	C	C	M	M	C	C	M	C	M	M	M	M	M	M	C	M	M	M	C	C	M	M	M	M	C
664	FAN_iscf00143189.1	748	MF2266	T	T	T	Y	Y	Y	Y	T	T	Y	T	T	T	Y	Y	T	T	T	T	T	Y	T	T	T	Y	T	Y	Y	T	Y	Y	T	Y	T	T	T	Y	T	T	Y	T	T	T	Y	T	T
665	FAN_iscf00144609.1	325	MF1520	G	G	G	R	R	R	G	G	G	G	G	A	G	G	G	G	A	R	G	G	R	G	G	R	G	R	G	G	G	R	R	G	G	G	R	R	R	G	G	R	G	R	G	A	G	R
666	FAN_iscf00144659.1	1048	MF3057	R	R	R	A	A	A	R	R	A	A	N	R	R	R	R	R	R	A	A	A	A	R	R	A	R	A	A	A	A	R	R	R	R	A	A	A	A	R	R	A	A	A	A	R	A	R
667	FAN_iscf00144916.1	1661	MF4199	Y	Y	Y	C	C	C	C	C	C	Y	C	C	C	C	C	C	C	Y	N	N	Y	C	C	Y	C	Y	Y	Y	Y	C	C	C	C	Y	Y	Y	Y	C	C	Y	Y	Y	C	N	Y	C
668	FAN_iscf00145660.1	279	MF3974	W	W	W	T	T	T	T	T	W	T	W	T	T	T	T	T	T	W	W	W	T	T	T	W	T	T	T	W	W	T	T	T	W	T	T	T	T	T	W	W	T	T	T	T	T	W
669	FAN_iscf00146064.1	1381	MF1009	C	C	C	Y	Y	Y	C	C	C	Y	C	C	Y	C	C	C	C	C	C	C	C	Y	C	C	C	Y	C	C	C	Y	Y	C	Y	C	C	C	C	Y	Y	Y	Y	C	Y	Y	C	C
670	FAN_iscf00146129.1	391	MF1269	G	G	G	K	K	K	K	K	K	K	G	G	K	K	K	G	K	G	K	K	G	K	G	G	K	G	K	K	K	G	G	K	K	K	G	G	G	K	K	G	K	G	G	G	K	G
671	FAN_iscf00146268.1	125	MF1521	G	G	G	R	R	R	R	R	R	G	G	G	G	G	G	G	G	R	R	G	G	G	G	R	R	R	G	G	G	G	G	R	G	R	R	G	R	R	R	G	R	R	R	R	G	G
672	FAN_iscf00146367.1	3654	MF3059	R	R	R	A	A	A	R	A	R	A	A	A	R	R	R	R	G	A	A	A	R	G	R	A	R	G	A	R	R	A	A	A	A	A	A	A	R	A	A	R	A	A	R	R	A	A
673	FAN_iscf00147409.1	283	MF1522	G	G	G	R	R	R	R	R	G	R	G	G	R	R	R	G	R	G	R	G	G	R	R	G	G	G	R	R	G	G	G	R	R	R	G	G	G	R	R	G	G	G	G	G	R	G
674	FAN_iscf00147464.1	407	MF1011	C	C	C	Y	Y	Y	C	Y	Y	C	C	C	C	C	C	C	Y	Y	C	C	Y	Y	Y	C	C	Y	Y	Y	Y	C	N	C	C	C	C	Y	Y	C	C	Y	C	Y	C	C	Y	Y
675	FAN_iscf00147464.1	413	MF2854	M	M	M	C	C	C	C	C	M	M	C	C	C	C	C	C	C	M	M	M	M	C	C	M	C	M	M	M	M	C	N	C	C	M	M	M	M	C	C	C	M	M	M	C	M	C
676	FAN_iscf00147464.1	555	MF272	A	A	A	R	R	R	R	A	A	R	A	R	R	R	R	R	A	A	R	R	A	A	A	R	R	A	A	A	A	R	N	R	R	R	R	A	A	R	R	A	R	A	A	R	A	A
677	FAN_iscf00147840.1	978	MF3373	R	R	R	G	G	G	G	R	G	G	G	R	R	R	R	G	R	R	G	G	G	G	G	R	G	G	G	R	G	R	R	G	G	G	G	R	G	R	R	G	G	G	R	R	R	G
678	FAN_iscf00147938.1	521	MF4202	Y	Y	Y	C	C	C	C	C	C	Y	C	Y	C	C	C	C	Y	C	C	Y	C	C	C	Y	C	C	Y	C	Y	C	C	C	C	C	C	Y	Y	Y	Y	C	C	C	C	Y	C	C
679	FAN_iscf00148334.1	834	MF3060	R	R	R	A	A	A	R	A	A	A	R	R	R	A	A	A	A	R	A	R	R	A	A	A	G	R	R	A	A	R	R	R	A	A	A	R	R	R	R	R	R	A	R	A	A	A
680	FAN_iscf00148381.1	1037	MF4203	Y	Y	Y	C	C	C	C	C	C	Y	Y	Y	C	Y	Y	C	Y	Y	C	C	C	C	C	Y	Y	Y	Y	C	C	Y	Y	C	Y	C	C	Y	Y	C	C	C	C	C	Y	Y	C	C
681	FAN_iscf00149032.1	1588	MF2269	T	T	T	Y	Y	Y	T	T	Y	T	T	Y	T	Y	Y	T	Y	T	Y	T	T	Y	Y	Y	Y	Y	T	Y	T	T	T	T	T	T	T	Y	T	T	Y	Y	T	T	Y	Y	T	T
682	FAN_iscf00149901.1	1153	MF3712	S	S	S	G	G	G	G	G	G	G	S	G	S	S	S	G	G	G	S	G	G	G	G	S	G	S	G	S	S	S	S	G	G	S	G	G	G	G	G	S	S	G	S	S	S	S
683	FAN_iscf00150767.1	1101	MF3375	R	R	R	G	G	G	G	G	G	G	G	G	R	R	R	G	G	G	R	G	G	G	G	R	G	R	G	R	R	R	G	G	G	R	G	G	G	G	G	R	G	G	R	R	G	R
684	FAN_iscf00150808.1	4380	MF1523	G	G	G	R	R	R	R	R	G	G	G	R	R	G	G	G	R	R	G	R	G	R	R	R	R	R	R	G	G	R	R	R	G	G	G	G	G	R	R	R	R	R	R	G	G	R
685	FAN_iscf00150944.1	754	MF1012	C	C	C	Y	Y	Y	N	Y	Y	Y	Y	Y	Y	C	C	Y	Y	Y	C	Y	C	C	Y	Y	Y	N	Y	Y	C	Y	Y	C	Y	Y	Y	Y	Y	C	N	Y	C	C	Y	Y	Y	C
686	FAN_iscf00151303.1	2744	MF3061	R	R	R	A	A	A	A	A	A	R	R	A	A	R	R	A	R	R	R	R	A	R	R	A	R	A	A	A	R	R	R	R	R	R	R	R	R	A	A	A	A	A	R	R	R	R
687	FAN_iscf00151303.1	2749	MF3622	S	S	S	C	C	C	C	C	C	S	S	C	C	S	S	C	S	S	G	S	C	S	S	C	S	C	C	C	S	S	S	S	S	S	G	S	S	C	C	C	C	C	S	S	S	S
688	FAN_iscf00151589.1	322	MF516	A	A	A	W	W	W	A	A	A	A	A	A	W	W	W	W	W	A	W	A	W	A	A	W	W	A	A	A	A	A	A	A	W	N	W	W	A	W	W	A	W	A	W	A	A	A
689	FAN_iscf00151596.1	1932	MF1524	G	G	G	R	R	R	G	G	R	R	R	G	G	G	G	G	R	G	G	R	G	G	G	R	G	G	G	R	G	R	R	R	R	G	R	G	R	R	R	G	G	G	R	G	R	G
690	FAN_iscf00151611.1	240	MF3377	R	R	R	G	G	G	R	R	G	G	G	G	R	R	R	R	G	G	G	G	G	R	R	R	R	R	R	R	R	R	R	G	G	G	G	R	G	G	G	G	G	R	R	G	R	G
691	FAN_iscf00151677.1	974	MF2271	T	T	T	Y	Y	Y	Y	T	Y	Y	T	Y	T	Y	Y	T	T	T	T	Y	T	T	T	T	T	Y	Y	Y	Y	Y	Y	Y	T	T	T	T	Y	T	T	Y	T	Y	T	T	T	Y
692	FAN_iscf00151776.1	610	MF1884	T	T	T	K	K	K	T	T	T	T	T	T	K	T	K	K	T	K	K	T	T	T	T	K	T	T	K	T	T	K	K	T	K	T	T	T	T	K	K	T	T	T	K	K	K	T
693	FAN_iscf00151853.1	4737	MF273	A	A	A	R	R	R	A	A	R	R	R	R	A	R	R	R	R	R	R	A	R	A	A	A	A	A	A	A	A	R	R	R	R	R	R	R	A	R	R	R	R	R	A	A	R	R
694	FAN_iscf00151873.1	1914	MF2654	K	K	K	T	T	T	T	T	T	T	K	T	K	K	K	T	T	T	K	T	T	T	T	T	T	K	T	K	K	K	K	T	T	K	T	T	T	T	T	K	K	K	K	K	K	K
695	FAN_iscf00151873.1	1921	MF3378	R	R	R	G	G	G	G	G	G	G	R	G	R	R	R	G	G	G	R	G	G	G	G	G	G	R	G	R	R	R	R	G	G	R	G	R	G	G	G	R	R	R	R	R	R	R
696	FAN_iscf00151886.1	488	MF1013	C	C	C	Y	Y	Y	C	Y	C	Y	Y	Y	Y	C	C	Y	Y	Y	C	Y	Y	C	C	C	C	Y	C	Y	C	Y	Y	C	C	Y	Y	Y	Y	Y	Y	Y	C	C	C	Y	C	C
697	FAN_iscf00151958.1	501	MF274	A	A	A	R	R	R	R	R	R	R	A	A	R	R	R	A	A	A	R	R	A	R	R	A	R	A	R	R	R	A	A	R	R	R	A	A	A	R	R	A	R	A	A	A	R	A
698	FAN_iscf00151958.1	525	MF4205	Y	Y	Y	C	C	C	C	C	C	Y	Y	Y	C	Y	Y	C	Y	Y	C	C	C	C	C	Y	Y	Y	Y	Y	C	Y	Y	C	Y	C	C	Y	Y	C	C	C	C	C	Y	Y	C	Y
699	FAN_iscf00151978.1	7661	MF275	A	A	A	R	R	R	A	A	A	A	R	A	A	A	A	A	A	R	A	A	A	R	R	R	A	A	R	A	A	A	A	A	R	A	R	R	A	A	A	A	A	A	A	A	R	R
700	FAN_iscf00151978.1	7682	MF517	A	A	A	W	W	W	A	A	A	A	W	A	W	A	A	A	A	W	A	A	A	W	W	W	A	A	W	A	A	A	A	A	W	A	W	W	A	A	A	A	A	A	A	A	W	W
701	FAN_iscf00152503.1	360	MF3379	R	R	R	G	G	G	G	G	G	R	R	G	R	R	R	G	G	G	R	R	R	G	G	G	G	R	R	G	G	G	N	R	R	R	R	R	G	G	G	R	R	R	G	R	R	G
702	FAN_iscf00152504.1	562	MF2516	K	K	K	G	G	G	G	G	G	G	K	K	G	G	G	T	K	K	K	K	K	G	G	N	G	G	G	G	G	G	G	K	G	N	K	G	K	K	K	G	G	G	N	K	G	K
703	FAN_iscf00152504.1	682	MF3062	R	R	R	A	A	A	A	A	A	A	R	R	A	A	A	R	R	R	R	R	R	A	A	R	A	A	A	A	A	A	A	R	R	R	R	A	R	R	R	A	A	A	A	R	A	R
704	FAN_iscf00152886.1	599	MF2655	K	K	K	T	T	T	T	T	K	K	T	T	T	K	K	T	K	T	K	K	K	T	T	K	T	K	T	K	T	K	K	T	K	K	K	T	T	T	T	T	T	T	K	T	K	T
705	FAN_iscf00153053.1	7585	MF3833	W	W	W	A	A	A	A	W	W	A	W	W	W	W	W	A	T	W	W	A	T	A	A	A	A	A	A	W	W	W	W	A	W	W	A	W	T	W	W	A	A	A	T	A	W	W
706	FAN_iscf00153461.1	2621	MF3380	R	R	R	G	G	G	G	R	G	G	R	R	G	G	G	G	G	R	G	G	G	R	R	G	G	G	R	G	G	G	G	G	G	G	G	G	G	R	G	G	R	G	G	G	G	R
707	FAN_iscf00153461.1	2639	MF2273	T	T	T	Y	Y	Y	Y	Y	T	Y	Y	Y	T	T	T	T	T	Y	T	Y	T	Y	Y	T	T	Y	Y	Y	Y	Y	T	Y	T	T	T	T	Y	T	T	T	T	T	T	Y	T	Y
708	FAN_iscf00153648.1	12189	MF47	A	A	A	M	M	M	A	M	A	M	A	M	A	M	M	M	M	M	A	A	A	A	A	M	A	M	A	A	M	M	M	A	M	M	M	A	A	A	A	A	A	M	A	M	A	A
709	FAN_iscf00153648.1	12278	MF2274	T	T	T	Y	Y	Y	T	Y	T	Y	Y	Y	T	Y	Y	Y	Y	Y	T	T	T	T	T	Y	T	Y	T	T	Y	Y	Y	T	Y	Y	Y	T	T	T	T	T	T	Y	T	Y	T	T
710	FAN_iscf00153742.1	2953	MF2656	K	K	K	T	T	T	T	T	T	T	T	T	K	K	K	T	T	K	T	K	T	T	T	T	K	K	K	T	T	K	T	K	T	K	T	K	K	K	K	T	K	T	T	T	K	T
711	FAN_iscf00153832.1	970	MF3381	R	R	R	G	G	G	G	G	R	G	G	R	G	G	G	R	G	G	G	G	R	G	G	R	R	R	G	G	R	G	G	G	R	R	R	G	R	G	G	G	R	R	G	G	G	R
712	FAN_iscf00154002.1	2758	MF2275	T	T	T	Y	Y	Y	T	T	T	Y	Y	T	T	Y	Y	T	T	Y	T	Y	T	T	T	Y	T	Y	Y	T	T	Y	Y	T	T	T	Y	Y	T	T	T	T	T	T	Y	Y	T	T
713	FAN_iscf00154976.1	330	MF1016	C	C	C	Y	Y	Y	Y	C	C	Y	C	C	C	Y	Y	C	Y	Y	C	Y	Y	Y	Y	C	C	C	Y	Y	Y	Y	Y	C	Y	Y	C	C	C	Y	Y	C	C	C	C	C	C	Y
714	FAN_iscf00155144.1	193	MF276	A	A	A	R	R	R	A	A	A	R	R	A	R	A	A	R	A	R	A	R	A	A	A	A	A	A	A	A	A	R	R	R	R	R	R	A	R	A	A	A	R	R	A	A	R	R
715	FAN_iscf00155611.1	1773	MF4493	Y	Y	Y	T	T	T	Y	Y	Y	Y	N	T	T	Y	T	T	Y	T	Y	T	N	N	Y	T	N	Y	T	Y	T	Y	Y	Y	T	T	Y	Y	T	T	T	Y	Y	Y	Y	Y	T	T
716	FAN_iscf00155822.1	1501	MF1017	C	C	C	Y	Y	Y	C	C	Y	Y	N	T	C	Y	N	C	C	C	Y	C	C	C	C	Y	Y	C	C	C	Y	Y	C	C	Y	C	C	C	Y	C	C	C	N	C	Y	C	Y	C
717	FAN_iscf00155999.1	76	MF2276	T	T	T	Y	Y	Y	T	Y	T	T	T	Y	T	T	T	Y	T	T	T	Y	T	T	T	Y	T	Y	T	T	T	T	T	T	T	Y	Y	Y	T	Y	Y	T	Y	Y	T	T	Y	Y
718	FAN_iscf00156678.1	873	MF3977	W	W	W	T	T	T	W	T	W	T	T	W	T	W	W	W	T	T	T	W	T	T	T	T	T	W	T	T	W	T	T	W	T	T	T	W	T	T	W	T	T	T	W	W	T	W
719	FAN_iscf00157009.1	312	MF49	A	A	A	M	M	M	A	A	M	M	M	A	M	A	A	A	M	A	A	M	A	A	A	M	M	A	A	M	A	M	M	M	M	M	M	A	M	M	A	M	A	A	A	A	M	M
720	FAN_iscf00157447.1	218	MF277	A	A	A	R	R	R	A	R	A	A	A	R	A	R	R	R	A	A	R	A	R	R	A	A	R	A	R	A	A	A	A	R	R	A	R	R	A	A	A	R	A	R	R	A	A	R
721	FAN_iscf00157657.1	2416	MF1022	C	C	C	Y	Y	Y	C	Y	Y	C	C	T	Y	C	C	Y	Y	Y	C	Y	C	Y	Y	Y	C	Y	C	C	C	C	C	Y	C	Y	Y	Y	C	Y	Y	C	Y	Y	C	C	Y	Y
722	FAN_iscf00157657.1	2417	MF2279	T	T	T	Y	Y	Y	T	Y	Y	T	T	C	Y	T	T	Y	Y	Y	T	Y	T	Y	Y	Y	T	Y	T	T	T	T	T	Y	T	Y	Y	Y	T	Y	Y	T	Y	Y	T	T	Y	Y
723	FAN_iscf00157796.1	352	MF3386	R	R	R	G	G	G	G	G	G	R	R	R	R	R	R	R	G	G	R	G	R	G	R	G	G	G	G	G	G	G	G	G	G	G	G	G	G	R	R	G	R	G	R	G	R	G
724	FAN_iscf00158136.1	100	MF3715	S	S	S	G	G	G	S	G	S	G	G	S	S	S	S	G	G	G	G	S	G	G	G	G	G	S	S	G	S	G	G	S	G	G	G	S	G	G	G	G	G	G	S	S	G	S
725	FAN_iscf00158252.1	1382	MF50	A	A	A	M	M	M	A	A	M	M	M	M	A	M	M	M	M	M	M	A	M	A	A	A	A	A	A	A	A	M	M	M	M	M	M	M	A	M	M	M	M	M	A	A	M	M
726	FAN_iscf00158336.1	736	MF518	A	A	A	W	W	W	W	A	A	A	W	A	W	A	A	A	A	W	A	A	A	W	A	W	A	A	W	A	A	A	A	A	W	A	W	W	A	A	A	A	A	A	A	A	W	W
727	FAN_iscf00158690.1	234	MF279	A	A	A	R	R	R	A	R	R	R	R	R	A	A	R	R	R	R	R	A	R	A	A	A	A	R	A	A	R	A	A	R	A	R	R	R	A	A	A	A	A	A	R	R	A	R
728	FAN_iscf00158711.1	1534	MF2856	M	M	M	C	C	C	C	M	M	M	M	C	C	M	M	C	M	M	M	C	M	C	C	M	M	C	C	C	C	M	M	C	M	M	M	C	M	C	C	M	M	M	C	C	C	C
729	FAN_iscf00158825.1	581	MF3837	W	W	W	A	A	A	A	A	A	A	W	W	A	A	A	W	W	A	W	A	W	W	W	W	A	A	A	A	A	A	A	A	A	W	W	A	A	A	A	A	W	W	A	A	A	W
730	FAN_iscf00158876.1	184	MF2520	K	K	K	G	G	G	K	G	G	G	G	K	G	K	K	K	K	K	G	G	G	K	K	K	K	G	K	G	K	K	G	G	G	G	G	G	K	K	G	G	G	G	K	G	G	G
731	FAN_iscf00159125.1	484	MF2857	M	M	M	C	C	C	C	M	C	M	M	C	C	C	C	M	C	M	C	M	C	C	C	C	C	C	C	M	M	M	M	C	M	C	C	M	C	C	C	C	M	C	C	C	C	C
732	FAN_iscf00159493.1	2167	MF1530	G	G	G	R	R	R	G	G	G	G	G	R	G	G	G	R	R	G	G	G	G	G	G	G	G	R	G	G	G	R	R	G	G	G	G	R	R	G	G	R	G	R	R	R	G	R
733	FAN_iscf00159648.1	2070	MF1024	C	C	C	Y	Y	Y	Y	C	Y	Y	C	C	Y	C	C	Y	Y	Y	C	C	C	C	C	Y	Y	C	C	C	C	Y	C	Y	Y	C	Y	Y	Y	Y	Y	Y	C	C	C	C	Y	C
734	FAN_iscf00159886.1	1834	MF1885	T	T	T	K	K	K	K	K	K	K	T	T	K	T	T	K	T	K	T	K	T	T	T	T	K	T	K	T	T	K	K	T	K	T	K	K	K	T	T	K	T	T	T	N	K	T
735	FAN_iscf00160237.1	917	MF1025	C	C	C	Y	Y	Y	C	C	Y	Y	C	C	C	C	C	C	Y	C	C	C	Y	C	C	Y	Y	Y	Y	Y	Y	C	C	C	Y	C	T	Y	Y	Y	Y	Y	Y	Y	Y	C	C	Y
736	FAN_iscf00160549.1	223	MF4497	Y	Y	Y	T	T	T	T	T	Y	T	T	Y	Y	Y	Y	Y	T	Y	Y	T	Y	Y	Y	T	T	T	T	T	T	T	T	T	T	T	T	T	Y	Y	Y	T	Y	T	Y	Y	T	T
737	FAN_iscf00160606.1	2350	MF281	A	A	A	R	R	R	A	N	A	R	R	R	A	N	R	R	R	R	A	A	A	A	A	R	A	R	A	A	R	A	A	A	R	R	R	A	A	A	A	A	A	R	A	R	A	A
738	FAN_iscf00160711.1	163	MF3389	R	R	R	G	G	G	R	R	R	R	R	R	R	R	R	R	R	R	G	R	G	R	R	G	G	G	G	R	R	R	R	R	G	G	R	G	R	R	R	G	G	G	G	R	R	R
739	FAN_iscf00160810.1	3089	MF2522	K	K	K	G	G	G	K	K	K	G	G	G	K	G	K	K	G	G	K	G	K	K	K	G	G	G	G	K	K	G	G	G	G	K	G	G	G	K	K	K	K	K	G	G	K	G
740	FAN_iscf00161121.1	7076	MF3069	R	R	R	A	A	A	R	R	A	R	A	R	A	A	A	A	A	R	A	R	A	A	A	R	A	R	R	A	R	A	A	A	A	A	R	R	A	G	R	A	A	A	A	R	A	R
741	FAN_iscf00161326.1	880	MF660	C	C	C	M	M	M	M	C	M	C	C	C	M	C	C	C	C	C	M	C	M	M	M	C	M	C	M	M	C	M	M	C	C	C	C	M	M	M	M	M	M	C	M	C	M	C
742	FAN_iscf00161336.1	315	MF3390	R	R	R	G	G	G	G	G	R	G	R	G	G	G	G	R	G	R	R	R	G	G	G	R	G	G	G	R	R	G	G	G	R	G	G	G	G	G	G	R	G	R	G	G	G	R
743	FAN_iscf00161563.1	21385	MF4499	Y	Y	Y	T	T	T	T	T	T	Y	T	T	T	Y	T	T	Y	Y	Y	Y	T	Y	Y	T	Y	T	T	T	Y	Y	Y	Y	Y	Y	Y	Y	Y	T	T	T	Y	T	Y	Y	Y	Y
744	FAN_iscf00161563.1	21630	MF4500	Y	Y	Y	T	T	T	T	T	T	Y	T	T	T	T	Y	T	Y	Y	Y	Y	T	Y	Y	T	T	T	T	T	Y	Y	Y	Y	Y	Y	Y	Y	Y	T	T	T	Y	T	Y	T	T	Y
745	FAN_iscf00161618.1	1687	MF282	A	A	A	R	R	R	R	A	A	R	R	A	A	A	A	A	R	A	R	A	A	R	R	R	N	R	A	R	R	A	A	A	R	R	R	A	R	A	A	R	R	A	A	R	R	A
746	FAN_iscf00162020.1	76	MF3626	S	S	S	C	C	C	S	S	C	S	C	S	C	C	C	C	C	S	C	C	C	C	C	S	C	C	S	C	S	C	C	C	C	C	S	C	C	S	S	C	C	C	C	S	C	S
747	FAN_iscf00162201.1	4551	MF1026	C	C	C	Y	Y	Y	Y	C	C	Y	C	C	Y	C	C	C	Y	C	C	Y	C	Y	Y	Y	C	Y	Y	C	C	Y	Y	Y	C	C	Y	C	Y	C	C	Y	Y	C	C	C	C	Y
748	FAN_iscf00162240.1	4439	MF2659	K	K	K	T	T	T	T	K	K	T	K	T	K	T	T	K	T	T	T	K	K	K	K	K	T	T	T	T	K	K	T	K	T	K	T	T	T	T	T	T	K	K	K	K	T	K
749	FAN_iscf00162449.1	57	MF284	A	A	A	R	R	R	A	A	R	A	R	A	R	A	A	A	R	A	A	R	A	A	A	R	R	R	A	R	A	R	R	R	R	R	R	A	R	R	R	R	A	A	R	A	R	R
750	FAN_iscf00162583.1	1240	MF1531	G	G	G	R	R	R	G	R	R	G	G	R	R	R	R	R	R	G	R	G	R	G	G	R	G	G	G	R	G	G	G	R	R	R	G	R	G	G	G	G	R	G	G	G	G	R
751	FAN_iscf00162592.1	2147	MF661	C	C	C	M	M	M	M	M	M	M	C	M	M	C	C	M	M	M	M	C	C	M	M	M	C	M	C	M	M	N	C	C	M	C	M	C	C	C	C	M	M	M	C	C	M	C
752	FAN_iscf00162592.1	2182	MF1532	G	G	G	R	R	R	R	R	R	R	G	R	G	G	G	R	R	R	R	G	G	R	R	R	G	R	G	R	R	N	G	G	R	G	R	G	G	G	G	R	R	R	G	G	R	G
753	FAN_iscf00162592.1	2207	MF520	A	A	A	W	W	W	W	A	A	W	W	A	A	A	A	A	A	W	A	W	A	A	W	A	W	W	W	A	W	N	W	A	A	A	W	A	W	W	A	W	A	W	W	W	W	A
754	FAN_iscf00162786.1	1337	MF2280	T	T	T	Y	Y	Y	Y	Y	T	Y	T	T	Y	Y	Y	Y	T	Y	Y	Y	Y	T	T	T	T	Y	T	Y	T	T	T	T	T	T	T	Y	T	Y	Y	T	T	Y	T	Y	Y	T
755	FAN_iscf00162959.1	3494	MF2038	T	T	T	W	W	W	W	T	W	T	N	W	W	W	W	T	W	T	W	W	W	W	W	W	T	T	W	W	W	W	W	W	W	W	T	T	W	W	W	W	T	T	W	T	T	W
756	FAN_iscf00163354.1	244	MF285	A	A	A	R	R	R	R	R	A	R	R	R	A	A	A	A	A	A	A	R	A	A	A	A	A	R	R	R	R	R	R	R	A	A	A	A	R	A	A	R	A	R	A	A	R	R
757	FAN_iscf00164853.1	86	MF52	A	A	A	M	M	M	A	N	A	N	M	A	M	A	A	M	A	M	A	A	A	M	M	M	A	A	M	A	A	A	A	A	M	A	M	M	A	A	A	A	A	A	A	A	M	M
758	FAN_iscf00164948.1	2781	MF4216	Y	Y	Y	C	C	C	Y	C	Y	C	C	Y	Y	Y	C	C	Y	C	Y	C	Y	Y	Y	Y	C	Y	C	C	C	C	C	Y	C	Y	Y	C	Y	Y	Y	Y	C	Y	Y	Y	Y	Y
759	FAN_iscf00164995.1	315	MF2523	K	K	K	G	G	G	G	K	K	G	K	G	K	G	G	G	G	G	K	K	K	K	G	G	G	G	G	G	K	G	G	K	G	K	K	G	G	K	K	K	K	K	G	G	K	G
760	FAN_iscf00165145.1	828	MF2860	M	M	M	C	C	C	M	M	C	C	M	C	M	C	C	C	C	C	M	M	M	M	C	C	C	C	C	C	C	C	C	M	C	M	M	C	C	M	M	M	M	C	C	M	M	C
761	FAN_iscf00166265.1	1172	MF3717	S	S	S	G	G	G	S	G	S	S	S	S	G	S	S	G	S	G	S	G	G	S	S	G	G	S	G	S	G	S	S	S	S	G	S	S	G	S	S	S	S	S	C	S	G	G
762	FAN_iscf00166320.1	241	MF1533	G	G	G	R	R	R	G	R	R	R	G	G	R	R	R	R	R	R	G	R	G	R	R	R	G	G	G	R	G	G	G	R	G	R	R	R	G	R	R	R	R	R	G	R	R	R
763	FAN_iscf00166587.1	161	MF2040	T	T	T	W	W	W	W	W	W	T	T	T	W	T	T	T	T	T	T	T	T	T	T	T	T	W	W	W	W	T	N	T	N	T	T	W	W	W	W	T	T	T	W	W	T	W
764	FAN_iscf00166712.1	104	MF662	C	C	C	M	M	M	C	M	C	M	M	M	C	M	M	C	C	M	C	C	C	M	M	C	M	C	M	M	C	C	C	C	C	M	C	M	C	C	C	C	M	M	C	M	M	C
765	FAN_iscf00166747.1	785	MF3631	S	S	S	C	C	C	C	C	S	C	C	S	C	S	S	S	C	S	S	S	S	S	S	C	C	C	C	C	C	C	C	C	C	C	C	C	S	C	C	C	S	C	S	S	C	C
766	FAN_iscf00167213.1	460	MF3074	R	R	R	A	A	A	R	A	R	R	N	A	A	A	A	R	A	A	A	R	A	A	R	R	R	R	R	N	A	R	N	R	A	A	A	A	R	A	A	R	R	A	A	R	A	A
767	FAN_iscf00167487.1	2192	MF663	C	C	C	M	M	M	C	C	M	M	M	C	C	M	M	M	C	C	M	C	M	C	C	C	C	C	C	M	M	C	C	N	M	M	M	M	M	N	C	C	C	C	C	M	M	C
768	FAN_iscf00169037.1	1756	MF1028	C	C	C	Y	Y	Y	Y	Y	C	Y	Y	Y	C	C	C	C	C	Y	C	Y	C	C	Y	C	C	Y	Y	Y	Y	Y	C	Y	C	C	C	C	Y	C	C	Y	C	Y	C	Y	Y	Y
769	FAN_iscf00169037.1	1809	MF1275	G	G	G	K	K	K	G	G	G	G	G	K	G	G	G	G	K	G	G	G	K	K	K	K	K	G	K	G	G	K	K	K	K	G	G	K	K	G	K	G	G	G	G	G	G	K
770	FAN_iscf00169692.1	608	MF526	A	A	A	W	W	W	W	A	A	W	A	W	A	A	A	A	A	A	A	W	A	A	A	A	A	W	W	W	W	W	A	W	A	A	A	A	W	A	A	W	A	A	A	A	A	W
771	FAN_iscf00170259.1	371	MF1792	G	G	G	S	S	S	G	G	G	G	S	S	G	G	G	G	S	G	G	N	S	S	S	S	S	G	S	G	G	S	S	S	S	G	G	S	S	S	S	G	S	S	G	G	G	S
772	FAN_iscf00170423.1	318	MF664	C	C	C	M	M	M	M	C	C	M	C	C	M	C	M	C	M	M	C	M	M	M	M	C	C	C	M	M	M	M	M	C	M	M	C	C	C	M	M	M	C	C	C	C	C	M
773	FAN_iscf00170516.1	367	MF1029	C	C	C	Y	Y	Y	Y	Y	Y	C	Y	Y	Y	C	C	Y	Y	C	C	C	C	Y	Y	Y	C	Y	C	C	C	C	C	Y	C	C	C	Y	C	Y	Y	Y	Y	C	Y	C	C	C
774	FAN_iscf00171554.1	179	MF3395	R	R	R	G	G	G	G	R	G	G	R	G	R	R	R	G	R	R	R	G	R	G	G	G	G	G	G	R	R	G	G	G	R	R	G	G	G	R	R	G	G	R	R	R	G	R
775	FAN_iscf00171678.1	285	MF3983	W	W	W	T	T	T	W	T	T	W	T	T	T	T	T	T	T	T	T	T	T	W	W	T	W	W	W	T	T	T	T	W	T	T	W	T	T	T	T	W	W	W	T	W	T	T
776	FAN_iscf00171760.1	292	MF3841	W	W	W	A	A	A	A	W	W	A	A	W	A	A	A	W	W	W	A	A	A	W	W	W	W	A	A	W	W	W	W	A	A	A	A	A	W	W	W	A	A	A	W	A	A	W
777	FAN_iscf00171803.1	1450	MF288	A	A	A	R	R	R	A	A	A	A	N	R	A	A	A	A	R	A	A	A	R	R	R	R	R	A	R	A	R	R	R	N	R	A	A	A	R	A	A	A	A	A	R	A	A	R
778	FAN_iscf00171872.1	118	MF1534	G	G	G	R	R	R	G	G	G	N	R	G	G	R	R	G	G	G	G	R	R	G	G	G	R	G	R	G	G	R	R	R	G	R	G	R	R	R	R	G	G	G	R	R	G	R
779	FAN_iscf00172985.1	4320	MF290	A	A	A	R	R	R	A	R	A	A	A	R	R	R	R	R	R	A	R	A	R	A	A	A	R	R	R	R	A	R	R	R	A	R	R	R	R	R	R	R	A	A	A	A	R	A
780	FAN_iscf00173231.1	2660	MF529	A	A	A	W	W	W	A	W	A	A	W	A	W	A	A	W	W	W	A	A	A	W	W	A	W	A	A	A	A	A	A	A	W	W	W	A	A	W	W	A	W	A	W	W	A	A
781	FAN_iscf00173625.1	6579	MF3081	R	R	R	A	A	A	R	R	R	A	A	R	A	A	A	R	R	A	A	R	R	A	A	A	R	R	R	A	R	A	A	R	A	A	A	A	R	R	R	A	A	A	A	A	A	R
782	FAN_iscf00173922.1	3209	MF3083	R	R	R	A	A	A	R	R	A	R	A	R	R	A	A	A	R	R	A	R	A	A	R	R	R	R	R	A	R	A	A	A	A	A	A	R	R	R	R	A	A	A	A	R	R	R
783	FAN_iscf00174060.1	3041	MF2526	K	K	K	G	G	G	K	K	K	G	G	K	G	G	G	K	K	K	G	G	G	K	K	K	K	G	G	K	K	K	K	G	G	G	G	G	K	K	K	G	G	G	K	G	G	K
784	FAN_iscf00174083.1	76	MF54	A	A	A	M	M	M	M	A	M	M	A	A	A	M	M	A	A	M	M	M	M	M	M	A	A	M	M	A	A	A	A	M	M	A	A	A	M	A	A	M	A	M	A	A	A	M
785	FAN_iscf00174371.1	395	MF1536	G	G	G	R	R	R	G	G	G	R	G	R	G	R	R	R	R	R	R	R	R	R	R	R	R	G	G	G	G	R	R	R	R	R	R	G	G	G	G	R	R	R	G	G	R	G
786	FAN_iscf00174781.1	2155	MF1537	G	G	G	R	R	R	G	R	R	R	G	R	R	R	R	R	R	G	R	G	R	G	G	R	G	G	G	R	G	G	G	R	R	R	G	R	G	G	G	G	R	G	G	G	G	R
787	FAN_iscf00174873.1	288	MF4509	Y	Y	Y	T	T	T	Y	T	Y	T	Y	Y	T	T	T	Y	T	Y	Y	T	T	Y	Y	Y	T	T	T	T	Y	T	T	Y	T	T	T	Y	T	T	T	Y	T	Y	Y	Y	T	Y
788	FAN_iscf00174964.1	4598	MF2762	M	M	M	A	A	A	A	A	A	M	A	A	A	M	N	A	M	M	M	M	A	M	M	A	M	A	A	A	M	M	M	M	M	M	M	A	M	A	A	A	M	A	M	M	M	M
789	FAN_iscf00175033.1	437	MF3843	W	W	W	A	A	A	W	A	A	A	W	A	A	A	A	W	A	A	W	N	W	W	W	N	A	A	A	A	A	A	A	A	W	A	W	A	A	A	A	A	A	W	W	W	A	W
790	FAN_iscf00176003.1	660	MF3404	R	R	R	G	G	G	G	G	R	R	R	G	G	G	G	G	G	R	R	R	R	G	G	R	A	R	R	A	R	G	G	G	G	R	R	R	R	G	G	R	A	R	G	G	R	G
791	FAN_iscf00176658.1	1886	MF3084	R	R	R	A	A	A	A	R	A	A	A	R	R	R	R	A	R	R	A	A	A	A	A	R	A	A	A	A	A	R	A	A	A	A	R	A	A	R	R	A	A	A	R	R	R	A
792	FAN_iscf00177244.1	1686	MF2285	T	T	T	Y	Y	Y	T	Y	Y	T	Y	Y	Y	T	T	T	T	Y	Y	T	Y	Y	Y	T	Y	T	Y	T	Y	T	T	T	Y	T	T	Y	Y	Y	Y	T	T	Y	Y	T	T	T
793	FAN_iscf00177293.1	1952	MF4223	Y	Y	Y	C	C	C	C	C	C	C	Y	C	C	C	C	Y	C	Y	Y	Y	C	C	C	Y	C	C	C	Y	C	C	C	C	Y	C	C	C	C	C	C	Y	C	Y	C	C	C	Y
794	FAN_iscf00177471.1	180	MF291	A	A	A	R	R	R	A	R	A	A	R	R	R	A	R	R	R	A	R	A	R	A	A	A	R	R	R	R	A	R	R	R	A	R	R	R	R	R	R	R	A	R	A	A	R	A
795	FAN_iscf00177844.1	3163	MF3406	R	R	R	G	G	G	R	G	G	G	R	G	G	G	G	R	R	G	R	R	G	R	R	G	G	R	R	G	R	G	G	G	R	R	G	G	R	G	G	R	R	R	G	G	G	R
796	FAN_iscf00178032.1	123	MF3845	W	W	W	A	A	A	T	W	A	W	A	W	A	A	A	A	A	W	A	W	A	A	A	W	A	A	T	A	W	A	A	A	A	A	T	W	A	T	W	A	A	A	A	W	A	W
797	FAN_iscf00178138.1	3647	MF1033	C	C	C	Y	Y	Y	C	Y	C	C	Y	Y	Y	Y	Y	Y	Y	C	Y	C	Y	C	C	C	Y	Y	Y	Y	C	Y	Y	Y	C	Y	Y	Y	Y	Y	Y	Y	C	Y	C	C	Y	C
798	FAN_iscf00178618.1	1645	MF665	C	C	C	M	M	M	M	M	C	C	C	M	M	C	C	C	M	M	C	M	C	M	M	M	M	C	M	C	C	M	M	M	C	C	C	C	C	M	M	M	M	M	M	C	C	M
799	FAN_iscf00178769.1	297	MF1538	G	G	G	R	R	R	R	R	R	R	R	R	R	G	G	R	R	R	G	R	G	G	G	G	R	G	R	G	G	R	R	G	R	G	R	R	R	G	G	R	G	G	R	G	R	G
800	FAN_iscf00179027.1	2343	MF2528	K	K	K	G	G	G	K	K	K	G	K	G	K	K	K	K	G	G	K	G	K	K	K	G	G	G	K	K	K	G	G	K	G	K	K	G	G	K	K	G	K	K	G	G	K	G
801	FAN_iscf00179150.1	699	MF3409	R	R	R	G	G	G	G	G	G	R	R	G	R	N	R	G	G	G	R	R	G	G	N	G	G	R	R	G	G	G	G	R	G	G	R	R	G	G	G	R	R	R	G	R	G	G
802	FAN_iscf00179318.1	118	MF1035	C	C	C	Y	Y	Y	N	C	Y	C	C	C	Y	N	Y	Y	Y	Y	Y	C	Y	Y	Y	Y	Y	C	C	C	C	C	C	C	Y	Y	Y	Y	C	Y	C	C	Y	C	Y	Y	C	C
803	FAN_iscf00179568.1	5510	MF2043	T	T	T	W	W	W	W	T	T	W	T	T	W	W	W	T	W	T	W	T	T	T	T	T	W	W	T	T	T	W	W	T	W	T	T	W	T	T	N	W	T	T	T	T	W	T
804	FAN_iscf00179589.1	150	MF2286	T	T	T	Y	Y	Y	Y	Y	Y	Y	T	Y	Y	T	T	Y	Y	Y	Y	T	T	Y	Y	Y	T	Y	T	Y	Y	T	T	T	Y	T	Y	T	T	T	T	Y	Y	Y	T	T	Y	T
805	FAN_iscf00179715.1	941	MF3410	R	R	R	G	G	G	G	R	R	R	G	G	R	R	R	G	G	R	G	R	G	G	G	G	G	R	R	R	R	R	R	R	R	G	G	R	G	R	R	G	G	G	G	G	R	R
806	FAN_iscf00180127.1	328	MF1539	G	G	G	R	R	R	G	G	G	G	G	G	G	R	G	G	R	G	G	G	G	G	G	R	G	R	G	R	R	G	G	G	G	R	G	G	G	G	R	G	R	R	G	G	G	R
807	FAN_iscf00180340.1	2080	MF2867	M	M	M	C	C	C	C	M	M	M	M	C	M	C	C	M	C	C	C	C	M	M	M	C	C	C	C	C	M	M	M	M	C	M	C	C	M	C	C	C	M	M	M	C	C	M
808	FAN_iscf00180782.1	452	MF2529	K	K	K	G	G	G	G	G	G	K	G	G	G	K	K	G	K	G	G	K	G	K	K	G	G	G	G	K	G	K	K	K	K	G	G	K	G	G	K	K	G	K	K	G	K	G
809	FAN_iscf00180878.1	408	MF3411	R	R	R	G	G	G	R	G	R	G	G	G	R	G	G	R	G	G	G	R	G	G	G	G	G	R	R	G	R	G	G	G	G	G	G	R	G	R	R	G	G	G	R	R	G	R
810	FAN_iscf00181074.1	517	MF1793	G	G	G	S	S	S	G	G	G	G	S	G	G	G	G	G	G	S	G	G	G	G	S	S	G	G	S	G	G	G	G	G	S	G	S	S	G	G	G	G	G	G	G	G	S	S
811	FAN_iscf00181513.1	104	MF1279	G	G	G	K	K	K	G	G	G	K	G	K	G	K	G	K	K	K	K	K	K	G	G	K	K	G	G	G	G	K	K	K	K	K	K	G	G	G	G	K	K	G	G	G	K	G
812	FAN_iscf00181733.1	265	MF55	A	A	A	M	M	M	A	A	A	A	A	M	M	M	M	M	A	A	M	A	A	M	M	M	A	A	M	M	A	M	M	A	A	A	M	A	A	A	A	A	M	A	M	M	M	A
813	FAN_iscf00181798.1	5111	MF2044	T	T	T	W	W	W	T	W	W	T	W	W	T	T	T	T	T	W	W	T	W	W	W	T	W	T	W	W	W	T	T	T	W	T	T	W	T	W	W	T	T	W	W	W	W	T
814	FAN_iscf00181807.1	1928	MF2290	T	T	T	Y	Y	Y	T	Y	T	T	T	T	T	Y	Y	Y	Y	T	Y	T	T	T	T	Y	Y	T	Y	T	T	T	T	Y	T	T	T	T	T	T	T	Y	T	Y	T	T	T	T
815	FAN_iscf00182378.1	686	MF297	A	A	A	R	R	R	R	A	R	R	A	A	A	R	R	A	A	R	R	G	R	A	A	A	A	R	R	A	A	A	A	R	R	A	A	A	R	A	A	R	A	R	R	A	A	R
816	FAN_iscf00182765.1	2014	MF1037	C	C	C	Y	Y	Y	C	C	Y	C	C	C	Y	Y	Y	Y	C	C	Y	C	C	C	C	Y	Y	C	C	C	C	C	C	C	C	Y	Y	Y	C	C	C	C	C	C	Y	C	C	C
817	FAN_iscf00182765.1	2289	MF1280	G	G	G	K	K	K	G	G	K	G	G	G	G	K	K	K	K	G	K	G	G	G	G	K	K	G	G	G	G	G	G	G	G	K	K	K	G	G	G	G	G	G	K	G	G	G
818	FAN_iscf00182813.1	1222	MF2666	K	K	K	T	T	T	K	K	T	K	G	T	T	T	T	T	K	K	K	T	K	K	K	K	K	T	T	K	T	K	K	T	K	K	K	T	T	T	T	K	K	K	T	K	K	T
819	FAN_iscf00183127.1	1101	MF2869	M	M	M	C	C	C	C	N	C	C	C	C	C	C	C	C	M	M	C	M	M	C	C	M	C	C	C	M	M	C	C	M	M	M	C	M	M	M	M	M	C	M	C	M	M	C
820	FAN_iscf00183226.1	951	MF3633	S	S	S	C	C	C	S	C	S	C	S	S	C	C	C	S	S	S	C	S	C	C	C	C	S	S	S	C	S	C	C	S	C	C	C	C	S	S	S	S	S	C	S	C	C	S
821	FAN_iscf00184155.1	319	MF668	C	C	C	M	M	M	M	M	M	M	C	M	C	M	M	C	M	C	M	M	M	C	C	C	M	M	C	M	M	M	M	M	C	M	C	C	M	M	M	M	M	M	M	M	C	C
822	FAN_iscf00184651.1	949	MF1281	G	G	G	K	K	K	K	K	G	G	G	G	K	G	G	K	K	K	G	K	K	K	K	G	G	K	G	K	G	K	K	K	K	K	K	K	G	K	K	K	G	K	G	K	G	K
823	FAN_iscf00184651.1	3037	MF2667	K	K	K	T	T	T	K	K	T	K	T	K	T	T	T	T	T	K	T	K	T	T	T	K	T	K	K	T	K	T	T	T	T	T	K	K	T	K	K	T	T	T	T	K	T	K
824	FAN_iscf00184877.1	182	MF1544	G	G	G	R	R	R	G	G	R	R	R	R	G	R	R	R	R	R	R	G	R	G	G	G	G	G	G	G	G	R	R	R	R	R	R	G	G	R	R	R	R	R	G	G	R	G
825	FAN_iscf00184877.1	232	MF3988	W	W	W	T	T	T	W	T	T	T	W	W	W	T	T	W	T	T	W	T	T	W	W	W	W	T	W	W	W	W	T	W	T	W	W	W	T	T	T	T	W	W	T	T	W	W
826	FAN_iscf00184885.1	208	MF3086	R	R	R	A	A	A	R	A	R	A	R	A	A	R	R	R	R	A	A	A	R	R	R	A	R	R	A	R	R	A	A	A	A	A	A	A	A	A	A	R	A	A	R	R	A	A
827	FAN_iscf00184948.1	82	MF298	A	A	A	R	R	R	R	A	A	A	A	A	R	R	R	A	R	A	A	A	A	R	R	A	R	A	A	A	R	A	A	R	R	R	R	R	R	A	A	R	R	A	R	R	R	A
828	FAN_iscf00185055.1	231	MF1042	C	C	C	Y	Y	Y	C	C	N	C	C	Y	C	Y	N	C	C	C	Y	C	N	Y	Y	Y	C	Y	C	Y	C	C	C	C	C	C	C	Y	C	Y	Y	Y	C	C	Y	Y	Y	C
829	FAN_iscf00185287.1	1001	MF4225	Y	Y	Y	C	C	C	C	Y	Y	Y	C	Y	C	Y	Y	C	Y	Y	Y	Y	Y	C	C	C	C	Y	C	C	C	N	C	C	Y	C	C	C	Y	Y	Y	Y	Y	C	Y	Y	C	C
830	FAN_iscf00185336.1	687	MF669	C	C	C	M	M	M	M	C	M	C	C	C	C	M	M	C	C	C	C	C	M	M	M	C	C	M	C	C	C	C	C	M	M	C	C	C	M	C	C	C	C	M	C	C	C	M
831	FAN_iscf00186156.1	11201	MF1282	G	G	G	K	K	K	G	K	K	G	G	G	K	G	G	G	K	K	G	G	K	K	G	G	G	K	K	K	K	G	K	G	G	G	G	G	G	G	G	K	G	K	K	G	K	K
832	FAN_iscf00186208.1	1218	MF2530	K	K	K	G	G	G	G	G	G	K	G	G	G	K	K	G	K	K	K	K	G	K	K	G	K	G	G	G	K	K	K	K	K	K	K	K	K	G	G	G	K	G	K	K	K	K
833	FAN_iscf00186606.1	408	MF2048	T	T	T	W	W	W	W	T	T	T	T	T	W	T	T	T	T	T	T	W	T	T	W	W	W	T	W	W	T	W	W	T	T	T	T	T	W	W	W	W	W	W	T	T	W	T
834	FAN_iscf00187513.1	4562	MF60	A	A	A	M	M	M	M	M	A	A	M	M	A	M	M	M	A	A	M	M	M	A	A	M	A	M	A	A	M	A	A	A	A	A	M	M	M	A	A	A	A	A	A	A	A	A
835	FAN_iscf00187513.1	4616	MF532	A	A	A	W	W	W	W	W	A	W	W	W	A	W	W	W	W	W	W	W	W	A	A	W	A	W	A	A	W	A	A	A	W	W	W	W	W	A	A	A	A	W	A	W	A	A
836	FAN_iscf00187552.1	3073	MF798	C	C	C	S	S	S	N	C	S	C	C	S	C	S	G	C	C	C	S	C	S	S	S	S	C	S	C	S	S	C	C	C	C	C	C	S	C	S	S	S	C	C	S	S	S	C
837	FAN_iscf00188218.1	336	MF61	A	A	A	M	M	M	M	M	M	M	A	A	A	A	A	A	M	M	A	M	M	A	A	A	M	M	A	A	M	A	A	M	M	M	A	M	M	M	M	M	A	M	A	A	A	A
838	FAN_iscf00188387.1	479	MF533	A	A	A	W	W	W	A	A	A	A	A	W	A	W	A	W	A	A	W	A	W	A	A	A	A	A	W	W	A	W	W	A	A	W	A	W	W	W	W	W	A	A	A	A	W	A
839	FAN_iscf00188966.1	1584	MF1549	G	G	G	R	R	R	G	G	R	R	R	G	R	G	G	G	R	R	G	G	G	R	R	G	R	G	R	G	G	R	R	R	R	R	G	G	G	R	R	G	R	R	R	G	R	R
840	FAN_iscf00189030.1	1993	MF1043	C	C	C	Y	Y	Y	Y	C	Y	Y	C	C	C	Y	Y	C	C	Y	Y	Y	Y	C	C	C	C	Y	Y	C	C	C	C	Y	Y	C	C	C	Y	C	C	Y	C	Y	Y	C	C	C
841	FAN_iscf00189108.1	2830	MF3093	R	R	R	A	A	A	R	A	A	A	R	R	R	A	A	R	A	A	R	A	A	R	R	R	R	A	R	R	R	R	R	R	A	R	R	R	A	A	A	A	R	R	A	A	A	R
842	FAN_iscf00189335.1	3346	MF1285	G	G	G	K	K	K	K	G	G	K	G	G	K	G	G	G	K	G	G	G	G	K	K	K	G	K	K	G	G	K	K	K	G	G	K	G	K	G	G	K	K	G	G	G	G	K
843	FAN_iscf00189335.1	3370	MF62	A	A	A	M	M	M	M	A	A	M	A	A	M	A	A	N	A	A	A	A	A	M	M	M	A	M	M	A	A	M	M	M	A	A	M	A	M	A	A	M	M	A	A	A	A	M
844	FAN_iscf00189387.1	186	MF1044	C	C	C	Y	Y	Y	Y	C	Y	C	C	Y	C	Y	Y	C	Y	C	Y	C	Y	Y	Y	Y	Y	C	C	Y	Y	C	C	C	C	C	C	Y	C	Y	Y	Y	C	C	Y	Y	C	C
845	FAN_iscf00189387.1	189	MF2294	T	T	T	Y	Y	Y	Y	T	Y	T	T	T	T	T	T	T	T	Y	T	Y	T	Y	T	Y	T	T	T	T	Y	T	T	T	Y	T	T	T	T	T	T	T	Y	T	T	Y	T	Y
846	FAN_iscf00189461.1	5147	MF1286	G	G	G	K	K	K	K	G	K	K	G	G	G	G	G	G	K	G	G	K	G	G	G	G	K	K	G	G	K	G	G	K	K	G	G	K	K	K	K	G	G	G	G	G	G	K
847	FAN_iscf00189461.1	5440	MF2050	T	T	T	W	W	W	W	W	T	T	T	T	W	T	T	T	T	T	T	W	T	W	W	W	W	W	W	W	W	T	T	T	T	T	T	T	W	T	T	T	T	T	T	T	T	T
848	FAN_iscf00190160.1	349	MF3723	S	S	S	G	G	G	G	G	G	G	S	S	S	S	S	G	G	G	G	G	G	G	G	S	S	G	G	G	G	S	S	S	S	S	S	G	S	S	S	G	G	S	S	S	S	G
849	FAN_iscf00190376.1	350	MF670	C	C	C	M	M	M	C	M	M	M	C	M	C	C	C	C	C	M	M	M	M	C	C	M	C	M	M	M	C	M	M	C	C	C	C	M	C	M	C	C	C	C	C	C	C	C
850	FAN_iscf00190402.1	376	MF1045	C	C	C	Y	Y	Y	C	C	C	Y	C	Y	C	Y	C	Y	C	Y	Y	C	Y	C	C	Y	C	C	C	C	C	Y	Y	Y	Y	Y	Y	C	C	C	C	C	Y	C	C	C	Y	C
851	FAN_iscf00190934.1	371	MF1287	G	G	G	K	K	K	G	K	G	K	K	K	K	G	G	K	K	K	G	G	K	G	G	G	G	K	G	K	G	K	K	G	K	K	K	K	G	K	K	K	G	G	G	K	G	K
852	FAN_iscf00190934.1	380	MF304	A	A	A	R	R	R	A	A	A	R	R	R	A	A	A	A	A	R	A	A	R	A	A	R	A	R	R	A	A	R	R	A	A	A	A	R	A	A	A	R	A	R	R	R	A	R
853	FAN_iscf00190965.1	6971	MF1550	G	G	G	R	R	R	G	R	R	R	G	A	G	G	G	R	G	R	R	R	R	G	G	R	G	R	R	R	G	R	R	G	G	G	G	A	G	R	R	G	G	R	G	G	G	G
854	FAN_iscf00191067.1	3503	MF1796	G	G	G	S	S	S	G	G	G	S	S	S	G	S	S	G	G	S	G	S	S	G	G	S	G	S	S	G	G	S	S	G	G	G	S	S	G	G	G	S	G	S	S	S	G	S
855	FAN_iscf00191693.1	3155	MF1288	G	G	G	K	K	K	G	G	K	G	N	G	K	K	N	K	K	G	K	G	K	G	G	K	K	G	G	G	G	G	G	G	K	K	K	K	G	K	K	G	T	G	K	G	G	G
856	FAN_iscf00191837.1	837	MF2874	M	M	M	C	C	C	M	M	M	C	A	C	M	M	M	M	C	C	M	C	C	N	M	C	C	C	M	M	M	C	C	M	C	M	M	C	C	M	M	M	M	M	C	C	M	C
857	FAN_iscf00192048.1	983	MF305	A	A	A	R	R	R	A	R	R	A	A	R	R	A	A	R	A	A	A	A	A	R	R	R	A	A	A	A	R	A	A	R	A	A	A	R	A	A	A	A	R	A	R	A	A	R
858	FAN_iscf00192435.1	306	MF2296	T	T	T	Y	Y	Y	T	Y	Y	T	T	Y	T	Y	Y	Y	T	Y	T	Y	Y	Y	Y	T	Y	T	Y	Y	Y	T	T	Y	T	Y	Y	T	Y	Y	Y	T	Y	N	T	Y	T	Y
859	FAN_iscf00192598.1	582	MF64	A	A	A	M	M	M	A	M	A	A	A	M	M	M	M	M	M	A	M	A	A	A	A	A	M	M	M	M	A	M	M	M	A	M	M	M	M	M	M	M	A	M	A	A	M	A
860	FAN_iscf00192598.1	672	MF65	A	A	A	M	M	M	A	A	A	A	A	A	A	A	A	M	M	A	A	A	M	A	A	A	M	M	M	M	A	M	A	A	A	M	A	A	M	M	M	M	A	M	A	A	A	A
861	FAN_iscf00192659.1	244	MF2668	K	K	K	T	T	T	T	K	T	T	T	T	T	T	T	T	K	K	T	K	K	K	K	K	T	T	T	K	K	K	K	K	K	K	T	T	N	K	K	K	T	K	N	K	K	T
862	FAN_iscf00192670.1	913	MF3416	R	R	R	G	G	G	R	R	R	G	R	R	G	G	G	R	G	G	G	G	R	G	G	R	R	G	R	G	R	G	G	G	G	R	G	G	R	G	G	G	R	G	G	R	G	R
863	FAN_iscf00192715.1	452	MF671	C	C	C	M	M	M	M	M	C	C	C	C	C	C	C	C	C	C	C	C	C	M	M	C	C	M	M	M	M	C	C	C	C	C	C	M	M	M	M	C	C	C	M	M	C	M
864	FAN_iscf00193070.1	83	MF672	C	C	C	M	M	M	M	C	M	M	M	M	M	C	C	C	C	M	M	C	C	M	M	M	C	C	C	M	M	C	C	C	M	C	M	C	C	C	C	C	M	M	C	M	M	C
865	FAN_iscf00193115.1	103	MF3417	R	R	R	G	G	G	R	G	G	R	G	R	G	G	G	G	R	R	G	R	G	G	G	G	G	G	G	G	G	G	G	G	R	G	G	R	R	R	R	G	G	G	R	R	R	R
866	FAN_iscf00193391.1	1611	MF4229	Y	Y	Y	C	C	C	Y	Y	Y	C	C	Y	C	C	C	Y	Y	Y	C	C	C	Y	Y	Y	Y	C	C	Y	Y	Y	C	C	C	C	C	C	Y	Y	C	C	C	C	Y	C	C	Y
867	FAN_iscf00193455.1	3213	MF1047	C	C	C	Y	Y	Y	C	Y	Y	C	C	Y	Y	C	C	Y	Y	Y	C	T	C	Y	Y	Y	C	N	C	C	C	C	C	Y	C	N	Y	Y	C	Y	Y	C	Y	Y	N	C	Y	Y
868	FAN_iscf00193788.1	213	MF534	A	A	A	W	W	W	A	W	A	A	A	A	A	A	A	W	A	A	A	W	W	A	A	A	W	A	W	A	A	W	W	W	A	W	A	W	W	W	A	A	A	A	A	A	A	W
869	FAN_iscf00193788.1	736	MF2301	T	T	T	Y	Y	Y	T	T	T	T	Y	T	Y	T	T	T	T	Y	T	T	T	Y	Y	Y	T	T	Y	T	T	T	T	T	Y	T	Y	Y	T	T	T	T	T	T	T	T	Y	Y
870	FAN_iscf00193891.1	762	MF3096	R	R	R	A	A	A	R	R	A	A	G	A	R	A	A	A	A	R	R	A	A	R	R	A	R	A	R	A	R	A	A	R	A	A	A	R	R	A	R	R	A	R	A	A	A	R
871	FAN_iscf00193937.1	125	MF69	A	A	A	M	M	M	M	A	M	A	A	A	A	M	M	A	A	M	M	M	M	M	M	A	A	M	M	A	A	A	A	M	M	A	A	A	M	A	A	M	A	M	A	A	A	M
872	FAN_iscf00195082.1	1639	MF1552	G	G	G	R	R	R	G	G	R	R	R	G	G	G	G	G	R	G	G	R	G	G	G	R	R	G	G	R	G	R	R	R	R	R	R	G	R	R	R	R	G	G	G	G	R	R
873	FAN_iscf00195082.1	1655	MF1553	G	G	G	R	R	R	G	R	G	R	G	G	R	R	R	R	G	G	G	R	R	R	R	R	G	R	R	R	G	R	R	G	G	R	R	R	R	G	G	G	G	R	R	G	R	R
874	FAN_iscf00195082.1	1753	MF1554	G	G	G	R	R	R	G	R	G	G	G	G	G	R	R	R	G	G	G	R	R	R	R	R	G	R	R	R	G	R	R	G	G	R	R	R	R	G	G	G	G	R	R	G	R	G
875	FAN_iscf00195398.1	1309	MF4231	Y	Y	Y	C	C	C	Y	C	Y	C	C	Y	Y	C	C	Y	C	C	C	Y	C	C	C	C	C	Y	C	Y	C	C	C	Y	C	C	C	Y	C	Y	Y	C	C	C	C	Y	C	Y
876	FAN_iscf00195801.1	76	MF1290	G	G	G	K	K	K	G	G	K	K	K	K	G	G	G	G	K	G	G	K	K	K	G	G	K	K	G	K	G	G	G	G	G	G	K	K	K	G	G	K	G	G	G	G	G	K
877	FAN_iscf00196319.1	344	MF307	A	A	A	R	R	R	A	R	R	A	R	A	R	A	A	A	R	R	A	A	R	R	R	A	A	R	R	R	R	R	R	A	A	A	A	R	R	A	A	A	A	R	R	A	R	R
878	FAN_iscf00196617.1	199	MF2052	T	T	T	W	W	W	T	W	W	T	T	W	T	W	W	W	T	W	T	T	N	W	W	T	W	T	W	W	W	T	T	W	T	W	W	T	W	W	W	T	W	N	T	W	T	W
879	FAN_iscf00196617.1	257	MF1051	C	C	C	Y	Y	Y	C	Y	Y	C	C	Y	C	Y	Y	Y	C	Y	C	C	N	Y	Y	C	Y	C	Y	Y	Y	C	C	Y	C	Y	Y	C	Y	Y	Y	C	Y	N	C	Y	C	Y
880	FAN_iscf00196806.1	357	MF1053	C	C	C	Y	Y	Y	C	Y	C	N	C	Y	C	Y	Y	Y	Y	Y	C	Y	C	C	C	Y	C	Y	C	C	Y	Y	Y	C	Y	Y	Y	C	C	C	C	C	C	Y	C	Y	C	C
881	FAN_iscf00198600.1	1600	MF1559	G	G	G	R	R	R	G	R	R	G	G	R	G	G	G	R	G	R	G	G	R	R	R	R	G	G	R	R	R	G	G	R	G	R	R	G	R	R	R	G	R	R	R	R	G	R
882	FAN_iscf00198925.1	1576	MF4234	Y	Y	Y	C	C	C	Y	C	Y	C	C	Y	C	C	C	Y	C	C	C	Y	C	C	C	C	C	Y	C	Y	Y	C	C	Y	C	C	C	Y	C	Y	Y	C	C	C	Y	Y	C	Y
883	FAN_iscf00199297.1	3776	MF4525	Y	Y	Y	T	T	T	T	T	T	T	Y	Y	T	Y	Y	T	T	T	Y	T	Y	T	T	Y	Y	T	T	Y	T	Y	Y	Y	Y	Y	Y	T	T	Y	Y	T	T	Y	Y	T	Y	T
884	FAN_iscf00200146.1	633	MF1292	G	G	G	K	K	K	K	G	G	K	K	G	K	G	G	G	K	G	K	G	G	G	K	K	G	K	G	K	G	G	G	G	K	K	K	G	K	G	G	K	K	G	G	K	K	G
885	FAN_iscf00200146.1	701	MF2669	K	K	K	T	T	T	T	T	T	K	K	K	K	T	T	T	K	K	K	T	K	T	T	T	T	K	T	K	T	T	T	T	K	K	T	K	T	T	T	T	T	K	T	T	T	T
886	FAN_iscf00200499.1	441	MF309	A	A	A	R	R	R	R	R	A	A	R	R	A	R	R	R	A	A	R	R	R	A	A	R	A	R	A	A	R	A	N	A	A	A	R	R	R	A	A	A	A	A	A	A	A	A
887	FAN_iscf00201227.1	196	MF1056	C	C	C	Y	Y	Y	C	C	C	Y	C	Y	C	Y	C	Y	Y	Y	Y	Y	Y	Y	Y	Y	Y	C	C	C	C	Y	Y	Y	Y	Y	Y	C	C	C	C	Y	Y	Y	C	C	Y	C
888	FAN_iscf00202234.1	386	MF1560	G	G	G	R	R	R	G	R	R	R	G	R	G	G	G	R	G	R	R	R	R	G	G	R	G	R	R	R	G	R	R	G	G	G	G	R	G	R	R	G	G	N	G	G	G	G
889	FAN_iscf00202451.1	652	MF1294	G	G	G	K	K	K	G	K	K	G	G	K	K	G	G	K	K	G	K	G	G	K	K	K	K	K	G	G	K	G	G	K	G	G	G	K	K	G	G	K	G	G	G	G	K	G
890	FAN_iscf00202669.1	4848	MF3994	W	W	W	T	T	T	T	T	T	T	W	T	T	W	W	T	T	T	W	W	W	T	T	T	W	T	T	W	T	W	W	T	W	W	W	T	T	W	W	T	T	W	W	T	W	T
891	FAN_iscf00203429.1	4232	MF3995	W	W	W	T	T	T	T	W	T	T	T	T	W	W	W	T	W	T	T	T	T	T	T	T	T	T	T	T	T	T	T	T	T	T	W	W	T	W	W	T	T	T	W	W	W	T
892	FAN_iscf00203471.1	286	MF2877	M	M	M	C	C	C	C	M	M	M	C	M	C	M	M	C	M	M	M	M	M	C	C	C	C	M	C	C	C	C	C	M	M	C	C	C	M	M	M	M	M	C	M	M	C	C
893	FAN_iscf00203632.1	1694	MF2305	T	T	T	Y	Y	Y	T	Y	T	T	Y	T	Y	Y	Y	Y	T	T	T	Y	Y	T	Y	Y	T	Y	Y	Y	Y	Y	Y	T	T	Y	Y	Y	Y	T	T	T	T	Y	Y	T	Y	Y
894	FAN_iscf00203914.1	939	MF3426	R	R	R	G	G	G	G	R	G	G	G	G	N	G	G	G	R	R	N	R	R	R	G	R	G	G	G	R	G	R	R	R	R	R	G	R	R	G	R	R	G	R	G	R	R	G
895	FAN_iscf00203992.1	279	MF3101	R	R	R	A	A	A	A	G	A	A	A	R	R	G	R	A	R	R	N	A	A	A	A	R	A	A	N	R	A	R	R	A	A	A	R	R	A	R	R	A	A	A	R	R	R	A
896	FAN_iscf00204027.1	199	MF3102	R	R	R	A	A	A	A	A	A	R	R	R	A	A	A	R	A	R	A	R	A	A	A	R	R	A	R	A	R	A	A	A	A	R	R	A	A	R	R	R	R	A	A	A	R	R
897	FAN_iscf00204678.1	3802	MF2766	M	M	M	A	A	A	A	A	A	M	A	M	A	A	A	A	A	A	M	A	A	A	A	M	A	A	A	A	A	M	M	A	M	M	M	M	A	M	A	A	A	M	A	A	A	M
898	FAN_iscf00204678.1	3821	MF4238	Y	Y	Y	C	C	C	C	C	C	Y	C	Y	C	C	C	C	C	Y	Y	C	C	C	C	Y	C	C	C	C	C	Y	C	C	Y	Y	Y	Y	C	Y	C	C	C	Y	C	C	C	Y
899	FAN_iscf00204713.1	7065	MF4526	Y	Y	Y	T	T	T	T	Y	T	T	Y	Y	Y	Y	Y	T	Y	Y	Y	Y	T	T	T	T	T	Y	T	Y	T	Y	Y	T	T	T	T	T	T	Y	Y	T	N	T	Y	Y	Y	T
900	FAN_iscf00204713.1	7146	MF3851	W	W	W	A	A	A	A	W	A	A	A	W	W	W	W	A	W	W	W	W	A	A	A	A	A	W	A	W	A	W	W	A	A	A	A	A	A	W	W	A	N	A	W	W	W	A
901	FAN_iscf00205610.1	1286	MF1058	C	C	C	Y	Y	Y	C	C	Y	C	C	C	Y	Y	Y	Y	Y	Y	Y	C	Y	Y	Y	Y	Y	C	C	C	C	C	C	C	Y	Y	Y	Y	C	Y	C	C	Y	C	Y	Y	C	C
902	FAN_iscf00205610.1	1301	MF1059	C	C	C	Y	Y	Y	Y	Y	C	T	Y	Y	C	C	C	C	C	C	C	Y	C	C	C	C	C	Y	Y	Y	Y	Y	Y	Y	C	C	C	C	Y	C	C	Y	C	Y	C	C	Y	Y
903	FAN_iscf00205651.1	4423	MF675	C	C	C	M	M	M	C	M	M	C	M	M	C	C	C	C	C	M	M	C	M	M	M	C	M	C	M	C	M	C	C	C	M	C	C	M	C	M	M	N	C	M	M	M	C	C
904	FAN_iscf00205740.1	1974	MF676	C	C	C	M	M	M	C	C	C	C	C	C	C	M	M	M	M	C	C	C	C	C	C	M	C	M	C	M	M	C	C	M	C	M	C	C	C	M	M	C	M	M	C	C	C	M
905	FAN_iscf00206269.1	1924	MF3107	R	R	R	A	A	A	A	A	R	R	R	A	A	A	A	A	A	R	R	R	R	A	A	A	R	A	R	R	R	A	A	A	A	A	R	R	A	A	A	R	R	R	A	A	R	A
906	FAN_iscf00207522.1	2170	MF4527	Y	Y	Y	T	T	T	Y	T	T	Y	T	Y	T	T	T	Y	Y	T	T	Y	T	T	N	Y	T	Y	Y	T	T	T	T	Y	T	T	Y	T	T	T	T	Y	Y	Y	T	T	T	T
907	FAN_iscf00208112.1	391	MF3110	R	R	R	A	A	A	A	A	R	A	A	R	A	A	A	R	R	R	A	R	R	A	A	A	R	R	R	A	R	A	A	R	A	A	A	A	R	R	R	A	A	A	A	A	A	R
908	FAN_iscf00208112.1	414	MF2312	T	T	T	Y	Y	Y	T	T	Y	T	Y	T	Y	T	T	Y	Y	T	T	Y	T	T	T	Y	T	Y	T	T	T	Y	Y	Y	Y	T	Y	T	Y	Y	Y	Y	T	T	Y	T	Y	Y
909	FAN_iscf00208182.1	1613	MF3725	S	S	S	G	G	G	G	S	S	S	G	G	G	S	S	G	S	S	G	S	S	G	G	G	G	S	G	G	G	S	S	G	S	G	G	G	S	S	S	S	G	G	S	G	G	G
910	FAN_iscf00208242.1	1938	MF1297	G	G	G	K	K	K	K	G	G	K	G	G	K	G	G	G	G	K	G	K	K	K	K	G	G	K	G	K	K	K	K	G	G	K	G	G	K	K	K	G	K	G	G	K	K	G
911	FAN_iscf00209186.1	588	MF2671	K	K	K	T	T	T	T	T	T	T	T	K	K	K	N	T	T	K	K	T	T	T	T	T	T	K	T	K	T	K	N	T	T	T	K	K	T	K	N	T	T	T	K	N	K	T
912	FAN_iscf00209698.1	111	MF2058	T	T	T	W	W	W	N	T	W	T	T	W	T	T	T	T	W	T	T	T	T	W	W	W	W	T	W	T	W	W	W	W	W	W	T	T	W	T	T	W	W	T	W	W	T	W
913	FAN_iscf00209854.1	1792	MF3726	S	S	S	G	G	G	G	G	S	G	G	C	S	S	S	S	G	G	G	N	G	G	G	G	G	S	S	G	S	G	G	S	G	G	G	S	S	G	N	G	G	G	G	G	G	S
914	FAN_iscf00210373.1	2318	MF1061	C	C	C	Y	Y	Y	C	C	C	N	Y	Y	Y	C	C	Y	C	Y	C	C	C	Y	N	Y	C	C	Y	C	C	C	C	C	Y	N	Y	Y	C	C	C	C	C	C	C	C	Y	Y
915	FAN_iscf00212441.1	1855	MF4244	Y	Y	Y	C	C	C	Y	C	C	C	Y	Y	C	C	C	Y	Y	C	Y	C	Y	Y	Y	Y	Y	C	C	C	C	C	C	C	Y	Y	Y	C	C	C	C	C	Y	Y	Y	Y	C	Y
916	FAN_iscf00213024.1	3523	MF2314	T	T	T	Y	Y	Y	T	Y	T	Y	T	Y	T	Y	Y	T	T	Y	T	T	T	Y	T	T	Y	T	Y	Y	T	T	T	T	T	Y	T	Y	T	T	T	T	Y	Y	T	Y	T	T
917	FAN_iscf00214249.1	180	MF1063	C	C	C	Y	Y	Y	C	C	Y	C	C	C	C	Y	Y	C	C	C	Y	C	Y	Y	C	Y	C	Y	C	Y	C	C	C	C	C	C	C	Y	C	Y	Y	Y	C	C	Y	Y	Y	C
918	FAN_iscf00214918.1	370	MF2540	K	K	K	G	G	G	K	G	G	G	G	K	K	G	G	K	G	G	G	K	G	K	K	G	G	K	K	K	K	G	G	K	G	G	G	K	G	K	K	G	G	G	K	K	K	K
919	FAN_iscf00216177.1	76	MF4247	Y	Y	Y	C	C	C	Y	C	C	C	C	Y	Y	C	C	Y	C	C	C	Y	C	Y	Y	C	C	Y	N	Y	Y	C	C	Y	C	C	C	Y	C	Y	Y	C	C	C	N	Y	Y	Y
920	FAN_iscf00216289.1	84	MF1898	T	T	T	K	K	K	T	T	K	K	T	T	T	T	T	T	K	T	T	T	K	K	K	K	K	K	K	K	T	T	T	T	T	T	G	K	K	K	K	K	K	K	K	T	T	K
921	FAN_iscf00216289.1	113	MF2061	T	T	T	W	W	W	T	T	W	W	W	T	T	T	T	T	W	T	T	W	W	W	W	W	W	W	W	W	T	T	T	T	W	T	A	W	T	W	W	W	W	W	W	T	T	W
922	FAN_iscf00216289.1	224	MF314	A	A	A	R	R	R	A	A	R	R	R	A	A	A	A	A	R	A	A	R	R	R	R	R	R	R	G	R	A	A	A	A	R	A	G	R	R	R	R	R	R	R	R	A	A	R
923	FAN_iscf00216761.1	1954	MF1065	C	C	C	Y	Y	Y	C	Y	C	C	Y	C	Y	C	C	C	C	Y	Y	C	Y	Y	Y	C	Y	C	Y	C	Y	C	C	C	Y	C	C	Y	Y	Y	Y	C	C	Y	Y	C	C	C
924	FAN_iscf00216806.1	669	MF1568	G	G	G	R	R	R	R	G	G	G	R	G	G	G	G	G	R	G	R	G	G	R	R	G	G	G	G	R	R	G	G	G	R	R	R	G	G	G	G	R	R	G	G	R	G	G
925	FAN_iscf00216990.1	575	MF3111	R	R	R	A	A	A	R	A	A	A	N	R	A	R	R	A	R	R	R	A	N	A	A	A	R	A	R	R	A	A	A	A	R	A	R	R	A	A	R	A	A	A	A	A	R	A
926	FAN_iscf00216990.1	591	MF3432	R	R	R	G	G	G	R	G	G	G	N	R	G	R	R	G	R	R	R	R	N	G	G	G	R	G	R	R	G	G	G	G	R	G	R	R	G	G	R	G	G	G	G	G	R	G
927	FAN_iscf00217193.1	1266	MF2881	M	M	M	C	C	C	M	C	C	M	C	M	C	C	C	C	M	M	C	M	C	C	C	M	C	M	C	C	C	C	C	C	M	C	C	M	M	C	C	C	C	C	C	M	M	M
928	FAN_iscf00217726.1	638	MF72	A	A	A	M	M	M	A	M	A	M	M	A	A	M	M	M	A	A	A	M	M	M	M	M	A	A	M	M	M	M	M	A	A	A	M	M	M	A	A	A	A	M	A	A	M	M
929	FAN_iscf00217726.1	756	MF2316	T	T	T	Y	Y	Y	T	Y	T	Y	Y	T	T	Y	Y	Y	T	T	T	Y	Y	Y	Y	Y	T	Y	Y	Y	Y	Y	Y	T	T	T	Y	Y	Y	T	T	T	T	Y	T	T	Y	Y
930	FAN_iscf00217884.1	2298	MF3999	W	W	W	T	T	T	T	T	W	T	T	W	T	T	T	T	W	W	T	W	W	T	N	T	T	T	T	T	T	T	T	W	W	W	W	T	W	W	T	T	T	T	T	W	T	W
931	FAN_iscf00218186.1	2274	MF543	A	A	A	W	W	W	W	W	W	W	A	A	A	A	A	A	W	W	A	A	W	A	A	A	W	W	A	A	W	A	A	W	W	W	A	A	W	W	W	W	A	W	A	A	A	W
932	FAN_iscf00218186.1	2368	MF73	A	A	A	M	M	M	M	M	M	M	A	A	A	A	A	A	M	M	A	A	M	A	A	A	A	M	A	A	M	A	A	M	M	A	A	A	M	M	M	A	A	M	A	A	A	M
933	FAN_iscf00218809.1	529	MF1569	G	G	G	R	R	R	G	G	R	G	G	R	G	G	G	G	R	G	G	G	G	R	R	R	R	G	R	G	G	R	R	R	R	R	R	G	G	G	G	R	R	G	R	G	G	R
934	FAN_iscf00219138.1	2389	MF74	A	A	A	M	M	M	A	A	M	A	A	A	M	M	M	M	M	A	A	A	M	A	A	M	A	A	A	A	A	A	A	A	M	M	M	M	A	A	M	A	M	A	M	A	A	A
935	FAN_iscf00219138.1	2461	MF1900	T	T	T	K	K	K	K	K	T	K	K	K	T	T	T	T	T	K	T	K	T	K	K	T	T	K	K	K	K	K	T	T	T	T	T	T	T	T	T	K	T	K	T	K	K	K
936	FAN_iscf00219879.1	2523	MF1901	T	T	T	K	K	K	T	T	T	T	K	T	T	K	K	T	T	T	T	K	K	T	T	T	K	T	K	T	T	K	K	K	T	K	T	K	K	K	K	T	T	T	K	T	T	K
937	FAN_iscf00220364.1	3297	MF4251	Y	Y	Y	C	C	C	Y	Y	C	Y	C	Y	C	C	C	C	C	Y	C	Y	C	C	C	Y	C	Y	C	C	Y	C	C	C	C	C	Y	Y	C	Y	C	C	C	C	C	Y	C	Y
938	FAN_iscf00220737.1	343	MF3434	R	R	R	G	G	G	A	G	G	R	G	G	G	G	G	R	G	G	G	R	G	R	R	R	R	R	A	G	G	R	R	R	G	G	R	G	R	G	G	R	R	G	G	R	G	G
939	FAN_iscf00221068.1	847	MF4255	Y	Y	Y	C	C	C	C	C	C	Y	T	C	Y	Y	Y	C	Y	Y	Y	C	C	Y	Y	C	C	C	C	T	C	Y	Y	Y	C	C	C	Y	C	Y	T	Y	C	C	Y	C	Y	C
940	FAN_iscf00222032.1	512	MF1903	T	T	T	K	K	K	K	K	T	K	T	K	T	T	T	T	T	K	T	K	T	K	K	T	T	T	T	K	K	K	K	K	T	T	T	T	K	T	T	T	T	T	T	K	T	K
941	FAN_iscf00222032.1	540	MF544	A	A	A	W	W	W	A	A	W	W	A	W	A	W	A	W	W	A	W	A	A	A	A	A	A	W	A	W	W	W	W	W	A	W	A	A	W	W	W	W	W	W	A	W	A	A
942	FAN_iscf00222122.1	2784	MF801	C	C	C	S	S	S	C	C	S	S	C	C	S	C	C	C	S	S	C	C	C	S	S	C	S	C	S	S	C	S	S	S	S	S	C	C	C	S	S	C	S	S	S	C	S	S
943	FAN_iscf00222443.1	222	MF681	C	C	C	M	M	M	C	C	C	C	M	C	M	C	C	M	C	M	C	C	C	M	M	M	C	C	M	C	C	C	C	C	M	C	M	M	C	C	C	C	C	C	C	C	M	M
944	FAN_iscf00222443.1	329	MF802	C	C	C	S	S	S	S	S	C	S	C	C	C	C	C	C	C	S	C	S	C	S	S	C	S	S	S	S	S	S	S	S	C	C	S	C	S	S	S	S	C	S	C	S	S	S
945	FAN_iscf00222713.1	3678	MF1070	C	C	C	Y	Y	Y	C	C	C	Y	C	Y	Y	C	C	C	Y	C	Y	Y	C	Y	Y	C	Y	Y	C	C	C	Y	Y	C	Y	Y	C	Y	C	Y	Y	Y	Y	C	Y	Y	C	Y
946	FAN_iscf00223481.1	233	MF1071	C	C	C	Y	Y	Y	C	C	Y	Y	Y	Y	C	C	C	C	C	C	Y	C	C	C	C	Y	Y	N	C	C	Y	C	C	C	C	C	C	C	Y	C	C	C	Y	C	Y	C	Y	C
947	FAN_iscf00225236.1	77	MF4531	Y	Y	Y	T	T	T	T	T	Y	Y	T	T	T	T	T	T	T	Y	Y	Y	Y	T	T	Y	T	Y	Y	Y	Y	T	T	T	T	Y	Y	Y	Y	T	T	T	Y	Y	Y	T	T	T
948	FAN_iscf00225966.1	1534	MF4534	Y	Y	Y	T	T	T	T	Y	Y	T	T	T	T	T	T	Y	Y	Y	T	T	T	Y	Y	Y	T	T	T	Y	Y	Y	Y	T	T	T	T	T	Y	Y	Y	T	T	T	Y	T	T	Y
949	FAN_iscf00226397.1	7353	MF2320	T	T	T	Y	Y	Y	T	Y	T	Y	T	Y	T	Y	Y	T	T	T	T	T	T	T	Y	T	Y	T	Y	Y	T	T	T	T	T	Y	T	Y	T	T	T	T	T	Y	T	Y	T	T
950	FAN_iscf00226659.1	441	MF318	A	A	A	R	R	R	A	R	A	R	R	R	A	R	R	R	R	A	A	A	R	A	A	R	A	R	A	A	R	A	A	A	A	R	R	A	A	A	A	A	A	R	A	R	A	R
951	FAN_iscf00227092.1	1957	MF4001	W	W	W	T	T	T	W	T	T	W	W	T	T	T	T	W	T	T	W	W	W	W	W	T	W	W	W	T	T	T	T	W	T	W	T	T	W	T	T	W	T	W	T	T	T	W
952	FAN_iscf00228162.1	732	MF3638	S	S	S	C	C	C	C	C	S	C	S	C	C	C	C	S	C	S	S	C	C	C	C	S	C	C	C	S	S	C	C	C	S	C	C	C	C	C	C	S	C	S	C	C	C	S
953	FAN_iscf00228173.1	2123	MF4535	Y	Y	Y	T	T	T	T	T	T	Y	Y	Y	Y	Y	Y	Y	T	Y	Y	T	Y	Y	Y	T	T	T	T	T	T	T	T	T	T	T	T	T	Y	Y	Y	T	Y	T	Y	Y	Y	T
954	FAN_iscf00228346.1	368	MF4536	Y	Y	Y	T	T	T	T	T	T	T	Y	Y	Y	Y	Y	Y	T	Y	Y	T	Y	Y	Y	T	T	T	T	T	T	T	T	T	T	T	T	T	Y	Y	Y	T	Y	T	Y	Y	T	T
955	FAN_iscf00228875.1	172	MF3117	R	R	R	A	A	A	R	R	A	R	R	A	R	A	A	A	A	A	R	A	R	A	A	R	R	A	A	A	A	R	R	A	A	R	A	N	R	A	A	A	A	R	A	A	A	R
956	FAN_iscf00228875.1	481	MF319	A	A	A	R	R	R	A	R	R	R	A	R	R	R	R	A	A	R	R	R	R	R	A	A	R	A	R	A	A	R	R	A	A	A	R	A	R	A	A	A	A	A	R	A	R	A
957	FAN_iscf00229064.1	3419	MF3118	R	R	R	A	A	A	A	R	A	R	A	A	R	R	R	A	R	A	A	R	R	A	A	A	A	R	R	A	A	R	R	A	R	R	R	A	R	R	R	A	R	A	A	A	R	A
958	FAN_iscf00229064.1	3500	MF2675	K	K	K	T	T	T	T	T	K	K	T	T	T	T	T	T	T	K	K	K	K	T	T	K	T	K	K	K	K	T	T	T	T	K	K	K	K	T	T	T	K	K	K	T	K	T
959	FAN_iscf00229100.1	103	MF2544	K	K	K	G	G	G	G	K	K	G	N	G	K	G	G	K	G	G	G	K	K	G	K	K	G	N	G	G	G	K	N	G	G	K	G	G	G	G	G	K	K	N	K	K	G	G
960	FAN_iscf00230856.1	2124	MF1802	G	G	G	S	S	S	S	G	S	C	G	C	G	S	S	G	G	G	S	S	S	G	G	G	G	S	S	S	C	S	S	S	G	G	G	G	S	G	G	S	G	C	G	G	G	G
961	FAN_iscf00230856.1	2130	MF1300	G	G	G	K	K	K	G	T	G	G	K	G	K	G	G	K	K	K	G	G	G	K	K	K	K	G	G	G	G	G	G	G	K	G	T	K	G	K	K	G	K	G	K	T	K	G
962	FAN_iscf00231542.1	547	MF3122	R	R	R	A	A	A	A	A	R	A	R	R	A	A	A	A	R	R	R	R	R	A	A	R	A	A	A	A	A	A	A	R	R	R	R	A	R	R	A	R	R	A	A	R	A	R
963	FAN_iscf00231542.1	589	MF3854	W	W	W	A	A	A	A	W	A	W	A	W	A	A	A	A	A	A	A	W	A	A	A	W	A	A	A	A	A	W	A	W	W	W	W	A	W	A	A	A	A	W	A	A	W	A
964	FAN_iscf00231767.1	141	MF3732	S	S	S	G	G	G	S	S	S	G	G	S	G	G	G	S	G	G	G	G	S	G	G	S	S	S	S	G	S	G	G	G	G	S	S	G	S	G	G	G	S	G	G	S	G	S
965	FAN_iscf00232077.1	335	MF4002	W	W	W	T	T	T	W	W	T	W	A	T	W	T	T	T	T	W	W	T	T	W	W	W	T	W	W	T	W	T	T	W	T	T	T	W	T	W	W	W	W	W	T	W	T	T
966	FAN_iscf00232194.1	967	MF77	A	A	A	M	M	M	A	A	M	M	M	M	A	M	M	M	M	M	M	A	M	A	A	A	A	A	A	A	A	M	M	M	M	A	M	M	A	M	M	M	M	M	A	A	M	M
967	FAN_iscf00232928.1	1711	MF78	A	A	A	M	M	M	A	A	M	M	A	M	A	M	M	A	M	M	M	A	A	A	A	M	N	A	M	M	M	M	M	M	M	A	M	M	M	M	M	A	M	M	A	A	A	A
968	FAN_iscf00233711.1	764	MF4541	Y	Y	Y	T	T	T	T	T	Y	Y	T	Y	Y	Y	Y	Y	T	Y	Y	T	Y	Y	Y	T	T	T	T	T	T	T	T	T	T	T	T	T	Y	T	T	T	Y	T	Y	Y	T	T
969	FAN_iscf00235136.1	595	MF545	A	A	A	W	W	W	A	A	A	A	W	W	A	A	A	A	W	A	A	A	W	T	N	W	W	A	W	A	A	W	W	W	W	A	A	W	W	W	W	A	W	W	A	A	A	W
970	FAN_iscf00235992.1	606	MF4263	Y	Y	Y	C	C	C	Y	Y	C	Y	T	C	Y	C	C	C	C	Y	Y	C	C	Y	Y	Y	C	Y	T	C	Y	C	C	Y	C	C	C	Y	C	Y	Y	Y	Y	Y	C	Y	C	C
971	FAN_iscf00236332.1	1045	MF1080	C	C	C	Y	Y	Y	Y	C	C	Y	C	C	Y	Y	Y	C	Y	C	Y	C	N	C	N	C	Y	Y	C	C	C	Y	N	C	Y	C	C	Y	C	C	C	Y	C	C	N	C	Y	C
972	FAN_iscf00236335.1	2318	MF4264	Y	Y	Y	C	C	C	Y	C	C	Y	C	Y	C	C	C	C	Y	C	C	Y	C	C	C	Y	C	Y	Y	C	C	C	C	Y	C	C	Y	C	C	C	N	Y	Y	Y	C	Y	C	C
973	FAN_iscf00236335.1	2424	MF3124	R	R	R	A	A	A	A	R	R	A	R	A	R	R	R	R	A	R	R	A	R	R	A	A	R	A	A	R	R	R	R	A	R	R	A	R	R	R	N	A	A	A	R	A	R	R
974	FAN_iscf00236750.1	627	MF1576	G	G	G	R	R	R	G	R	R	R	N	R	G	R	R	R	R	G	R	R	R	G	G	G	R	R	G	R	R	R	R	R	G	R	G	G	R	R	R	R	R	R	N	R	G	G
975	FAN_iscf00236760.1	1734	MF1577	G	G	G	R	R	R	R	G	G	R	G	G	R	R	R	G	R	R	G	R	R	R	R	N	G	G	R	R	R	R	R	G	R	R	G	G	G	R	R	R	G	G	G	G	G	R
976	FAN_iscf00236794.1	844	MF1303	G	G	G	K	K	K	G	G	G	K	G	G	K	G	G	G	G	G	K	K	G	G	G	G	K	K	G	G	G	K	G	G	K	K	G	K	G	G	K	K	K	G	K	K	G	K
977	FAN_iscf00236794.1	865	MF2324	T	T	T	Y	Y	Y	T	Y	T	T	T	T	T	Y	T	T	T	T	Y	Y	Y	Y	Y	T	T	Y	T	Y	T	T	T	T	T	Y	T	T	T	T	T	T	Y	Y	Y	T	T	Y
978	FAN_iscf00236835.1	971	MF2325	T	T	T	Y	Y	Y	T	T	T	Y	Y	Y	T	Y	Y	T	T	Y	T	Y	Y	T	T	Y	T	T	Y	T	T	Y	Y	T	T	T	Y	Y	T	T	T	Y	T	Y	Y	Y	T	Y
979	FAN_iscf00236994.1	6481	MF2546	K	K	K	G	G	G	G	G	G	G	G	G	G	K	K	G	G	K	G	K	G	K	K	G	K	G	G	G	K	K	K	G	G	K	G	G	G	G	G	G	G	G	K	K	K	K
980	FAN_iscf00237305.1	222	MF4265	Y	Y	Y	C	C	C	Y	C	Y	C	C	Y	C	C	C	C	Y	Y	C	Y	Y	C	C	C	Y	Y	Y	C	Y	C	C	C	C	C	C	C	Y	Y	Y	C	Y	C	Y	C	C	Y
981	FAN_iscf00237518.1	248	MF79	A	A	A	M	M	M	M	M	A	M	M	M	A	A	A	A	A	A	A	M	A	A	A	A	A	M	M	M	M	M	M	M	A	A	A	A	M	A	A	M	A	M	N	A	A	M
982	FAN_iscf00237520.1	269	MF3126	R	R	R	A	A	A	A	R	A	R	R	A	R	R	R	A	R	A	A	R	R	A	A	A	R	R	R	R	A	R	N	A	R	R	R	A	R	R	R	A	R	A	A	N	R	A
983	FAN_iscf00238115.1	126	MF1081	C	C	C	Y	Y	Y	Y	C	Y	C	C	C	C	Y	Y	C	C	C	Y	N	C	Y	Y	Y	Y	C	C	C	C	C	C	Y	C	C	C	C	C	N	C	C	Y	C	Y	C	Y	C
984	FAN_iscf00238115.1	128	MF3444	R	R	R	G	G	G	R	G	R	R	R	R	G	R	R	G	R	G	R	N	G	R	R	G	G	A	G	R	G	R	R	R	R	G	R	R	G	N	R	R	R	R	R	R	G	G
985	FAN_iscf00238468.1	6668	MF2547	K	K	K	G	G	G	K	K	G	K	G	G	K	G	G	G	G	K	G	G	G	G	G	K	G	K	K	G	K	G	G	G	G	G	K	K	G	K	K	G	G	G	G	K	G	K
986	FAN_iscf00238468.1	14645	MF4543	Y	Y	Y	T	T	T	Y	Y	T	Y	N	Y	Y	T	T	T	T	Y	T	T	T	T	T	Y	T	Y	Y	T	Y	T	T	Y	T	T	Y	Y	T	Y	Y	T	T	T	T	Y	T	Y
987	FAN_iscf00241332.1	408	MF1083	C	C	C	Y	Y	Y	C	Y	Y	C	Y	Y	Y	C	C	C	C	Y	Y	C	Y	C	Y	C	Y	C	Y	C	C	C	N	C	Y	C	C	Y	Y	Y	Y	C	C	Y	Y	Y	C	C
988	FAN_iscf00241439.1	122	MF2677	K	K	K	T	T	T	K	K	K	T	T	T	K	K	K	T	K	K	T	K	T	T	K	T	T	K	T	K	K	T	T	T	T	T	T	K	K	T	T	K	K	K	K	T	T	K
989	FAN_iscf00241504.1	1484	MF688	C	C	C	M	M	M	C	C	C	M	C	M	C	M	M	M	M	M	M	M	N	M	M	M	M	C	C	C	C	M	N	M	M	M	M	C	C	C	C	M	M	M	C	C	M	C
990	FAN_iscf00241560.1	222	MF2678	K	K	K	T	T	T	T	K	T	T	T	T	T	T	T	T	K	K	T	K	K	K	K	K	T	T	T	K	K	K	T	K	K	N	T	K	K	K	K	K	T	K	T	K	K	T
991	FAN_iscf00241785.1	652	MF2548	K	K	K	G	G	G	K	G	K	K	T	G	G	G	G	K	G	G	G	G	K	K	K	G	K	G	K	G	T	G	G	K	K	K	G	K	K	G	G	K	K	K	G	G	G	K
992	FAN_iscf00243177.1	535	MF4268	Y	Y	Y	C	C	C	Y	Y	Y	C	C	Y	C	Y	Y	Y	Y	Y	C	C	C	Y	Y	Y	Y	C	N	C	Y	Y	Y	C	C	C	C	C	Y	Y	Y	C	C	C	Y	C	C	C
993	FAN_iscf00243500.1	1293	MF3447	R	R	R	G	G	G	G	G	G	R	R	G	R	R	R	G	G	R	G	G	G	R	R	R	G	G	G	R	G	R	R	G	R	R	R	R	G	G	G	R	R	R	R	R	R	G
994	FAN_iscf00243704.1	1157	MF4269	Y	Y	Y	C	C	C	Y	C	C	C	Y	Y	C	C	C	Y	Y	Y	C	Y	Y	C	C	C	Y	Y	Y	C	C	C	C	Y	C	C	C	Y	Y	Y	Y	Y	Y	C	Y	C	C	C
995	FAN_iscf00244042.1	396	MF3639	S	S	S	C	C	C	C	C	C	C	S	S	C	S	S	C	C	C	S	S	S	C	C	S	S	C	C	S	C	S	S	S	S	C	S	C	S	S	S	C	C	S	C	C	S	C
996	FAN_iscf00244180.1	168	MF2329	T	T	T	Y	Y	Y	N	T	T	Y	T	T	Y	T	T	T	Y	T	Y	T	T	T	T	T	Y	Y	T	T	T	Y	Y	T	Y	T	Y	Y	T	T	T	Y	T	T	T	T	Y	T
997	FAN_iscf00244230.1	3356	MF1084	C	C	C	Y	Y	Y	C	C	C	C	Y	C	Y	C	C	Y	C	Y	C	C	C	Y	Y	Y	C	C	Y	C	C	C	C	Y	Y	C	Y	Y	Y	C	C	C	C	C	C	C	Y	Y
998	FAN_iscf00244318.1	120	MF3128	R	R	R	A	A	A	R	R	A	R	A	R	A	A	A	A	A	R	A	A	A	A	A	R	A	A	R	A	R	A	N	A	A	A	R	R	A	R	R	A	A	A	A	A	A	R
999	FAN_iscf00244619.1	118	MF4271	Y	Y	Y	C	C	C	C	Y	C	Y	C	C	Y	Y	Y	C	Y	Y	C	Y	C	C	C	C	Y	Y	Y	Y	C	Y	N	Y	C	Y	C	Y	Y	Y	Y	Y	Y	C	C	C	Y	C
1000	FAN_iscf00244619.1	120	MF2549	K	K	K	G	G	G	K	G	K	G	K	K	G	G	G	K	G	G	K	G	K	K	K	K	G	G	G	G	K	G	N	G	K	G	K	G	G	G	G	G	G	K	K	T	G	K
1001	FAN_iscf00244831.1	4826	MF1306	G	G	G	K	K	K	G	G	G	K	G	G	K	G	G	G	K	G	G	G	G	G	K	G	G	K	K	G	G	K	K	K	G	G	K	G	K	G	G	G	K	G	G	G	G	K
1002	FAN_iscf00245462.1	103	MF2066	T	T	T	W	W	W	W	T	T	W	T	T	T	T	T	T	W	T	W	T	T	W	W	W	T	W	T	W	W	T	T	T	W	W	W	W	W	T	T	W	T	T	T	W	W	T
1003	FAN_iscf00245889.1	1853	MF2330	T	T	T	Y	Y	Y	T	T	T	T	Y	Y	T	T	T	T	Y	T	T	T	Y	Y	Y	Y	Y	T	T	T	T	Y	Y	Y	Y	T	T	T	Y	Y	Y	T	Y	T	Y	T	T	N
1004	FAN_iscf00246898.1	4066	MF2332	T	T	T	Y	Y	Y	T	T	T	Y	Y	Y	T	Y	Y	T	T	Y	T	Y	Y	T	T	Y	T	Y	Y	T	T	Y	Y	T	T	T	Y	Y	T	T	T	Y	C	Y	Y	Y	T	Y
1005	FAN_iscf00247776.1	1397	MF1309	G	G	G	K	K	K	G	G	K	K	K	K	G	K	K	G	G	G	G	G	G	G	G	K	G	G	K	G	K	K	T	K	K	G	K	G	K	K	K	G	K	K	K	G	K	G
1006	FAN_iscf00248405.1	1596	MF1086	C	C	C	Y	Y	Y	C	Y	C	Y	Y	Y	Y	C	C	C	Y	Y	C	C	Y	C	C	C	C	C	C	Y	C	C	Y	C	Y	Y	Y	C	Y	Y	Y	Y	C	C	C	Y	C	C
1007	FAN_iscf00248405.1	1601	MF81	A	A	A	M	M	M	A	M	A	M	M	M	M	A	A	A	M	M	A	A	M	A	A	A	A	A	A	M	A	A	M	A	M	M	M	A	M	M	M	M	A	A	A	M	A	A
1008	FAN_iscf00248675.1	545	MF1087	C	C	C	Y	Y	Y	C	C	C	Y	C	C	Y	C	C	C	Y	C	Y	C	C	C	Y	C	Y	Y	C	C	C	C	Y	C	Y	C	C	Y	C	C	C	C	C	C	Y	C	C	Y
1009	FAN_iscf00249208.1	785	MF2333	T	T	T	Y	Y	Y	Y	Y	Y	Y	T	Y	Y	T	T	Y	Y	Y	T	Y	T	T	T	T	Y	T	Y	T	T	Y	Y	T	Y	T	Y	Y	Y	T	T	Y	T	T	Y	N	Y	T
1010	FAN_iscf00249439.1	964	MF2335	T	T	T	Y	Y	Y	T	Y	T	T	Y	Y	Y	T	T	Y	Y	C	T	Y	Y	T	T	Y	T	Y	T	Y	T	T	Y	T	Y	Y	Y	Y	Y	Y	Y	Y	T	T	T	Y	T	Y
1011	FAN_iscf00249456.1	1162	MF2552	K	K	K	G	G	G	G	G	K	G	G	K	G	K	K	K	G	G	G	K	G	G	G	G	G	K	K	G	K	G	G	G	G	G	G	K	K	K	K	G	G	G	K	G	G	G
1012	FAN_iscf00250728.1	5713	MF1586	G	G	G	R	R	R	R	G	G	G	G	G	R	G	R	G	R	R	G	R	R	R	R	G	G	G	R	R	G	R	G	G	R	R	G	G	G	R	R	G	G	G	G	G	G	R
1013	FAN_iscf00250934.1	2026	MF1910	T	T	T	K	K	K	T	T	T	T	K	T	T	T	T	T	K	T	T	T	T	T	T	K	T	T	T	K	K	T	T	K	T	K	T	T	T	K	K	T	K	K	T	T	T	K
1014	FAN_iscf00251233.1	187	MF2774	M	M	M	A	A	A	A	M	A	A	A	A	A	A	A	M	A	A	M	A	M	A	A	M	M	M	M	A	A	A	A	A	M	M	A	M	A	A	A	M	M	A	M	A	A	A
1015	FAN_iscf00252215.1	510	MF3451	R	R	R	G	G	G	R	G	R	R	R	G	G	G	G	R	G	G	G	G	G	G	R	G	R	G	R	G	R	G	G	R	G	R	G	G	R	G	G	R	R	R	G	G	G	R
1016	FAN_iscf00252872.1	1946	MF1588	G	G	G	R	R	R	G	R	R	G	G	R	G	G	G	R	G	G	R	G	G	G	G	R	R	R	G	G	G	G	N	R	G	G	R	R	R	G	G	R	R	R	N	R	R	G
1017	FAN_iscf00252995.1	352	MF4007	W	W	W	T	T	T	W	T	W	T	W	W	T	W	W	T	W	T	W	T	T	T	W	T	T	W	T	W	T	T	W	W	W	T	T	W	T	T	W	T	W	W	W	T	T	T
1018	FAN_iscf00253132.1	917	MF1589	G	G	G	R	R	R	R	R	G	G	G	G	R	G	G	G	G	G	G	R	G	G	G	R	R	G	G	R	G	R	R	G	G	G	G	G	R	R	R	R	R	R	G	G	R	G
1019	FAN_iscf00253132.1	1063	MF326	A	A	A	R	R	R	A	A	R	R	R	R	A	R	R	R	R	R	R	A	R	R	R	A	A	R	R	A	R	A	A	R	R	R	R	R	A	A	A	A	A	A	R	R	A	R
1020	FAN_iscf00253199.1	570	MF1590	G	G	G	R	R	R	G	R	R	G	G	R	G	R	R	R	G	R	G	R	R	R	R	G	R	G	G	R	R	G	G	R	G	G	G	G	R	R	R	R	R	R	G	G	R	R
1021	FAN_iscf00253634.1	404	MF2775	M	M	M	A	A	A	M	M	M	A	A	M	M	M	M	A	M	M	A	M	A	M	M	A	A	M	A	M	M	A	A	A	A	A	A	M	M	A	A	M	M	M	M	A	A	M
1022	FAN_iscf00253739.1	800	MF4552	Y	Y	Y	T	T	T	T	T	T	Y	T	T	T	T	T	Y	T	T	Y	T	Y	T	T	Y	Y	T	Y	T	T	Y	Y	Y	Y	N	Y	T	T	Y	Y	T	T	T	T	Y	Y	T
1023	FAN_iscf00253752.1	1244	MF3452	R	R	R	G	G	G	R	G	R	G	R	G	R	R	G	R	R	G	G	G	R	G	G	G	G	R	G	R	R	G	G	G	G	G	G	G	G	G	G	R	G	G	R	G	G	G
1024	FAN_iscf00253840.1	2135	MF3137	R	R	R	A	A	A	A	A	R	R	N	R	A	R	R	R	A	R	N	R	R	R	R	A	A	A	A	A	A	A	A	A	A	A	A	A	R	A	A	A	R	A	R	R	A	A
1025	FAN_iscf00254554.1	111	MF4275	Y	Y	Y	C	C	C	C	C	Y	C	Y	C	Y	C	C	Y	C	C	Y	Y	Y	Y	Y	C	C	C	C	C	Y	C	C	Y	C	Y	Y	C	C	Y	Y	C	Y	Y	C	C	Y	C
1026	FAN_iscf00255159.1	1149	MF3454	R	R	R	G	G	G	G	G	R	G	G	G	G	R	G	R	R	G	G	R	G	R	R	G	G	G	R	R	R	G	G	R	R	G	R	G	G	R	R	R	R	G	R	R	R	G
1027	FAN_iscf00255765.1	1093	MF1089	C	C	C	Y	Y	Y	C	C	Y	Y	Y	Y	C	Y	Y	Y	Y	Y	Y	C	C	C	C	C	C	C	C	C	C	Y	Y	Y	Y	Y	Y	C	C	Y	Y	Y	Y	Y	C	C	Y	Y
1028	FAN_iscf00256533.1	1183	MF546	A	A	A	W	W	W	A	A	W	A	A	W	A	A	A	W	W	W	A	A	W	A	A	A	A	W	A	A	A	W	W	A	A	A	W	W	W	A	A	W	A	W	W	W	A	W
1029	FAN_iscf00256533.1	1185	MF1310	G	G	G	K	K	K	G	G	K	G	G	K	G	G	K	K	K	K	G	G	K	G	K	G	G	K	G	G	G	K	K	G	G	G	K	K	K	G	G	K	G	K	K	K	G	K
1030	FAN_iscf00257993.1	5642	MF4555	Y	Y	Y	T	T	T	Y	Y	Y	T	T	T	T	T	T	Y	Y	Y	T	T	T	Y	Y	T	Y	T	T	Y	Y	Y	T	T	T	T	T	T	T	Y	Y	T	T	T	Y	T	T	Y
1031	FAN_iscf00258074.1	1350	MF689	C	C	C	M	M	M	M	C	C	M	M	C	C	C	C	C	M	C	M	C	C	M	M	M	C	M	N	M	M	C	C	C	M	M	A	C	M	C	C	M	M	C	C	M	M	C
1032	FAN_iscf00258074.1	1374	MF1911	T	T	T	K	K	K	K	T	T	K	K	T	T	T	T	T	K	T	K	T	T	K	K	K	T	K	N	K	K	T	T	T	K	K	K	T	K	T	T	K	K	T	T	K	K	T
1033	FAN_iscf00258149.1	220	MF1311	G	G	G	K	K	K	K	G	K	K	G	G	G	K	K	G	G	G	K	G	G	K	G	G	G	K	K	G	G	G	G	G	K	G	G	G	K	G	G	K	G	K	G	G	G	K
1034	FAN_iscf00258705.1	1420	MF3458	R	R	R	G	G	G	R	G	R	R	A	R	R	R	R	G	R	R	G	R	G	R	R	G	G	G	G	R	R	R	R	R	G	G	R	G	R	R	R	G	G	R	G	R	R	R
1035	FAN_iscf00258705.1	1462	MF4556	Y	Y	Y	T	T	T	T	Y	T	T	T	T	T	T	T	Y	T	T	Y	T	Y	T	T	Y	Y	Y	Y	T	T	T	T	T	Y	Y	T	Y	T	T	T	Y	Y	T	Y	T	T	T
1036	FAN_iscf00259112.1	60	MF4278	Y	Y	Y	C	C	C	Y	Y	C	C	C	C	Y	C	C	Y	C	C	Y	Y	C	Y	Y	C	C	C	C	Y	Y	C	C	Y	C	Y	C	C	C	Y	Y	C	Y	Y	C	C	Y	C
1037	FAN_iscf00259515.1	257	MF3459	R	R	R	G	G	G	G	R	R	R	G	R	G	G	G	R	R	R	R	R	G	G	G	R	G	R	G	R	G	R	R	G	R	G	G	G	R	G	G	R	G	G	G	G	G	R
1038	FAN_iscf00259583.1	733	MF4279	Y	Y	Y	C	C	C	Y	C	Y	C	Y	Y	Y	Y	Y	C	T	Y	Y	C	Y	Y	C	T	Y	Y	Y	C	C	C	C	Y	C	C	Y	C	Y	Y	Y	Y	C	C	C	Y	Y	Y
1039	FAN_iscf00260311.1	1146	MF329	A	A	A	R	R	R	A	A	R	A	A	R	A	A	A	R	R	R	A	A	R	A	A	A	A	A	A	A	A	R	R	A	A	A	R	R	R	A	A	R	A	R	R	A	A	R
1040	FAN_iscf00260978.1	265	MF1594	G	G	G	R	R	R	R	R	R	G	R	G	G	R	R	R	G	R	R	G	R	G	G	R	G	G	R	G	R	G	G	R	G	G	R	G	R	G	N	G	G	N	G	G	R	G
1041	FAN_iscf00261296.1	155	MF1806	G	G	G	S	S	S	S	G	S	G	G	S	G	S	S	G	S	G	S	G	S	S	S	G	S	S	G	S	S	G	G	G	G	G	G	S	G	S	S	S	G	G	S	S	G	G
1042	FAN_iscf00261981.1	545	MF1093	C	C	C	Y	Y	Y	C	C	Y	Y	Y	Y	C	Y	Y	Y	Y	Y	Y	C	Y	C	C	C	C	Y	C	C	Y	C	C	Y	Y	Y	Y	Y	C	C	C	C	C	N	Y	C	C	Y
1043	FAN_iscf00262725.1	3029	MF331	A	A	A	R	R	R	A	A	R	R	A	R	A	R	R	A	R	R	A	A	A	A	A	A	A	A	R	A	A	R	R	A	A	A	A	R	R	A	R	A	A	R	A	A	A	A
1044	FAN_iscf00263331.1	8775	MF3461	R	R	R	G	G	G	A	G	G	R	G	R	G	G	G	G	R	G	G	R	G	G	G	G	G	R	G	G	G	G	G	G	R	G	G	R	R	R	G	G	G	G	R	R	R	R
1045	FAN_iscf00263831.1	4041	MF2556	K	K	K	G	G	G	G	K	G	G	K	G	K	G	G	K	G	G	G	K	G	K	K	K	G	G	G	G	K	K	K	G	K	G	G	G	K	G	G	G	K	G	K	K	G	G
1046	FAN_iscf00263970.1	1840	MF3860	W	W	W	A	A	A	W	W	A	A	W	A	W	A	A	A	A	W	A	A	A	W	W	A	W	A	W	A	W	A	A	W	A	A	A	W	W	W	W	W	W	W	A	A	A	W
1047	FAN_iscf00264575.1	539	MF3142	R	R	R	A	A	A	A	R	R	R	A	A	R	R	R	A	A	A	A	R	A	A	A	A	A	R	R	R	A	R	R	R	A	A	A	R	A	R	R	A	A	A	A	A	A	A
1048	FAN_iscf00264727.1	1507	MF4285	Y	Y	Y	C	C	C	C	Y	Y	Y	C	Y	Y	Y	Y	C	C	Y	C	C	C	C	C	Y	C	C	C	Y	C	Y	Y	C	C	C	C	Y	C	Y	Y	C	C	C	Y	Y	Y	C
1049	FAN_iscf00264842.1	142	MF1316	G	G	G	K	K	K	K	G	G	K	G	G	N	K	K	G	K	G	K	G	G	G	G	G	K	K	G	G	G	K	K	G	K	G	G	K	G	G	G	K	G	G	N	G	K	G
1050	FAN_iscf00264842.1	151	MF2681	K	K	K	T	T	T	T	T	T	K	T	T	N	K	K	T	K	K	K	K	T	K	K	T	K	T	T	T	K	K	K	K	K	K	K	K	K	T	T	T	K	T	N	K	K	K
1051	FAN_iscf00264981.1	202	MF810	C	C	C	S	S	S	C	S	S	C	S	C	C	S	S	C	S	S	S	S	S	C	C	C	S	C	C	S	C	S	S	C	S	N	C	S	C	G	S	S	S	S	S	S	S	C
1052	FAN_iscf00265284.1	345	MF2345	T	T	T	Y	Y	Y	T	Y	Y	T	T	Y	Y	T	T	T	T	Y	Y	T	Y	Y	Y	T	T	T	Y	T	Y	T	T	T	Y	T	T	Y	Y	Y	Y	T	T	Y	Y	Y	T	T
1053	FAN_iscf00265327.1	1273	MF1095	C	C	C	Y	Y	Y	C	C	Y	C	C	C	Y	C	C	Y	Y	C	C	Y	C	C	C	Y	C	Y	C	C	C	Y	Y	C	Y	C	C	C	C	Y	Y	C	C	C	C	C	Y	Y
1054	FAN_iscf00265935.1	187	MF1807	G	G	G	S	S	S	S	G	G	S	G	G	G	S	S	G	S	S	G	S	S	S	S	G	G	G	S	S	S	S	S	G	S	S	G	G	G	S	S	G	G	G	G	G	G	S
1055	FAN_iscf00266073.1	572	MF332	A	A	A	R	R	R	R	A	R	R	A	A	A	R	A	A	R	A	R	R	R	A	A	A	A	R	R	A	A	A	A	A	R	A	A	A	R	A	A	R	A	R	R	A	A	R
1056	FAN_iscf00266258.1	250	MF2346	T	T	T	Y	Y	Y	T	T	Y	Y	T	Y	T	Y	Y	T	Y	T	Y	T	T	T	T	Y	T	T	Y	Y	Y	Y	Y	T	Y	T	Y	Y	Y	Y	T	T	Y	Y	T	T	T	T
1057	FAN_iscf00266750.1	1240	MF3736	S	S	S	G	G	G	G	G	G	S	G	G	S	G	G	G	G	S	G	S	S	G	G	S	G	S	S	G	S	G	G	G	G	G	G	S	S	G	G	G	S	G	S	G	S	G
1058	FAN_iscf00266795.1	151	MF4011	W	W	W	T	T	T	W	T	W	T	W	W	T	T	T	W	T	T	W	T	W	W	W	W	T	T	T	T	T	T	T	T	W	T	W	T	T	T	T	T	T	W	W	A	T	W
1059	FAN_iscf00267105.1	2455	MF333	A	A	A	R	R	R	A	A	A	R	A	A	R	A	A	A	R	A	A	A	A	R	R	R	A	R	R	A	A	R	R	R	A	A	R	A	R	A	A	R	A	A	A	A	A	R
1060	FAN_iscf00267365.1	661	MF3143	R	R	R	A	A	A	A	R	A	A	A	R	R	R	R	A	R	R	R	R	A	A	A	R	A	R	A	R	A	R	R	A	A	A	R	R	A	R	R	A	A	A	R	R	R	A
1061	FAN_iscf00267846.1	267	MF551	A	A	A	W	W	W	W	A	A	W	W	A	A	A	A	A	W	A	W	A	A	W	W	W	A	W	A	W	W	A	A	A	W	W	W	A	W	A	A	W	W	A	A	W	W	A
1062	FAN_iscf00267846.1	1194	MF552	A	A	A	W	W	W	W	A	A	W	A	A	A	A	A	A	W	A	W	A	A	W	W	W	A	W	A	W	W	A	A	A	W	W	W	A	W	A	A	W	W	A	A	W	W	A
1063	FAN_iscf00268590.1	333	MF3465	R	R	R	G	G	G	R	G	R	G	G	R	R	R	R	R	G	G	G	R	G	G	G	G	G	R	R	G	R	G	G	R	G	G	G	R	R	R	R	G	G	G	R	R	G	R
1064	FAN_iscf00269609.1	128	MF692	C	C	C	M	M	M	C	C	C	C	M	C	C	M	M	C	C	C	C	M	A	C	C	C	M	C	M	C	C	M	M	M	C	M	C	M	M	M	M	C	C	C	M	M	C	M
1065	FAN_iscf00270925.1	1480	MF1317	G	G	G	K	K	K	K	G	G	K	G	G	K	K	K	G	K	K	G	K	K	K	K	G	G	G	K	K	K	K	K	G	K	K	G	G	G	K	K	K	G	G	G	G	G	K
1066	FAN_iscf00271662.1	310	MF337	A	A	A	R	R	R	R	R	A	R	R	R	A	A	A	A	A	A	A	R	A	A	N	A	A	R	R	R	R	R	R	R	A	A	A	A	R	A	A	R	A	R	A	A	R	R
1067	FAN_iscf00271662.1	388	MF89	A	A	A	M	M	M	M	M	A	M	M	M	A	A	A	A	A	A	A	M	A	A	A	A	A	M	M	M	M	M	M	M	A	A	A	A	M	A	A	M	A	M	A	A	M	A
1068	FAN_iscf00272527.1	76	MF2889	M	M	M	C	C	C	M	C	M	M	C	M	C	C	M	C	M	C	M	C	C	M	M	C	C	M	C	M	C	M	M	M	M	C	M	M	C	M	M	C	M	C	M	M	C	C
1069	FAN_iscf00273276.1	741	MF553	A	A	A	W	W	W	W	W	A	W	A	A	W	A	A	W	A	W	A	A	A	A	A	A	W	W	A	W	A	A	A	A	A	A	W	W	A	A	A	A	W	W	A	W	W	A
1070	FAN_iscf00273338.1	864	MF3148	R	R	R	A	A	A	A	A	R	A	R	A	A	A	A	R	A	R	A	R	A	A	A	R	A	A	A	R	R	A	A	A	R	A	N	A	A	A	A	R	A	A	A	A	A	R
1071	FAN_iscf00273630.1	67	MF1598	G	G	G	R	R	R	G	R	R	G	G	R	R	G	G	R	R	G	G	R	G	R	R	R	G	R	G	G	G	G	G	R	G	R	R	R	G	R	R	G	R	R	G	G	R	R
1072	FAN_iscf00273630.1	113	MF1918	T	T	T	K	K	K	T	K	K	K	K	K	T	K	T	K	K	K	T	T	K	T	T	T	T	K	T	T	K	T	T	K	K	T	T	T	T	T	T	T	T	K	T	K	T	K
1073	FAN_iscf00273630.1	122	MF1599	G	G	G	R	R	R	G	G	R	G	G	R	R	G	G	R	R	G	G	R	G	R	R	R	G	R	G	G	G	G	G	G	G	R	R	R	G	R	R	G	R	R	G	G	R	R
1074	FAN_iscf00274102.1	1792	MF339	A	A	A	R	R	R	A	R	R	R	A	A	A	A	A	A	R	R	A	A	R	A	A	A	R	R	A	A	R	A	A	R	R	R	A	R	R	R	R	R	A	R	A	A	A	R
1075	FAN_iscf00274412.1	830	MF554	A	A	A	W	W	W	A	W	W	A	A	W	A	W	W	W	A	W	A	W	W	W	W	A	W	A	W	W	W	A	A	W	A	W	W	A	W	W	W	A	W	W	A	W	A	W
1076	FAN_iscf00274846.1	1090	MF340	A	A	A	R	R	R	A	A	R	A	R	A	R	A	A	A	R	A	A	R	A	A	A	R	R	R	A	R	A	R	R	R	R	R	R	A	R	G	R	R	A	A	R	A	R	R
1077	FAN_iscf00275054.1	208	MF1601	G	G	G	R	R	R	R	R	G	G	G	G	R	G	G	G	G	G	G	R	G	R	R	G	R	R	R	R	R	G	R	G	G	G	G	R	R	R	R	G	G	G	R	R	G	R
1078	FAN_iscf00277882.1	2077	MF90	A	A	A	M	M	M	A	M	M	M	M	M	A	M	M	M	M	M	A	A	M	A	A	A	A	M	A	A	M	A	A	M	M	M	M	A	A	A	A	A	A	M	A	M	A	M
1079	FAN_iscf00278000.1	2263	MF1604	G	G	G	R	R	R	R	G	G	R	G	G	R	R	R	G	R	G	R	R	G	G	G	R	G	R	G	G	G	R	R	G	R	R	R	G	G	G	G	G	G	G	G	R	G	G
1080	FAN_iscf00278493.1	1516	MF3470	R	R	R	G	G	G	R	G	G	R	G	R	G	G	G	G	R	R	G	R	G	G	G	R	G	R	G	G	G	G	G	G	R	G	G	R	R	R	R	G	G	G	R	R	R	R
1081	FAN_iscf00279492.1	1561	MF343	A	A	A	R	R	R	R	R	A	R	R	A	R	R	R	A	A	A	A	A	R	A	A	R	R	A	R	R	R	A	A	R	A	R	A	R	R	R	R	R	A	A	R	A	R	A
1082	FAN_iscf00280849.1	3168	MF2071	T	T	T	W	W	W	T	T	W	W	T	W	T	T	W	W	W	T	W	T	W	T	T	T	T	T	T	T	W	W	W	W	T	W	T	T	W	T	W	T	T	W	W	T	T	T
1083	FAN_iscf00281288.1	342	MF1608	G	G	G	R	R	R	G	R	R	G	R	R	R	G	G	G	G	R	R	G	R	R	R	G	R	G	R	G	R	G	G	G	R	G	G	R	R	R	R	G	G	R	R	G	G	G
1084	FAN_iscf00281739.1	3197	MF4294	Y	Y	Y	C	C	C	Y	C	Y	Y	C	C	C	C	C	Y	C	C	C	C	Y	Y	Y	C	Y	C	Y	C	Y	C	C	Y	Y	Y	C	Y	Y	C	C	Y	Y	Y	C	C	C	Y
1085	FAN_iscf00281739.1	3220	MF4296	Y	Y	Y	C	C	C	C	Y	C	C	C	Y	Y	Y	Y	C	Y	Y	Y	Y	C	C	C	Y	C	Y	C	Y	C	Y	Y	C	C	C	Y	C	C	Y	Y	C	C	C	Y	Y	Y	C
1086	FAN_iscf00282193.1	1768	MF2687	K	K	K	T	T	T	K	T	T	T	T	K	K	T	T	K	T	T	T	K	T	K	N	T	T	K	N	K	T	T	T	K	N	T	T	G	T	K	K	T	T	T	K	K	K	K
1087	FAN_iscf00282559.1	361	MF2352	T	T	T	Y	Y	Y	Y	T	T	Y	T	T	T	T	T	T	Y	T	Y	T	T	Y	Y	Y	T	Y	T	Y	Y	T	T	T	Y	Y	Y	T	T	T	T	Y	Y	T	T	Y	Y	T
1088	FAN_iscf00282575.1	525	MF3472	R	R	R	G	G	G	G	G	G	R	R	R	G	G	G	R	G	G	R	G	G	G	G	G	R	G	R	G	G	G	G	G	R	G	G	G	R	G	G	G	G	G	G	R	R	R
1089	FAN_iscf00283045.1	1886	MF3473	R	R	R	G	G	G	R	R	R	G	G	G	G	G	G	G	G	R	G	R	R	G	G	R	R	R	R	G	R	R	R	R	R	R	R	R	G	G	G	R	G	R	G	G	G	R
1090	FAN_iscf00283189.1	1613	MF1106	C	C	C	Y	Y	Y	C	C	Y	C	C	C	Y	Y	Y	Y	T	C	Y	C	Y	C	C	Y	Y	C	C	C	C	C	C	C	Y	Y	Y	Y	C	Y	Y	C	Y	C	Y	C	C	C
1091	FAN_iscf00283840.1	6218	MF2891	M	M	M	C	C	C	C	M	C	M	C	C	M	M	M	C	C	C	M	C	C	M	M	M	C	C	C	M	C	M	M	C	M	C	M	C	C	C	C	C	C	M	C	M	M	M
1092	FAN_iscf00284042.1	5725	MF1611	G	G	G	R	R	R	R	R	G	G	R	G	R	G	G	R	G	G	R	R	R	R	R	G	R	R	G	G	G	G	G	G	G	R	G	G	G	G	G	R	G	G	R	R	R	R
1093	FAN_iscf00284479.1	805	MF4564	Y	Y	Y	T	T	T	T	T	T	Y	Y	T	T	Y	Y	T	Y	Y	Y	Y	T	Y	Y	T	Y	T	T	T	Y	Y	Y	Y	T	Y	Y	T	Y	T	T	T	Y	T	Y	Y	Y	Y
1094	FAN_iscf00284810.1	1680	MF346	A	A	A	R	R	R	R	A	R	R	A	A	A	A	A	A	A	R	A	R	A	R	R	R	A	A	A	A	R	A	A	A	R	A	A	A	A	A	A	A	R	A	R	R	A	R
1095	FAN_iscf00284870.1	532	MF2559	K	K	K	G	G	G	G	K	K	K	K	K	G	K	K	G	G	K	G	G	G	G	G	K	K	G	G	G	G	K	K	K	K	K	K	G	K	G	G	K	K	K	G	G	G	G
1096	FAN_iscf00285548.1	134	MF3475	R	R	R	G	G	G	G	G	R	R	N	R	N	R	R	R	R	G	R	N	R	G	G	R	G	R	G	R	G	R	N	G	R	R	R	G	G	G	G	G	G	G	R	R	G	G
1097	FAN_iscf00285727.1	277	MF2689	K	K	K	T	T	T	T	K	K	K	T	T	K	T	T	K	T	T	T	K	K	K	K	K	T	T	T	T	K	K	K	T	T	K	T	T	T	T	T	T	K	K	G	K	T	K
1098	FAN_iscf00285880.1	4529	MF1612	G	G	G	R	R	R	G	R	G	R	R	R	G	R	R	R	R	R	G	G	R	G	G	G	G	R	G	G	R	G	G	R	R	R	R	G	G	G	G	G	G	A	G	R	G	R
1099	FAN_iscf00286716.1	2757	MF349	A	A	A	R	R	R	A	A	R	R	A	R	A	R	R	A	R	R	R	A	R	A	A	R	A	A	A	A	A	R	R	R	R	R	R	A	A	R	R	R	R	R	A	A	R	A
1100	FAN_iscf00286716.1	2795	MF1321	G	G	G	K	K	K	K	K	G	G	G	G	K	G	G	G	G	G	G	K	G	K	K	G	K	K	K	K	K	G	G	G	G	G	G	K	K	G	G	G	G	G	K	K	G	K
1101	FAN_iscf00287355.1	1953	MF4565	Y	Y	Y	T	T	T	N	T	Y	Y	Y	Y	T	Y	Y	T	T	T	Y	T	T	Y	Y	T	T	Y	T	T	T	T	Y	Y	Y	T	Y	Y	T	Y	Y	Y	Y	Y	T	Y	T	T
1102	FAN_iscf00287367.1	6678	MF3740	S	S	S	G	G	G	G	S	S	S	C	S	G	S	S	G	S	S	G	G	G	G	G	S	S	G	G	G	G	S	S	G	S	S	S	G	S	G	G	S	S	S	G	G	G	G
1103	FAN_iscf00287422.1	1597	MF559	A	A	A	W	W	W	A	A	A	A	W	A	A	W	W	A	A	A	A	W	W	A	A	A	W	A	W	A	A	W	W	W	A	W	A	W	W	W	W	A	A	A	W	W	A	W
1104	FAN_iscf00288306.1	2702	MF1617	G	G	G	R	R	R	R	R	G	R	N	G	R	G	G	R	G	R	G	G	G	G	G	G	R	R	G	R	G	R	R	G	G	G	R	R	G	R	R	G	R	N	G	R	G	G
1105	FAN_iscf00288533.1	1301	MF1108	C	C	C	Y	Y	Y	Y	Y	C	C	C	Y	Y	C	C	C	Y	C	C	C	C	Y	Y	C	Y	N	Y	C	C	Y	Y	Y	C	C	C	C	C	Y	Y	Y	Y	Y	Y	C	C	Y
1106	FAN_iscf00288795.1	534	MF694	C	C	C	M	M	M	M	C	C	M	M	M	C	C	C	C	C	C	C	M	C	C	C	C	C	M	M	M	M	M	M	M	C	C	C	C	M	C	C	M	C	M	C	C	C	M
1107	FAN_iscf00289091.1	4189	MF2777	M	M	M	A	A	A	A	A	A	M	M	A	A	M	N	A	M	M	M	M	A	M	M	A	M	A	A	A	M	M	M	M	A	M	M	A	M	M	M	A	M	A	M	M	M	M
1108	FAN_iscf00290095.1	17	MF811	C	C	C	S	S	S	C	S	S	S	C	S	C	S	S	S	S	C	S	S	S	C	C	C	C	S	C	S	C	S	S	S	C	S	C	C	C	S	S	S	C	S	C	S	C	C
1109	FAN_iscf00290095.1	256	MF1814	G	G	G	S	S	S	G	G	S	G	G	G	S	G	S	S	S	G	S	G	G	G	G	S	G	G	G	G	G	G	G	G	G	G	S	S	G	S	S	G	G	G	S	G	G	G
1110	FAN_iscf00290643.1	743	MF695	C	C	C	M	M	M	C	C	M	M	M	C	C	C	C	C	C	C	C	C	M	M	M	M	M	M	M	M	M	C	C	C	C	C	M	M	M	M	M	M	M	M	M	C	C	M
1111	FAN_iscf00290643.1	840	MF1619	G	G	G	R	R	R	R	R	G	G	R	G	R	R	G	G	R	R	G	R	G	G	G	R	R	G	G	G	G	R	R	R	G	G	G	G	G	G	G	R	G	R	R	G	G	R
1112	FAN_iscf00291072.1	2721	MF1110	C	C	C	Y	Y	Y	C	Y	Y	C	C	Y	Y	C	C	Y	C	C	Y	C	C	Y	Y	Y	Y	Y	C	C	Y	C	C	Y	C	C	Y	Y	Y	C	C	Y	C	C	Y	Y	Y	C
1113	FAN_iscf00291374.1	79	MF2076	T	T	T	W	W	W	T	W	T	W	W	T	T	T	W	T	T	W	T	T	T	W	W	T	W	T	W	W	T	T	T	T	T	W	T	W	T	T	T	T	T	W	T	W	W	T
1114	FAN_iscf00291374.1	90	MF352	A	A	A	R	R	R	A	R	R	R	A	R	A	A	A	R	A	R	R	R	R	A	A	R	A	R	R	R	A	R	A	A	A	A	A	R	A	R	R	A	A	R	A	A	A	A
1115	FAN_iscf00291805.1	285	MF2077	T	T	T	W	W	W	W	W	T	T	W	W	T	W	W	W	T	T	W	W	W	T	T	T	T	W	T	T	W	T	T	T	T	T	W	W	W	T	T	W	T	T	T	T	T	T
1116	FAN_iscf00292420.1	463	MF2359	T	T	T	Y	Y	Y	T	Y	Y	T	T	Y	Y	T	T	Y	Y	Y	T	Y	T	Y	Y	Y	T	Y	T	T	N	N	T	Y	T	Y	Y	Y	T	Y	Y	T	Y	Y	T	T	Y	Y
1117	FAN_iscf00292905.1	1562	MF93	A	A	A	M	M	M	A	M	M	M	A	M	A	A	A	M	A	M	M	M	M	A	A	M	A	M	M	M	A	M	M	A	A	A	N	M	A	M	M	A	A	M	A	A	A	A
1118	FAN_iscf00294599.1	76	MF355	A	A	A	R	R	R	R	R	A	A	R	G	A	R	R	R	A	A	R	R	R	A	A	R	A	R	A	A	R	A	A	A	A	A	R	R	G	A	A	A	A	A	A	A	A	A
1119	FAN_iscf00294911.1	253	MF4014	W	W	W	T	T	T	W	W	W	T	W	T	W	W	W	W	T	T	W	T	W	W	W	T	T	T	T	W	W	T	T	W	T	W	W	T	T	W	W	W	W	W	T	T	W	T
1120	FAN_iscf00295117.1	599	MF3645	S	S	S	C	C	C	C	C	C	C	C	S	S	C	C	S	C	C	C	S	S	C	C	S	S	C	S	C	S	C	C	C	C	C	C	C	S	S	S	C	C	C	C	C	C	S
1121	FAN_iscf00295337.1	589	MF94	A	A	A	M	M	M	A	A	A	N	A	A	A	A	A	M	M	A	A	A	A	A	A	M	A	M	A	M	M	A	N	M	A	M	A	N	A	M	M	M	M	M	A	A	A	M
1122	FAN_iscf00295684.1	359	MF1323	G	G	G	K	K	K	G	G	K	K	G	K	G	K	K	K	K	K	K	G	K	G	G	K	G	G	G	G	G	K	K	K	K	K	K	G	G	G	G	K	K	K	G	G	K	G
1123	FAN_iscf00295746.1	454	MF3156	R	R	R	A	A	A	R	A	N	R	R	A	A	A	A	R	A	A	G	R	R	R	R	A	R	R	R	A	R	A	A	R	R	R	A	A	R	A	A	R	R	R	A	A	A	R
1124	FAN_iscf00295907.1	294	MF2078	T	T	T	W	W	W	T	T	W	W	T	T	T	T	T	T	W	T	T	T	W	T	T	W	W	W	W	W	W	T	T	T	W	T	W	W	W	W	W	W	W	W	T	T	T	W
1125	FAN_iscf00295907.1	299	MF1623	G	G	G	R	R	R	G	G	R	R	R	G	G	G	G	G	R	G	G	G	R	G	G	R	R	R	R	R	R	G	G	G	R	G	R	R	R	R	R	R	R	R	G	G	G	R
1126	FAN_iscf00295907.1	315	MF4568	Y	Y	Y	T	T	T	T	Y	Y	Y	T	T	T	Y	Y	Y	T	T	T	T	T	Y	Y	Y	T	T	T	Y	Y	T	T	T	Y	Y	Y	T	T	T	T	T	T	Y	T	Y	Y	Y
1127	FAN_iscf00296467.1	259	MF4569	Y	Y	Y	T	T	T	Y	Y	T	Y	Y	Y	Y	Y	Y	Y	Y	Y	T	Y	T	Y	Y	Y	Y	T	T	Y	Y	Y	Y	Y	T	T	Y	T	Y	Y	Y	T	T	T	T	Y	Y	Y
1128	FAN_iscf00296467.1	292	MF3157	R	R	R	A	A	A	A	A	A	A	R	A	A	A	A	A	A	A	R	A	R	A	A	A	A	R	R	A	A	A	A	A	R	R	A	R	A	A	A	R	R	R	R	A	A	A
1129	FAN_iscf00297436.1	395	MF4570	Y	Y	Y	T	T	T	Y	T	T	T	Y	T	T	T	T	Y	Y	T	Y	Y	Y	T	Y	T	Y	Y	Y	T	Y	T	T	Y	Y	Y	T	T	Y	T	T	Y	Y	Y	T	T	T	Y
1130	FAN_iscf00297659.1	1236	MF3158	R	R	R	A	A	A	R	R	R	A	A	A	R	R	R	A	R	A	A	R	A	R	R	A	A	R	A	R	R	R	R	A	A	A	A	R	A	A	N	R	R	R	R	A	A	A
1131	FAN_iscf00298883.1	978	MF1115	C	C	C	Y	Y	Y	Y	Y	C	Y	C	Y	C	C	C	C	C	Y	C	Y	C	C	C	C	C	C	N	Y	Y	Y	Y	Y	C	C	C	C	Y	C	C	Y	C	Y	C	Y	Y	Y
1132	FAN_iscf00300339.1	995	MF4573	Y	Y	Y	T	T	T	Y	T	Y	T	Y	T	Y	Y	Y	Y	T	T	T	T	Y	Y	Y	T	Y	Y	T	Y	Y	T	T	T	T	T	T	T	T	T	T	Y	T	T	Y	Y	T	T
1133	FAN_iscf00300969.1	1194	MF1629	G	G	G	R	R	R	G	R	R	G	G	G	G	R	R	R	G	G	G	R	R	G	R	G	R	G	R	R	R	G	G	R	G	G	R	G	R	R	R	G	R	R	G	G	G	R
1134	FAN_iscf00301844.1	1187	MF1116	C	C	C	Y	Y	Y	C	C	Y	Y	Y	C	C	C	C	Y	C	C	Y	C	Y	C	C	C	C	C	Y	Y	Y	C	C	C	Y	Y	Y	Y	Y	C	C	C	C	C	C	Y	Y	C
1135	FAN_iscf00301917.1	1990	MF4017	W	W	W	T	T	T	W	T	W	T	T	W	T	W	W	W	T	W	T	T	W	T	T	T	W	T	T	W	T	T	T	T	T	W	W	T	W	T	T	T	T	T	W	T	W	W
1136	FAN_iscf00302443.1	226	MF3480	R	R	R	G	G	G	G	G	G	G	G	G	R	G	G	R	G	R	G	R	R	G	G	R	R	G	G	G	R	G	G	R	G	R	G	G	R	R	R	G	G	G	G	G	R	R
1137	FAN_iscf00302808.1	195	MF1924	T	T	T	K	K	K	T	T	T	T	K	K	T	T	T	T	K	T	T	T	K	K	K	K	K	T	K	T	T	K	K	K	K	T	T	T	K	T	T	T	K	T	K	T	T	K
1138	FAN_iscf00303758.1	2256	MF3481	R	R	R	G	G	G	G	G	G	R	R	R	R	R	R	R	R	G	R	G	G	R	R	G	G	G	G	R	G	G	G	G	G	G	G	G	R	R	R	G	R	G	R	R	R	G
1139	FAN_iscf00304392.1	289	MF3741	S	S	S	G	G	G	S	S	S	S	G	S	S	S	S	S	S	S	G	S	G	G	G	S	G	S	S	G	S	G	G	S	S	G	G	S	S	S	S	S	G	G	S	S	S	S
1140	FAN_iscf00304903.1	2604	MF2893	M	M	M	C	C	C	C	N	M	M	C	M	M	M	N	C	C	M	M	C	M	C	M	C	C	C	C	N	C	C	C	C	C	C	C	C	M	M	M	C	M	C	M	M	C	C
1141	FAN_iscf00306134.1	2640	MF357	A	A	A	R	R	R	A	A	R	R	A	A	R	A	A	A	R	R	A	A	A	R	R	A	A	A	R	R	A	R	R	R	R	A	A	A	A	R	R	N	R	R	R	A	R	R
1142	FAN_iscf00306459.1	220	MF2692	K	K	K	T	T	T	T	T	T	T	K	K	T	K	K	T	T	T	K	K	K	T	T	K	K	T	T	K	T	T	K	K	K	K	K	T	T	K	K	T	T	T	T	T	K	T
1143	FAN_iscf00306749.1	2292	MF3647	S	S	S	C	C	C	C	S	S	S	S	C	S	C	C	S	C	C	C	S	C	S	S	S	C	C	C	C	S	S	S	S	C	S	C	C	C	C	C	C	S	S	C	N	C	S
1144	FAN_iscf00307242.1	234	MF565	A	A	A	W	W	W	W	W	A	W	A	W	A	A	A	A	A	A	A	W	A	A	A	A	A	W	W	W	W	W	W	W	A	A	A	A	W	A	A	W	A	W	A	A	W	W
1145	FAN_iscf00307395.1	1792	MF2562	K	K	K	G	G	G	G	K	G	K	G	G	K	G	K	G	K	G	G	G	K	G	G	G	K	K	K	K	G	K	G	G	K	G	K	G	K	K	K	G	K	G	G	G	K	G
1146	FAN_iscf00307395.1	1826	MF4306	Y	Y	Y	C	C	C	C	Y	C	Y	C	C	Y	C	Y	C	Y	C	C	Y	Y	C	C	C	Y	Y	Y	Y	C	Y	C	C	Y	C	Y	C	Y	Y	Y	C	Y	C	C	C	Y	C
1147	FAN_iscf00309199.1	720	MF1634	G	G	G	R	R	R	R	R	R	G	G	G	R	G	G	G	G	G	G	G	G	G	G	G	G	R	R	R	R	G	G	G	G	G	G	R	R	R	R	G	G	G	R	R	G	R
1148	FAN_iscf00309384.1	812	MF2894	M	M	M	C	C	C	M	C	C	C	C	C	C	M	M	C	M	C	M	C	C	M	M	C	C	M	C	M	C	C	M	M	M	C	C	M	C	C	C	C	C	C	M	M	C	C
1149	FAN_iscf00309577.1	3512	MF4308	Y	Y	Y	C	C	C	C	Y	C	C	C	Y	Y	C	C	Y	C	Y	C	Y	Y	C	C	Y	Y	C	Y	C	Y	C	C	C	C	Y	C	C	Y	C	C	C	C	C	C	C	Y	Y
1150	FAN_iscf00309741.1	76	MF3487	R	R	R	G	G	G	R	G	G	G	R	G	R	G	G	R	G	G	R	G	G	R	R	R	R	G	R	R	R	R	R	G	G	R	R	R	G	G	G	G	R	R	G	G	R	R
1151	FAN_iscf00310292.1	921	MF4576	Y	Y	Y	T	T	T	T	T	T	Y	C	Y	Y	T	T	T	Y	Y	Y	T	Y	T	T	T	T	Y	T	Y	T	T	T	T	Y	Y	T	Y	T	T	T	T	T	Y	T	Y	Y	Y
1152	FAN_iscf00310504.1	1801	MF1120	C	C	C	Y	Y	Y	C	Y	Y	Y	Y	Y	C	Y	Y	Y	Y	Y	C	C	Y	C	C	C	C	Y	C	C	Y	C	C	Y	Y	Y	Y	C	C	C	C	C	C	C	Y	Y	C	Y
1153	FAN_iscf00310504.1	1839	MF2371	T	T	T	Y	Y	Y	T	Y	Y	T	T	Y	T	Y	Y	Y	T	Y	T	T	Y	T	Y	T	Y	T	Y	Y	Y	T	T	Y	T	T	T	T	Y	Y	Y	Y	Y	Y	T	T	Y	Y
1154	FAN_iscf00311239.1	2106	MF3871	W	W	W	A	A	A	W	W	A	W	W	A	W	A	A	A	A	W	W	A	W	A	W	A	A	W	W	A	W	A	A	W	A	A	A	W	A	W	W	W	A	W	A	A	A	A
1155	FAN_iscf00312108.1	2317	MF2563	K	K	K	G	G	G	G	G	K	G	K	G	G	G	G	K	G	K	G	K	G	G	G	K	G	G	G	K	K	G	G	G	K	G	G	G	G	G	G	K	G	G	G	G	G	K
1156	FAN_iscf00312123.1	2311	MF4018	W	W	W	T	T	T	W	W	W	T	W	W	T	T	T	W	T	W	T	T	T	W	W	W	W	T	T	W	W	W	W	N	T	T	T	T	W	W	W	T	T	T	W	W	T	W
1157	FAN_iscf00312356.1	5405	MF1927	T	T	T	K	K	K	T	T	T	T	T	K	K	K	K	K	T	T	K	T	T	K	K	K	T	T	K	K	T	K	K	T	T	T	K	T	T	T	T	T	K	T	K	K	K	T
1158	FAN_iscf00312690.1	333	MF2781	M	M	M	A	A	A	A	A	A	A	M	M	A	A	A	M	M	M	M	M	M	A	A	M	A	A	M	A	A	A	A	M	M	M	M	A	M	M	M	A	A	A	A	M	M	M
1159	FAN_iscf00314366.1	495	MF2372	T	T	T	Y	Y	Y	T	Y	T	Y	T	Y	T	T	Y	T	T	Y	T	T	T	T	Y	T	Y	T	T	Y	T	T	T	T	T	Y	T	Y	T	T	T	T	T	Y	T	Y	Y	T
1160	FAN_iscf00314366.1	497	MF4019	W	W	W	T	T	T	T	T	W	T	T	T	T	T	T	W	T	W	W	W	T	T	T	W	T	T	T	W	W	T	T	T	W	T	T	T	T	T	T	W	T	W	T	T	T	W
1161	FAN_iscf00314794.1	2676	MF361	A	A	A	R	R	R	A	R	R	A	N	A	A	A	A	A	A	R	R	A	R	R	A	A	A	A	R	A	A	A	A	A	R	A	A	R	A	R	R	A	A	A	R	R	R	A
1162	FAN_iscf00314926.1	313	MF701	C	C	C	M	M	M	C	C	C	C	M	M	C	C	C	C	M	C	C	C	M	M	M	M	M	C	M	C	C	M	M	M	M	C	C	C	M	M	M	C	M	C	M	C	C	M
1163	FAN_iscf00315581.1	239	MF4313	Y	Y	Y	C	C	C	C	C	C	C	C	Y	Y	C	C	Y	C	Y	C	Y	Y	C	C	Y	Y	C	Y	C	Y	C	C	Y	C	Y	C	C	Y	Y	Y	C	C	C	C	C	Y	Y
1164	FAN_iscf00317315.1	369	MF1641	G	G	G	R	R	R	G	G	G	R	G	R	G	R	R	G	G	R	N	R	R	G	G	G	G	R	R	G	G	R	R	G	G	G	R	R	G	G	G	R	G	R	R	R	G	R
1165	FAN_iscf00318042.1	354	MF4315	Y	Y	Y	C	C	C	Y	Y	C	Y	Y	C	Y	C	C	C	C	Y	Y	C	C	Y	Y	C	C	C	Y	C	Y	C	C	Y	C	C	C	Y	Y	Y	Y	Y	C	Y	C	Y	C	C
1166	FAN_iscf00318690.1	1269	MF2567	K	K	K	G	G	G	K	K	G	K	G	K	G	G	G	G	G	K	G	K	G	G	G	K	G	K	K	G	K	G	G	G	G	G	G	K	G	K	K	G	G	G	G	K	K	T
1167	FAN_iscf00319047.1	1683	MF2695	K	K	K	T	T	T	T	K	T	T	T	T	T	T	T	T	K	K	T	K	K	T	T	K	T	T	T	K	K	T	T	K	K	K	T	K	K	K	K	K	T	K	T	K	K	T
1168	FAN_iscf00319262.1	239	MF2375	T	T	T	Y	Y	Y	T	T	Y	Y	T	T	Y	T	T	T	Y	Y	T	T	T	Y	Y	T	Y	T	Y	Y	T	Y	Y	Y	Y	Y	T	T	T	Y	Y	T	Y	Y	Y	T	Y	Y
1169	FAN_iscf00319399.1	271	MF4579	Y	Y	Y	T	T	T	T	Y	Y	T	T	T	T	Y	Y	T	Y	T	Y	T	Y	Y	Y	T	Y	T	T	T	T	T	Y	T	Y	Y	T	Y	Y	Y	Y	T	T	T	Y	T	T	Y
1170	FAN_iscf00320453.1	873	MF1642	G	G	G	R	R	R	G	G	G	G	G	R	R	G	G	R	R	G	R	R	G	R	R	G	R	R	G	G	G	R	R	G	R	G	G	R	G	G	R	R	R	R	R	R	G	R
1171	FAN_iscf00321307.1	435	MF1125	C	C	C	Y	Y	Y	Y	Y	C	C	C	C	Y	C	C	C	Y	C	C	Y	C	Y	C	C	C	C	Y	C	C	Y	Y	C	C	C	C	C	C	Y	C	Y	Y	Y	C	C	C	Y
1172	FAN_iscf00321430.1	4294	MF3166	R	R	R	A	A	A	R	R	A	A	A	R	R	A	A	A	A	R	A	A	A	A	A	R	A	R	R	A	R	A	A	R	A	A	R	R	A	R	R	A	A	A	A	R	A	R
1173	FAN_iscf00321833.1	939	MF95	A	A	A	M	M	M	M	A	A	M	M	M	A	A	A	A	A	A	A	M	A	A	A	A	A	M	M	A	A	M	M	M	A	A	A	A	M	A	A	M	A	A	A	A	M	A
1174	FAN_iscf00322365.1	486	MF1127	C	C	C	Y	Y	Y	C	C	C	Y	C	Y	C	T	Y	Y	Y	Y	Y	Y	Y	Y	Y	Y	Y	C	C	C	C	Y	Y	Y	Y	Y	Y	C	C	C	C	Y	Y	Y	C	C	Y	C
1175	FAN_iscf00322466.1	212	MF96	A	A	A	M	M	M	A	A	M	M	A	M	A	M	M	M	M	M	M	A	M	A	A	A	A	A	A	A	A	M	M	M	M	M	M	M	A	M	M	M	M	M	A	A	M	M
1176	FAN_iscf00322466.1	357	MF2378	T	T	T	Y	Y	Y	T	T	T	Y	Y	Y	T	Y	Y	T	Y	Y	Y	T	Y	T	T	T	T	T	T	T	T	Y	Y	Y	Y	Y	Y	Y	T	T	T	T	Y	Y	T	T	Y	Y
1177	FAN_iscf00322466.1	374	MF2568	K	K	K	G	G	G	G	G	G	K	K	K	G	G	G	K	G	K	G	K	G	G	G	K	K	G	K	G	K	G	G	G	G	G	K	G	G	K	K	K	K	G	G	G	K	G
1178	FAN_iscf00322466.1	479	MF1929	T	T	T	K	K	K	K	K	K	K	T	T	T	T	T	T	K	T	T	K	K	T	T	T	K	K	T	T	K	T	T	K	K	K	T	K	K	K	K	K	T	K	T	T	T	K
1179	FAN_iscf00322535.1	2383	MF363	A	A	A	R	R	R	A	A	A	A	A	A	A	A	A	R	R	A	A	A	A	A	A	R	A	R	A	R	R	A	A	R	A	R	A	R	A	R	R	R	R	R	A	A	A	R
1180	FAN_iscf00325917.1	2841	MF2898	M	M	M	C	C	C	M	M	M	C	C	C	C	C	C	C	C	M	C	M	N	C	C	M	M	M	M	M	M	M	M	M	M	M	M	M	C	C	C	M	C	M	C	C	C	M
1181	FAN_iscf00325920.1	1047	MF815	C	C	C	S	S	S	C	S	S	S	C	S	C	C	C	S	C	S	S	S	C	C	C	C	C	S	S	S	C	C	C	C	C	C	C	S	C	S	S	C	C	C	C	C	C	C
1182	FAN_iscf00325920.1	1146	MF97	A	A	A	M	M	M	A	M	M	M	A	M	A	A	A	M	A	M	M	M	A	A	A	A	A	M	M	M	M	A	M	A	A	A	A	M	A	M	M	A	M	A	M	A	A	A
1183	FAN_iscf00325962.1	1244	MF2569	K	K	K	G	G	G	K	G	K	K	K	G	G	G	G	K	G	G	G	G	K	K	K	G	K	G	K	G	K	G	G	K	K	K	G	K	K	G	G	K	K	K	G	G	G	K
1184	FAN_iscf00326254.1	1581	MF2379	T	T	T	Y	Y	Y	T	Y	T	T	Y	Y	Y	T	T	Y	Y	Y	T	T	Y	T	T	T	T	T	T	Y	T	Y	Y	T	T	Y	Y	Y	T	N	Y	Y	T	T	T	Y	T	Y
1185	FAN_iscf00328106.1	275	MF1133	C	C	C	Y	Y	Y	Y	Y	C	C	Y	C	Y	C	N	Y	Y	Y	C	C	C	Y	Y	Y	Y	C	C	C	C	C	N	C	Y	Y	Y	Y	C	Y	Y	C	Y	C	N	Y	Y	C
1186	FAN_iscf00329455.1	489	MF2900	M	M	M	C	C	C	M	C	M	C	C	M	M	M	M	C	M	C	M	C	M	M	M	M	M	M	M	C	C	C	C	M	C	M	M	C	M	M	M	M	C	M	M	M	M	C
1187	FAN_iscf00329910.1	2213	MF3171	R	R	R	A	A	A	R	A	A	A	R	R	A	A	A	R	A	A	R	A	R	R	R	R	A	A	A	A	R	A	A	A	R	A	R	A	A	A	A	A	A	R	R	R	A	R
1188	FAN_iscf00329910.1	2242	MF2381	T	T	T	Y	Y	Y	T	T	T	Y	Y	T	T	Y	Y	Y	Y	T	Y	T	T	Y	Y	T	T	Y	T	T	T	T	T	T	Y	Y	Y	Y	T	T	T	T	T	T	Y	Y	T	Y
1189	FAN_iscf00330190.1	238	MF4020	W	W	W	T	T	T	T	T	T	W	T	T	T	W	W	T	W	W	W	A	T	W	W	T	W	T	T	T	W	W	A	W	W	W	W	W	T	T	T	T	W	T	W	W	W	W
1190	FAN_iscf00330427.1	954	MF2696	K	K	K	T	T	T	T	T	T	T	K	K	T	K	K	T	K	K	T	K	T	T	T	K	T	T	T	K	T	K	K	T	K	T	T	T	T	T	T	T	T	T	T	T	T	K
1191	FAN_iscf00330691.1	178	MF1647	G	G	G	R	R	R	G	G	G	R	G	R	G	R	R	G	G	R	G	R	R	G	G	G	G	R	R	G	G	R	G	G	G	G	R	R	G	G	G	R	G	R	R	R	G	R
1192	FAN_iscf00331071.1	286	MF3498	R	R	R	G	G	G	R	R	R	G	G	R	G	G	G	R	G	G	G	G	R	G	G	R	R	R	G	G	R	G	G	G	G	R	R	G	G	G	G	G	G	G	R	R	G	R
1193	FAN_iscf00331163.1	153	MF2084	T	T	T	W	W	W	T	T	T	T	W	W	T	T	T	T	W	T	T	T	W	T	W	W	W	T	T	T	T	W	W	W	W	T	T	W	W	W	W	T	W	W	T	T	T	W
1194	FAN_iscf00331612.1	658	MF3172	R	R	R	A	A	A	A	A	R	R	A	A	R	A	A	A	A	R	R	R	R	A	A	R	A	R	R	R	R	A	A	A	A	R	R	R	R	A	A	A	R	R	R	A	R	A
1195	FAN_iscf00331814.1	1083	MF3875	W	W	W	A	A	A	A	A	W	W	W	A	A	A	A	A	A	W	W	W	W	A	A	W	W	W	W	W	W	A	A	A	A	W	W	W	W	A	A	W	W	W	A	A	W	A
1196	FAN_iscf00331814.1	1253	MF3173	R	R	R	A	A	A	R	A	A	A	R	R	A	A	A	R	A	A	A	A	A	R	R	R	A	A	A	A	R	A	A	A	R	A	A	A	A	A	A	R	A	R	R	R	A	R
1197	FAN_iscf00331863.1	768	MF4583	Y	Y	Y	T	T	T	T	Y	T	Y	T	Y	T	T	T	T	Y	Y	T	Y	T	T	T	Y	T	Y	Y	T	T	T	T	T	Y	T	T	Y	Y	Y	Y	T	T	T	Y	T	Y	Y
1198	FAN_iscf00332458.1	400	MF4319	Y	Y	Y	C	C	C	C	Y	Y	Y	Y	C	Y	C	C	Y	C	C	Y	Y	Y	Y	Y	Y	C	C	C	C	Y	Y	Y	Y	C	Y	C	C	C	C	C	C	Y	Y	Y	Y	C	Y
1199	FAN_iscf00332460.1	1552	MF4584	Y	Y	Y	T	T	T	T	Y	Y	T	Y	T	Y	Y	Y	Y	T	T	Y	T	Y	Y	Y	T	Y	T	Y	Y	Y	Y	Y	Y	T	Y	Y	T	Y	Y	Y	Y	Y	T	T	T	Y	Y
1200	FAN_iscf00332687.1	406	MF3174	R	R	R	A	A	A	A	R	A	R	A	R	A	R	R	A	R	R	R	R	A	A	A	A	A	R	A	A	A	A	A	A	R	A	A	A	R	R	R	R	R	A	A	R	A	A
1201	FAN_iscf00333351.1	4652	MF2571	K	K	K	G	G	G	K	G	K	G	K	G	K	K	K	K	K	G	G	G	K	K	K	G	K	K	G	K	K	G	G	G	G	G	G	G	G	G	G	K	G	G	G	K	G	G
1202	FAN_iscf00333511.1	444	MF4585	Y	Y	Y	T	T	T	T	Y	Y	Y	T	Y	Y	Y	Y	T	Y	Y	T	T	T	T	T	Y	T	T	N	Y	T	Y	Y	T	T	T	Y	Y	T	Y	Y	T	T	T	Y	Y	Y	T
1203	FAN_iscf00334601.1	4250	MF2573	K	K	K	G	G	G	K	K	K	G	K	K	G	G	G	K	G	G	G	G	K	G	G	K	G	K	K	K	G	G	G	G	G	G	G	G	G	K	K	K	G	K	G	G	G	G
1204	FAN_iscf00334727.1	8558	MF100	A	A	A	M	M	M	A	A	M	M	M	M	A	M	M	M	M	M	M	A	M	M	M	A	A	M	A	A	M	A	A	M	M	M	M	M	A	A	A	A	A	A	M	M	A	M
1205	FAN_iscf00335017.1	580	MF2902	M	M	M	C	C	C	C	C	C	M	C	C	C	M	M	C	N	C	C	C	M	N	C	C	C	M	M	M	C	N	C	N	C	M	M	C	M	M	M	C	M	C	C	C	M	C
1206	FAN_iscf00335485.1	152	MF817	C	C	C	S	S	S	S	S	S	S	C	C	C	C	C	C	S	S	C	S	S	C	C	C	S	S	C	C	S	C	C	S	S	S	C	S	S	S	S	S	C	S	C	C	C	S
1207	FAN_iscf00336296.1	1826	MF1932	T	T	T	K	K	K	T	T	K	K	K	K	T	T	T	T	T	T	K	T	T	T	T	T	K	K	T	T	K	T	T	T	T	K	T	T	K	T	T	T	K	T	K	T	K	T
1208	FAN_iscf00336696.1	348	MF704	C	C	C	M	M	M	C	C	M	C	N	M	C	M	M	C	C	C	M	N	M	N	M	M	C	M	C	M	M	C	C	C	C	C	C	M	C	M	M	M	C	C	M	M	C	C
1209	FAN_iscf00337255.1	810	MF2575	K	K	K	G	G	G	K	K	G	K	G	K	G	N	G	G	G	K	G	K	G	G	G	K	N	K	K	G	K	G	G	G	K	G	G	K	K	K	K	G	G	G	N	K	K	K
1210	FAN_iscf00337255.1	1090	MF2576	K	K	K	G	G	G	K	K	G	K	G	K	G	N	G	G	K	K	G	K	G	G	G	K	N	K	K	G	K	G	G	G	K	G	G	K	K	K	K	G	G	G	N	K	K	K
1211	FAN_iscf00337364.1	704	MF4322	Y	Y	Y	C	C	C	C	C	Y	C	Y	C	C	C	C	C	C	Y	Y	Y	Y	C	C	Y	Y	C	Y	Y	Y	C	C	C	Y	Y	Y	Y	C	C	C	Y	Y	Y	C	C	Y	N
1212	FAN_iscf00337492.1	2622	MF364	A	A	A	R	R	R	A	R	R	A	R	R	A	R	R	A	A	R	R	A	R	A	A	A	R	A	A	R	R	A	A	A	R	R	A	R	A	R	R	A	A	R	R	R	R	A
1213	FAN_iscf00337754.1	790	MF1820	G	G	G	S	S	S	G	S	S	S	G	S	S	S	S	S	S	G	S	G	G	G	G	S	G	G	G	S	G	G	G	S	S	S	G	S	G	G	G	G	S	G	G	G	G	S
1214	FAN_iscf00338075.1	1007	MF101	A	A	A	M	M	M	A	A	M	A	A	M	A	A	A	M	A	M	A	A	M	A	A	A	A	C	A	A	A	M	M	A	N	A	M	N	M	A	A	M	A	M	M	M	A	M
1215	FAN_iscf00338075.1	1153	MF1137	C	C	C	Y	Y	Y	C	C	Y	C	C	Y	C	C	C	Y	C	Y	C	C	C	C	C	C	C	Y	C	C	C	Y	C	C	N	C	Y	N	Y	C	C	Y	C	C	Y	Y	C	Y
1216	FAN_iscf00338078.1	409	MF1821	G	G	G	S	S	S	G	G	G	S	G	S	G	S	S	S	S	S	S	S	G	G	G	S	G	S	G	G	S	S	G	G	S	G	S	G	G	G	G	G	G	S	G	S	G	G
1217	FAN_iscf00338614.1	975	MF4588	Y	Y	Y	T	T	T	T	T	T	Y	Y	Y	T	T	T	Y	T	T	T	T	Y	T	T	Y	Y	T	T	T	T	T	T	Y	Y	Y	T	T	Y	Y	Y	T	T	T	T	T	Y	T
1218	FAN_iscf00338775.1	1359	MF3177	R	R	R	A	A	A	R	A	A	R	A	R	R	A	A	A	A	R	A	A	R	A	A	A	R	R	R	A	R	A	A	A	A	R	A	A	R	R	R	A	A	A	R	R	R	R
1219	FAN_iscf00338775.1	1545	MF3500	R	R	R	G	G	G	G	G	G	G	G	R	R	G	G	G	G	R	G	G	R	G	G	G	R	G	R	G	G	G	G	G	G	R	G	G	R	R	R	G	G	G	G	G	R	R
1220	FAN_iscf00338829.1	1267	MF1651	G	G	G	R	R	R	R	G	G	R	G	G	G	G	G	G	G	R	G	R	G	R	R	R	G	G	G	G	R	G	G	G	R	G	G	G	G	G	G	G	R	G	G	R	G	R
1221	FAN_iscf00339821.1	276	MF3178	R	R	R	A	A	A	R	A	A	R	A	R	A	A	A	A	R	A	A	R	A	A	A	R	A	N	R	A	A	A	A	R	A	A	R	A	A	A	A	R	R	R	A	R	A	A
1222	FAN_iscf00339821.1	304	MF3501	R	R	R	G	G	G	G	R	R	G	R	G	R	R	R	R	G	R	R	G	R	R	R	G	R	N	G	R	R	R	R	G	R	R	G	R	R	R	R	G	G	G	R	G	R	R
1223	FAN_iscf00339861.1	240	MF2699	K	K	K	T	T	T	T	T	T	T	K	T	K	K	K	T	T	T	K	T	T	T	T	K	T	T	T	K	T	K	K	T	K	K	T	T	T	T	T	K	K	K	K	T	T	K
1224	FAN_iscf00340155.1	3108	MF1653	G	G	G	R	R	R	R	R	R	G	R	G	G	R	R	G	G	R	R	G	N	G	G	R	G	G	R	R	R	G	N	G	G	G	G	G	R	G	G	G	G	G	G	G	R	G
1225	FAN_iscf00340411.1	236	MF365	A	A	A	R	R	R	A	A	R	R	A	A	R	A	A	A	R	R	A	A	A	R	R	A	R	A	R	A	A	R	R	R	R	R	A	A	A	R	R	A	R	R	R	A	R	R
1226	FAN_iscf00342553.1	3365	MF3179	R	R	R	A	A	A	R	A	R	A	R	A	R	R	R	R	R	A	A	A	R	R	A	A	R	R	N	R	R	A	A	A	A	A	A	A	A	A	A	R	A	A	R	R	A	A
1227	FAN_iscf00342699.1	526	MF571	A	A	A	W	W	W	A	W	A	A	A	A	A	W	W	W	W	A	W	A	A	A	A	W	W	A	W	A	A	A	A	W	A	A	W	W	A	A	A	W	A	W	W	A	A	A
1228	FAN_iscf00343003.1	5407	MF708	C	C	C	M	M	M	C	M	C	M	C	M	C	M	M	C	C	M	C	C	C	M	M	C	M	C	C	M	C	C	C	C	C	M	C	M	C	C	C	C	C	M	C	M	C	C
1229	FAN_iscf00343110.1	2701	MF102	A	A	A	M	M	M	M	A	A	M	A	A	M	M	M	M	A	M	N	M	M	M	M	A	A	A	M	M	M	M	M	A	M	M	A	A	A	M	M	M	A	N	A	A	A	M
1230	FAN_iscf00343266.1	1851	MF370	A	A	A	R	R	R	A	A	A	R	R	R	A	R	R	A	A	R	A	R	R	N	A	R	A	R	R	A	A	R	R	A	A	A	R	R	A	A	A	R	A	R	R	R	A	R
1231	FAN_iscf00343572.1	853	MF3502	R	R	R	G	G	G	R	G	G	G	G	R	G	R	R	G	R	R	R	R	G	G	G	G	R	R	R	R	G	G	G	G	R	G	A	R	G	R	R	R	G	G	G	G	R	G
1232	FAN_iscf00344048.1	761	MF3180	R	R	R	A	A	A	A	A	A	R	A	A	A	R	A	A	R	R	R	R	A	R	A	A	R	A	A	A	R	R	R	R	R	R	R	R	R	A	A	A	R	A	R	R	R	R
1233	FAN_iscf00344424.1	931	MF1139	C	C	C	Y	Y	Y	C	C	C	Y	C	C	Y	Y	Y	Y	Y	C	C	Y	Y	Y	Y	C	C	C	Y	Y	Y	Y	Y	C	Y	C	C	C	C	C	C	Y	C	C	C	C	C	Y
1234	FAN_iscf00345110.1	440	MF2903	M	M	M	C	C	C	C	M	C	M	C	C	C	C	C	M	C	M	C	M	C	C	C	C	C	C	C	M	M	M	M	C	M	C	C	M	C	C	C	C	M	C	C	C	C	C
1235	FAN_iscf00345769.1	930	MF818	C	C	C	S	S	S	S	C	C	S	C	S	S	C	C	C	C	C	C	C	C	S	S	S	N	S	S	C	S	C	C	S	C	C	S	C	S	C	C	C	C	C	C	C	C	S
1236	FAN_iscf00345769.1	934	MF1140	C	C	C	Y	Y	Y	C	Y	Y	C	Y	C	C	Y	Y	C	Y	Y	Y	Y	Y	C	C	C	N	C	C	Y	C	Y	Y	C	Y	Y	C	Y	C	Y	Y	Y	Y	Y	Y	C	Y	C
1237	FAN_iscf00345921.1	260	MF3182	R	R	R	A	A	A	A	A	A	A	A	R	R	A	R	A	A	A	R	R	A	A	A	A	A	A	A	A	A	R	R	R	R	A	R	A	A	A	R	A	A	A	R	A	R	A
1238	FAN_iscf00345921.1	262	MF2579	K	K	K	G	G	G	G	G	G	G	G	K	K	G	K	G	G	G	K	K	G	G	G	G	K	G	G	G	G	K	K	K	K	G	K	G	G	G	K	G	G	G	K	G	K	G
1239	FAN_iscf00346117.1	1845	MF3878	W	W	W	A	A	A	W	A	W	A	A	W	W	W	A	W	A	A	A	W	A	A	A	A	A	A	W	A	W	A	A	W	A	A	A	W	W	W	W	A	A	A	W	W	A	W
1240	FAN_iscf00346197.1	2118	MF1933	T	T	T	K	K	K	T	T	K	K	T	T	T	T	T	T	K	K	T	T	T	K	K	T	K	T	K	T	T	T	K	K	K	K	T	T	T	K	T	T	T	K	K	T	T	K
1241	FAN_iscf00346197.1	2170	MF1656	G	G	G	R	R	R	R	G	G	G	R	R	G	R	R	R	G	G	R	R	R	G	G	R	G	G	G	R	R	G	G	G	G	G	G	G	R	G	G	R	G	G	G	G	G	G
1242	FAN_iscf00346482.1	545	MF2390	T	T	T	Y	Y	Y	Y	Y	T	T	T	T	Y	T	T	T	T	Y	T	Y	T	Y	Y	T	Y	T	Y	T	T	Y	T	Y	T	T	T	T	T	Y	Y	T	Y	Y	Y	T	T	Y
1243	FAN_iscf00347879.1	3736	MF1141	C	C	C	Y	Y	Y	Y	C	Y	Y	C	Y	Y	C	C	Y	Y	Y	C	C	C	C	C	Y	Y	C	C	C	C	Y	Y	Y	Y	C	Y	Y	Y	Y	Y	Y	C	C	C	C	Y	C
1244	FAN_iscf00348299.1	207	MF2786	M	M	M	A	A	A	A	A	M	A	M	M	A	A	A	A	M	M	M	M	M	A	A	A	A	A	A	A	A	A	A	M	M	N	M	A	M	M	M	M	A	A	N	M	A	M
1245	FAN_iscf00349612.1	112	MF2700	K	K	K	T	T	T	T	T	T	K	K	K	K	T	T	T	K	K	K	T	K	T	T	T	T	K	T	K	T	T	T	T	K	K	T	K	T	T	T	T	T	K	T	K	K	K
1246	FAN_iscf00350602.1	388	MF3185	R	R	R	A	A	A	A	A	R	A	R	A	A	A	A	R	A	R	A	R	A	A	A	R	A	A	A	R	R	A	N	A	R	A	N	A	A	A	A	R	A	R	A	A	A	R
1247	FAN_iscf00350602.1	417	MF2904	M	M	M	C	C	C	C	C	M	C	M	C	C	C	C	M	C	M	C	M	C	C	C	M	C	C	C	M	M	C	C	C	M	C	C	C	C	C	C	M	C	M	C	C	C	M
1248	FAN_iscf00351102.1	588	MF1143	C	C	C	Y	Y	Y	Y	Y	Y	Y	C	C	C	C	C	C	Y	Y	C	Y	Y	C	C	C	Y	Y	C	Y	Y	C	C	Y	Y	C	C	Y	Y	Y	Y	Y	C	Y	C	C	C	Y
1249	FAN_iscf00351575.1	321	MF2581	K	K	K	G	G	G	G	G	G	K	K	K	K	K	G	K	K	G	K	G	G	K	K	G	G	G	G	K	G	G	G	G	G	G	G	G	K	K	K	G	K	G	K	K	K	G
1250	FAN_iscf00351746.1	606	MF4326	Y	Y	Y	C	C	C	Y	C	Y	C	Y	C	C	Y	Y	C	Y	C	C	C	Y	Y	Y	C	Y	Y	C	Y	Y	C	C	C	C	C	C	C	C	C	C	Y	C	C	Y	Y	C	C
1251	FAN_iscf00351781.1	3259	MF3879	W	W	W	A	A	A	W	W	A	W	A	A	A	A	A	W	W	W	A	A	W	W	W	A	A	W	W	A	W	A	A	A	A	A	W	A	A	A	A	A	W	A	A	A	A	W
1252	FAN_iscf00352608.1	1367	MF3508	R	R	R	G	G	G	R	G	G	G	G	G	G	G	G	G	G	G	G	R	G	G	R	G	G	G	G	R	R	G	G	R	G	G	G	R	G	R	R	G	G	G	G	R	R	R
1253	FAN_iscf00352887.1	467	MF4327	Y	Y	Y	C	C	C	C	C	C	Y	Y	C	C	C	C	Y	C	C	Y	Y	C	Y	Y	C	Y	Y	Y	C	Y	C	C	Y	Y	Y	C	C	Y	C	C	Y	C	Y	C	C	C	Y
1254	FAN_iscf00353214.1	1705	MF4025	W	W	W	T	T	T	T	W	T	W	T	T	T	W	W	W	T	T	W	T	T	W	W	W	T	T	T	W	W	T	T	T	W	W	W	T	T	T	T	T	T	W	T	W	W	T
1255	FAN_iscf00353214.1	1749	MF2701	K	K	K	T	T	T	T	K	K	K	T	T	T	K	K	K	T	T	K	T	T	K	K	K	T	T	T	K	K	T	T	T	K	K	K	T	T	T	T	T	T	K	T	K	K	T
1256	FAN_iscf00353214.1	1884	MF1935	T	T	T	K	K	K	T	K	T	K	K	T	K	K	K	K	T	T	T	K	K	K	K	K	T	K	K	K	K	K	K	T	T	K	T	K	K	T	T	T	T	K	K	T	K	K
1257	FAN_iscf00353214.1	2700	MF3880	W	W	W	A	A	A	A	W	W	W	A	A	A	W	W	W	A	A	W	A	A	A	A	W	A	A	A	A	W	A	A	A	A	A	A	A	A	A	A	A	A	A	A	W	W	W
1258	FAN_iscf00353479.1	1550	MF572	A	A	A	W	W	W	A	W	W	A	A	W	A	W	W	W	W	A	W	W	W	A	A	A	W	W	A	W	W	W	W	W	A	W	A	A	W	W	W	W	W	W	W	W	A	A
1259	FAN_iscf00353572.1	1175	MF573	A	A	A	W	W	W	A	A	W	A	A	W	A	A	A	A	W	A	N	A	A	W	W	W	W	A	W	A	W	W	A	W	W	W	W	A	A	A	A	W	W	A	W	A	A	W
1260	FAN_iscf00354577.1	1591	MF373	A	A	A	R	R	R	A	N	A	R	N	A	A	R	R	A	A	R	R	A	R	N	N	A	R	A	R	R	R	R	R	A	R	A	R	A	R	A	A	R	A	R	A	R	R	A
1261	FAN_iscf00354577.1	1749	MF374	A	A	A	R	R	R	A	N	A	R	N	A	A	R	R	A	A	R	R	A	R	N	N	A	R	A	R	R	R	R	A	A	R	A	R	A	R	A	A	R	A	A	A	R	R	A
1262	FAN_iscf00355219.1	490	MF3510	R	R	R	G	G	G	G	R	R	G	R	G	R	R	R	R	G	G	R	G	R	R	R	G	R	G	R	R	R	R	R	R	G	R	R	G	G	R	R	R	R	R	G	G	G	G
1263	FAN_iscf00355219.1	499	MF1660	G	G	G	R	R	R	G	G	G	R	G	G	G	R	G	G	R	G	G	G	G	G	G	G	G	G	R	R	R	G	G	G	R	G	R	G	R	R	R	G	R	R	G	G	G	G
1264	FAN_iscf00355219.1	567	MF1662	G	G	G	R	R	R	G	R	G	G	R	R	R	G	G	R	R	R	G	R	R	G	G	G	G	G	G	G	G	R	R	G	R	R	R	R	R	R	R	R	G	G	G	R	G	R
1265	FAN_iscf00355414.1	3434	MF712	C	C	C	M	M	M	C	M	M	M	C	M	C	C	C	M	C	M	M	M	M	C	C	M	C	M	N	M	C	M	M	C	C	C	C	M	C	M	M	C	C	M	C	N	C	M
1266	FAN_iscf00355607.1	250	MF375	A	A	A	R	R	R	R	A	R	A	N	A	A	R	R	A	A	A	R	A	A	R	R	R	R	A	R	N	R	A	A	R	A	A	A	A	A	A	A	A	R	R	R	A	R	A
1267	FAN_iscf00355615.1	1642	MF1663	G	G	G	R	R	R	G	G	R	R	G	R	G	R	R	G	R	R	R	G	G	G	G	R	G	G	R	R	R	R	R	R	R	G	R	R	R	R	R	G	R	R	G	G	G	G
1268	FAN_iscf00355765.1	57	MF2702	K	K	K	T	T	T	T	K	K	T	T	K	K	K	K	T	K	K	T	T	T	T	T	K	T	T	T	K	T	K	K	T	T	T	K	K	T	K	K	T	T	T	K	K	K	T
1269	FAN_iscf00355876.1	479	MF2398	T	T	T	Y	Y	Y	Y	T	Y	Y	T	T	T	Y	N	T	T	Y	Y	Y	Y	T	T	T	T	Y	Y	T	T	T	T	T	Y	T	T	T	T	T	T	Y	T	Y	Y	T	T	T
1270	FAN_iscf00356378.1	1730	MF103	A	A	A	M	M	M	M	M	M	A	A	M	A	A	A	A	A	M	M	A	A	A	A	M	M	M	A	A	A	A	A	M	A	M	M	A	M	M	M	A	M	M	M	M	M	A
1271	FAN_iscf00356515.1	429	MF2585	K	K	K	G	G	G	K	K	K	G	G	K	G	G	G	K	K	G	G	K	K	G	G	G	K	K	K	G	K	G	G	K	G	G	G	G	K	K	K	G	G	G	G	G	G	K
1272	FAN_iscf00356515.1	440	MF2399	T	T	T	Y	Y	Y	T	T	Y	T	T	T	Y	T	T	Y	Y	T	Y	T	Y	T	T	Y	T	Y	T	T	T	Y	Y	Y	Y	T	Y	T	Y	T	Y	Y	T	T	Y	T	Y	Y
1273	FAN_iscf00356641.1	360	MF376	A	A	A	R	R	R	A	R	A	A	R	R	R	A	A	R	R	R	A	R	R	N	A	A	A	A	A	R	A	R	A	A	R	N	R	R	R	R	A	R	A	A	A	R	A	R
1274	FAN_iscf00357331.1	2737	MF104	A	A	A	M	M	M	A	A	A	A	M	M	M	M	M	M	M	A	M	A	M	A	A	A	M	M	M	M	A	A	M	M	A	M	M	M	M	M	M	M	A	M	A	A	M	A
1275	FAN_iscf00357366.1	877	MF105	A	A	A	M	M	M	A	M	A	A	M	M	M	A	A	M	M	M	A	M	M	A	A	A	A	M	A	M	A	M	M	A	M	M	M	M	M	A	M	M	A	A	A	M	A	M
1276	FAN_iscf00357593.1	181	MF378	A	A	A	R	R	R	R	A	R	A	A	A	R	A	A	A	A	A	R	R	R	R	R	A	R	A	R	R	A	R	R	R	A	A	A	R	R	R	R	R	R	A	R	A	R	R
1277	FAN_iscf00360238.1	210	MF2095	T	T	T	W	W	W	T	W	W	T	T	W	W	W	W	W	T	W	T	T	W	T	T	T	W	W	T	T	T	T	W	W	T	T	W	W	T	W	W	T	W	W	T	W	T	W
1278	FAN_iscf00360238.1	211	MF1150	C	C	C	Y	Y	Y	C	Y	Y	C	C	Y	Y	Y	Y	Y	C	Y	C	C	Y	C	C	C	Y	Y	Y	C	C	C	Y	Y	C	C	Y	Y	C	Y	Y	C	Y	Y	C	Y	C	Y
1279	FAN_iscf00360531.1	549	MF3188	R	R	R	A	A	A	R	A	R	A	R	A	R	R	R	R	R	A	A	A	R	R	R	A	R	R	A	R	R	A	A	A	A	R	A	A	A	A	A	R	A	A	R	R	A	A
1280	FAN_iscf00360653.1	2621	MF1823	G	G	G	S	S	S	C	S	G	S	S	S	G	G	G	G	G	S	G	S	G	S	S	G	G	S	S	S	S	S	S	S	G	G	G	G	S	G	G	S	G	S	N	S	S	S
1281	FAN_iscf00361133.1	124	MF1151	C	C	C	Y	Y	Y	C	Y	C	C	C	C	C	Y	Y	C	C	C	Y	Y	Y	Y	Y	C	C	Y	C	Y	Y	C	C	C	C	Y	C	C	C	C	C	C	Y	Y	Y	N	C	Y
1282	FAN_iscf00361249.1	1326	MF715	C	C	C	M	M	M	M	M	C	M	M	M	C	C	C	C	C	C	C	M	C	C	C	C	C	M	C	M	C	C	M	M	C	C	C	C	M	C	C	M	C	M	C	C	M	C
1283	FAN_iscf00361643.1	125	MF2905	M	M	M	C	C	C	M	C	C	C	C	M	C	M	M	C	M	M	M	M	C	C	C	C	M	M	M	M	C	C	C	C	M	C	M	M	C	M	M	M	C	C	C	C	M	C
1284	FAN_iscf00361929.1	894	MF1824	G	G	G	S	S	S	S	S	G	S	S	S	G	G	G	G	G	G	G	S	G	G	G	G	G	S	S	S	S	S	S	S	G	G	G	G	S	G	G	S	G	S	G	G	G	S
1285	FAN_iscf00362311.1	46	MF1336	G	G	G	K	K	K	G	G	G	K	K	G	K	K	K	K	G	G	G	K	G	K	G	K	G	K	G	K	G	K	G	G	G	K	K	K	K	G	G	G	G	K	K	G	K	K
1286	FAN_iscf00363382.1	754	MF2907	M	M	M	C	C	C	C	C	C	C	C	C	C	C	C	M	C	C	M	C	M	C	C	M	M	C	M	C	C	C	M	M	M	M	M	C	C	M	M	C	C	C	C	M	M	C
1287	FAN_iscf00364789.1	873	MF3190	R	R	R	A	A	A	A	A	A	R	R	R	A	A	A	R	A	A	R	A	R	A	A	A	R	A	R	A	A	R	R	R	R	R	A	A	A	R	A	A	A	A	A	R	R	A
1288	FAN_iscf00365581.1	914	MF2097	T	T	T	W	W	W	W	W	T	T	T	W	W	W	W	T	W	W	T	W	T	W	W	W	W	T	T	T	T	W	W	W	T	T	T	T	T	W	W	W	W	W	W	T	T	W
1289	FAN_iscf00365581.1	1163	MF717	C	C	C	M	M	M	M	M	C	C	C	M	M	M	M	C	M	M	C	M	C	M	C	M	M	C	C	C	C	M	M	M	C	C	C	C	C	M	M	M	M	M	M	C	C	M
1290	FAN_iscf00366724.1	302	MF1666	G	G	G	R	R	R	G	R	G	R	G	G	R	G	R	G	G	G	R	G	G	R	R	G	G	G	R	R	R	G	G	G	R	R	G	G	G	G	N	G	R	G	N	G	R	G
1291	FAN_iscf00367436.1	316	MF382	A	A	A	R	R	R	R	A	A	R	A	A	A	R	R	A	A	A	R	A	R	A	A	A	R	A	A	R	R	R	R	A	R	A	A	A	R	A	A	R	A	A	A	R	A	A
1292	FAN_iscf00367735.1	2827	MF1153	C	C	C	Y	Y	Y	C	C	Y	Y	C	C	C	C	C	C	Y	C	N	C	Y	C	Y	Y	Y	Y	Y	C	C	N	C	C	C	C	Y	C	Y	Y	C	T	Y	Y	N	C	C	Y
1293	FAN_iscf00368961.1	198	MF1667	G	G	G	R	R	R	G	G	R	R	R	G	R	G	G	G	R	G	G	R	G	G	G	R	R	G	G	R	G	R	R	R	R	R	R	G	R	R	R	R	G	G	R	G	R	R
1294	FAN_iscf00369585.1	775	MF3192	R	R	R	A	A	A	R	A	A	A	R	R	A	A	A	R	R	A	R	A	R	R	R	R	R	A	A	A	A	A	A	A	R	A	R	A	R	A	A	R	R	R	R	A	A	R
1295	FAN_iscf00369897.1	3058	MF1154	C	C	C	Y	Y	Y	Y	Y	C	Y	Y	Y	Y	C	C	C	Y	Y	Y	C	C	Y	Y	Y	C	Y	C	Y	Y	C	C	C	Y	Y	Y	Y	Y	C	C	Y	Y	C	C	Y	Y	C
1296	FAN_iscf00370349.1	1109	MF2405	T	T	T	Y	Y	Y	T	Y	T	Y	Y	T	T	Y	Y	Y	Y	Y	Y	T	Y	T	T	T	T	Y	T	T	Y	T	T	Y	Y	Y	Y	Y	T	T	T	T	T	T	Y	Y	T	Y
1297	FAN_iscf00370349.1	1133	MF2406	T	T	T	Y	Y	Y	Y	T	T	T	T	T	T	T	T	T	T	T	T	Y	T	Y	Y	Y	Y	T	Y	Y	T	Y	Y	T	T	T	T	T	Y	Y	Y	Y	Y	Y	T	T	T	T
1298	FAN_iscf00370436.1	4537	MF1669	G	G	G	R	R	R	G	G	R	R	G	R	G	R	R	G	R	G	G	G	G	G	G	A	G	G	R	R	R	R	R	R	R	G	R	G	R	R	R	G	R	R	G	G	G	G
1299	FAN_iscf00370617.1	697	MF2407	T	T	T	Y	Y	Y	Y	T	T	Y	Y	T	T	T	T	T	Y	T	Y	T	T	Y	T	Y	T	Y	T	Y	Y	T	T	N	Y	Y	Y	T	T	T	T	Y	Y	T	T	T	Y	T
1300	FAN_iscf00370790.1	2375	MF4600	Y	Y	Y	T	T	T	T	T	T	T	Y	T	Y	Y	Y	T	T	T	Y	Y	T	T	T	Y	T	Y	T	Y	Y	T	Y	T	T	Y	T	T	T	T	T	Y	Y	Y	Y	Y	Y	Y
1301	FAN_iscf00370790.1	2417	MF106	A	A	A	M	M	M	M	A	M	A	M	M	M	M	M	A	M	A	M	A	M	M	M	M	A	A	M	M	M	M	M	M	M	M	A	A	M	M	M	M	A	A	M	A	A	M
1302	FAN_iscf00371047.1	215	MF819	C	C	C	S	S	S	C	S	C	S	S	S	C	S	S	S	S	S	C	C	C	C	C	S	C	S	C	C	S	C	C	C	S	S	S	C	C	C	C	C	C	S	C	S	C	S
1303	FAN_iscf00372235.1	431	MF2591	K	K	K	G	G	G	G	K	G	K	T	G	G	G	G	K	G	K	G	K	G	G	G	G	G	G	G	K	K	K	K	G	K	G	G	K	G	G	G	G	K	G	G	G	G	G
1304	FAN_iscf00372969.1	124	MF3194	R	R	R	A	A	A	A	R	A	A	A	A	A	A	A	R	A	A	R	N	N	A	A	R	R	R	R	A	A	A	A	A	R	R	A	R	A	A	A	R	R	A	N	A	A	A
1305	FAN_iscf00372978.1	1135	MF1673	G	G	G	R	R	R	G	G	R	R	G	R	G	R	R	R	R	R	R	G	G	G	G	R	G	G	G	G	G	R	R	G	R	R	R	G	G	R	R	R	R	R	G	G	R	G
1306	FAN_iscf00373061.1	184	MF3515	R	R	R	G	G	G	G	G	R	R	R	G	G	G	G	G	G	R	G	R	R	G	G	R	R	R	R	R	G	G	G	G	G	R	R	R	R	G	G	G	R	R	G	G	R	G
1307	FAN_iscf00373102.1	1392	MF2408	T	T	T	Y	Y	Y	T	T	Y	Y	T	T	T	T	T	T	Y	T	T	T	Y	T	T	Y	Y	Y	Y	Y	Y	T	T	T	Y	T	N	Y	Y	Y	Y	Y	Y	Y	Y	T	N	Y
1308	FAN_iscf00373102.1	1424	MF2908	M	M	M	C	C	C	C	M	M	M	M	M	C	C	C	M	M	M	M	M	C	C	C	M	C	M	C	M	M	M	M	C	M	C	N	C	M	C	C	M	C	C	C	C	N	M
1309	FAN_iscf00374019.1	643	MF3518	R	R	R	G	G	G	G	G	R	R	G	G	G	R	R	R	R	G	G	R	R	G	G	R	G	R	G	R	G	R	R	G	R	R	R	G	G	G	G	G	R	G	R	R	R	G
1310	FAN_iscf00374064.1	1883	MF1939	T	T	T	K	K	K	K	T	T	K	T	T	T	K	K	T	K	K	T	K	T	T	T	T	T	T	K	K	T	K	K	T	K	K	T	T	T	K	K	T	K	K	T	T	T	K
1311	FAN_iscf00374940.1	466	MF1337	G	G	G	K	K	K	G	K	G	G	G	K	N	K	K	G	G	K	G	K	G	T	K	G	G	G	K	K	K	G	G	G	G	G	G	K	K	G	K	K	K	G	G	G	G	K
1312	FAN_iscf00375560.1	351	MF2592	K	K	K	G	G	G	G	G	G	K	K	G	G	G	G	K	G	G	K	G	K	G	G	K	K	G	K	G	G	K	K	K	K	K	K	G	G	K	K	G	G	G	G	K	K	G
1313	FAN_iscf00375766.1	2132	MF384	A	A	A	R	R	R	A	A	R	R	A	R	A	R	R	A	R	R	R	A	A	A	A	R	A	A	R	R	R	R	R	R	R	A	R	R	R	R	R	A	R	R	A	A	A	A
1314	FAN_iscf00376135.1	406	MF2593	K	K	K	G	G	G	K	K	K	K	K	G	G	K	K	G	K	G	K	G	G	K	K	G	G	K	G	K	G	K	K	K	K	G	K	K	G	G	G	K	K	K	K	K	G	G
1315	FAN_iscf00376249.1	307	MF1155	C	C	C	Y	Y	Y	C	Y	C	Y	C	Y	C	Y	Y	Y	Y	Y	Y	T	C	C	C	Y	C	N	C	C	Y	Y	Y	C	Y	Y	Y	C	C	C	C	C	C	Y	C	Y	Y	C
1316	FAN_iscf00377102.1	134	MF1675	G	G	G	R	R	R	R	R	R	R	G	G	G	G	G	G	R	R	G	R	R	G	G	G	R	G	G	G	R	G	G	R	G	G	G	R	G	G	R	G	G	G	G	G	G	R
1317	FAN_iscf00377102.1	179	MF2410	T	T	T	Y	Y	Y	Y	Y	Y	Y	T	T	T	T	T	T	Y	Y	T	Y	Y	T	T	T	Y	T	T	T	T	T	T	Y	T	T	T	Y	T	T	Y	T	T	T	T	T	T	Y
1318	FAN_iscf00378083.1	1789	MF2411	T	T	T	Y	Y	Y	Y	Y	T	T	Y	T	Y	T	T	Y	C	Y	T	T	T	Y	Y	Y	Y	T	T	T	T	T	T	T	Y	Y	Y	Y	T	Y	Y	T	Y	T	Y	Y	Y	T
1319	FAN_iscf00378416.1	1725	MF385	A	A	A	R	R	R	R	A	R	A	R	R	R	A	A	R	R	A	A	A	A	A	R	R	A	A	A	A	A	A	A	R	A	A	A	R	A	A	R	R	R	A	A	A	A	A
1320	FAN_iscf00379664.1	3561	MF576	A	A	A	W	W	W	W	A	A	W	W	A	W	A	A	A	A	A	W	A	A	A	A	A	A	W	A	A	A	W	W	A	W	A	A	W	A	A	A	W	A	A	A	A	W	A
1321	FAN_iscf00380321.1	152	MF2099	T	T	T	W	W	W	T	T	W	W	T	T	W	T	T	T	W	W	T	T	T	W	W	T	W	T	W	T	T	W	W	W	W	W	T	T	T	W	W	T	W	W	W	N	W	W
1322	FAN_iscf00381089.1	94	MF2910	M	M	M	C	C	C	C	C	C	C	M	C	M	M	M	C	C	C	M	C	C	C	C	M	C	M	C	M	M	M	M	C	M	M	C	C	C	C	C	M	M	C	M	M	C	M
1323	FAN_iscf00381607.1	328	MF3520	R	R	R	G	G	G	G	G	G	G	R	R	R	R	R	G	G	G	R	G	G	G	G	R	R	G	G	R	G	R	R	R	R	G	R	G	R	R	R	G	G	R	R	R	G	G
1324	FAN_iscf00381929.1	542	MF822	C	C	C	S	S	S	C	C	C	C	C	S	C	C	C	C	S	S	C	C	S	C	C	C	C	S	C	C	C	S	C	C	C	C	S	C	S	C	C	S	C	S	S	C	C	S
1325	FAN_iscf00381966.1	189	MF3196	R	R	R	A	A	A	A	A	R	R	A	R	R	R	R	R	A	R	R	A	R	R	R	A	A	A	A	A	A	A	A	A	A	A	A	A	R	R	R	A	R	A	R	R	A	A
1326	FAN_iscf00382062.1	182	MF3521	R	R	R	G	G	G	G	G	G	G	G	R	R	G	G	R	G	R	G	R	R	G	G	G	R	G	G	G	R	G	G	R	G	R	G	G	R	R	R	G	G	G	G	G	R	R
1327	FAN_iscf00382834.1	116	MF386	A	A	A	R	R	R	R	R	A	R	A	A	A	A	A	R	A	R	A	R	A	A	A	R	R	R	A	R	A	R	R	A	A	R	R	A	A	R	R	A	R	R	A	R	A	A
1328	FAN_iscf00382834.1	127	MF1159	C	C	C	Y	Y	Y	Y	Y	C	Y	C	C	C	C	C	Y	C	Y	C	Y	C	C	C	Y	C	C	C	Y	C	Y	Y	C	C	C	Y	C	C	Y	Y	C	Y	Y	C	Y	C	C
1329	FAN_iscf00382834.1	160	MF387	A	A	A	R	R	R	R	R	A	R	A	A	R	A	A	R	A	R	A	R	A	A	A	R	A	R	A	R	A	R	R	A	A	R	R	A	A	R	R	A	R	R	A	R	A	A
1330	FAN_iscf00382834.1	171	MF107	A	A	A	M	M	M	M	M	A	M	A	A	A	A	A	M	A	M	A	M	A	A	A	M	A	M	A	M	A	M	M	A	A	M	M	A	A	M	M	A	M	M	A	M	A	A
1331	FAN_iscf00383513.1	885	MF388	A	A	A	R	R	R	R	A	A	R	A	A	A	A	A	A	R	A	R	A	A	R	R	R	A	R	A	R	R	A	A	A	R	R	A	A	R	A	A	R	A	A	R	R	R	A
1332	FAN_iscf00383704.1	507	MF3522	R	R	R	G	G	G	G	R	R	R	R	G	R	G	G	G	G	G	G	R	R	R	R	G	G	G	G	G	R	G	G	R	G	R	G	G	G	G	G	G	R	R	R	R	G	R
1333	FAN_iscf00383825.1	354	MF2596	K	K	K	G	G	G	G	G	K	K	K	G	G	G	G	G	G	K	K	K	K	G	G	K	G	K	K	G	K	G	G	G	G	K	K	K	K	G	G	K	K	K	G	G	K	G
1334	FAN_iscf00383847.1	3142	MF1161	C	C	C	Y	Y	Y	C	C	Y	C	C	Y	C	C	C	Y	Y	Y	C	C	Y	C	C	C	C	Y	C	C	C	Y	Y	C	C	C	Y	Y	Y	C	C	Y	C	Y	Y	Y	C	Y
1335	FAN_iscf00383847.1	3207	MF4605	Y	Y	Y	T	T	T	Y	Y	T	T	Y	T	Y	T	T	Y	T	T	Y	Y	Y	Y	Y	T	T	T	T	T	Y	T	T	Y	T	Y	Y	T	T	Y	Y	Y	T	Y	T	Y	Y	T
1336	FAN_iscf00384030.1	546	MF2414	T	T	T	Y	Y	Y	T	Y	Y	T	T	Y	Y	T	T	T	T	Y	Y	T	N	Y	Y	T	Y	T	Y	T	Y	T	T	T	Y	N	T	T	Y	Y	Y	T	T	Y	Y	T	T	T
1337	FAN_iscf00384052.1	742	MF1828	G	G	G	S	S	S	G	S	S	G	G	S	G	G	G	S	S	S	G	S	G	S	S	S	G	S	G	G	G	G	G	S	G	S	S	S	G	S	S	G	S	S	G	G	S	S
1338	FAN_iscf00384092.1	1686	MF3747	S	S	S	G	G	G	S	G	S	S	S	S	G	S	S	G	S	S	G	S	G	S	S	G	G	G	S	S	S	S	S	S	G	G	S	G	S	S	S	G	G	S	G	S	S	S
1339	FAN_iscf00384123.1	677	MF577	A	A	A	W	W	W	A	A	W	A	A	W	A	A	A	W	W	A	A	A	W	A	A	A	A	W	A	A	A	W	W	A	A	A	W	A	W	A	A	W	A	W	W	W	A	W
1340	FAN_iscf00384741.1	2224	MF3748	S	S	S	G	G	G	S	G	G	G	S	S	G	G	G	S	S	S	G	S	S	G	G	G	S	S	S	G	G	G	G	S	G	G	G	S	S	S	S	S	S	G	S	G	G	G
1341	FAN_iscf00384741.1	2394	MF389	A	A	A	R	R	R	A	A	R	R	R	A	A	R	R	R	A	A	R	A	R	A	A	A	A	A	A	R	R	A	A	A	R	R	R	R	R	A	A	A	A	A	A	R	R	A
1342	FAN_iscf00384772.1	422	MF1340	G	G	G	K	K	K	G	G	K	K	G	K	G	K	K	G	G	G	K	G	G	G	G	K	K	G	K	G	K	K	K	K	K	G	G	G	K	G	G	G	K	G	K	G	K	G
1343	FAN_iscf00384772.1	438	MF390	A	A	A	R	R	R	A	A	R	R	A	R	A	R	R	A	A	A	R	A	A	A	A	R	R	A	R	A	A	R	R	R	R	A	A	A	R	A	A	A	R	A	R	A	R	A
1344	FAN_iscf00385878.1	1332	MF720	C	C	C	M	M	M	C	C	M	C	C	C	C	M	M	C	C	C	M	C	C	M	M	M	M	C	C	C	M	C	C	M	C	C	C	C	C	C	C	C	M	M	M	C	M	C
1345	FAN_iscf00385878.1	1767	MF108	A	A	A	M	M	M	M	A	M	A	A	A	A	M	M	A	A	A	M	A	A	M	M	M	M	A	M	A	M	A	A	M	A	A	A	A	A	A	A	A	M	M	M	A	M	A
1346	FAN_iscf00386218.1	2517	MF1683	G	G	G	R	R	R	R	G	R	R	G	R	G	R	R	G	G	G	G	G	R	G	G	G	G	G	R	R	R	R	G	R	G	G	G	G	R	G	G	R	G	R	G	G	G	R
1347	FAN_iscf00386943.1	1055	MF2103	T	T	T	W	W	W	W	T	W	W	T	T	T	W	W	T	T	T	W	W	W	T	T	T	T	W	W	T	T	T	T	W	W	T	T	T	W	T	T	W	T	W	W	T	T	W
1348	FAN_iscf00387732.1	1589	MF2104	T	T	T	W	W	W	T	W	W	T	T	W	T	W	W	W	T	W	T	T	W	W	W	T	W	T	W	W	W	T	T	W	T	T	T	W	W	W	W	W	W	W	T	T	W	W
1349	FAN_iscf00387839.1	504	MF3523	R	R	R	G	G	G	G	G	R	G	G	R	G	R	R	R	R	G	G	R	R	G	G	R	R	R	G	N	G	R	R	G	R	R	R	G	G	G	G	G	R	G	R	G	R	R
1350	FAN_iscf00389124.1	204	MF394	A	A	A	R	R	R	A	A	A	A	R	A	A	A	R	A	A	A	A	R	R	A	A	A	R	A	R	A	A	R	R	R	A	N	A	A	R	A	R	A	A	A	R	R	A	R
1351	FAN_iscf00389153.1	1736	MF1942	T	T	T	K	K	K	K	T	T	K	K	T	T	K	K	T	K	T	K	K	T	K	K	K	T	K	T	K	K	K	K	K	K	K	K	K	K	T	T	K	K	T	T	K	K	K
1352	FAN_iscf00389304.1	2018	MF3199	R	R	R	A	A	A	R	A	R	R	A	A	A	A	A	R	A	A	A	R	A	R	R	R	R	R	N	A	A	R	R	R	A	A	R	A	R	A	A	R	R	A	A	R	A	A
1353	FAN_iscf00389304.1	2086	MF2790	M	M	M	A	A	A	M	A	M	M	A	A	A	A	A	M	A	A	A	M	A	M	M	M	M	M	M	A	A	M	M	M	A	A	M	A	M	A	A	M	M	A	A	M	A	A
1354	FAN_iscf00390497.1	1069	MF1164	C	C	C	Y	Y	Y	C	Y	Y	C	C	Y	Y	C	Y	Y	C	Y	C	C	Y	C	C	C	Y	C	Y	C	C	C	C	Y	C	C	C	C	C	Y	Y	C	Y	Y	C	C	C	Y
1355	FAN_iscf00390507.1	324	MF395	A	A	A	R	R	R	A	R	R	A	A	R	A	A	A	R	A	A	R	A	A	A	A	R	R	R	A	A	A	A	A	R	A	A	R	R	R	A	A	R	R	R	R	R	R	A
1356	FAN_iscf00392674.1	602	MF2911	M	M	M	C	C	C	C	M	M	C	M	C	M	C	C	M	C	C	M	M	M	C	M	C	C	C	C	C	M	C	C	C	C	M	M	C	C	M	M	C	C	M	C	C	C	C
1357	FAN_iscf00392904.1	106	MF2420	T	T	T	Y	Y	Y	Y	Y	T	T	T	T	Y	T	T	C	T	Y	T	Y	C	Y	C	T	Y	Y	T	T	T	T	T	T	T	Y	T	Y	T	T	T	Y	T	T	Y	Y	Y	Y
1358	FAN_iscf00392918.1	421	MF3888	W	W	W	A	A	A	A	W	A	A	A	A	A	A	A	W	A	A	W	A	A	W	W	A	A	A	A	W	W	W	A	A	W	A	W	A	A	A	A	A	A	W	A	W	W	W
1359	FAN_iscf00393331.1	968	MF1165	C	C	C	Y	Y	Y	Y	Y	Y	C	Y	C	C	C	C	C	C	C	C	C	C	C	C	C	C	Y	Y	N	Y	C	C	C	C	C	C	Y	Y	Y	Y	C	C	C	Y	Y	N	Y
1360	FAN_iscf00393710.1	1464	MF3749	S	S	S	G	G	G	G	G	G	S	S	G	G	S	S	G	S	S	S	S	G	S	S	G	S	G	G	G	S	S	S	S	S	S	S	S	S	G	G	G	S	G	S	S	S	S
1361	FAN_iscf00394127.1	2062	MF4342	Y	Y	Y	C	C	C	Y	C	Y	C	Y	C	Y	Y	Y	C	Y	C	C	C	Y	Y	Y	C	Y	Y	C	Y	Y	C	C	C	C	C	C	C	C	C	C	Y	C	C	Y	Y	C	C
1362	FAN_iscf00394127.1	2270	MF2913	M	M	M	C	C	C	C	M	C	M	C	C	C	C	C	C	C	M	C	C	C	C	C	M	C	C	M	C	C	M	M	M	M	C	M	M	M	M	M	C	C	M	C	C	M	M
1363	FAN_iscf00394281.1	1957	MF722	C	C	C	M	M	M	C	M	C	C	C	M	C	M	M	C	C	M	C	C	C	M	M	C	M	C	M	M	C	C	C	C	C	M	C	M	C	C	C	C	M	M	C	M	C	C
1364	FAN_iscf00394281.1	1965	MF2106	T	T	T	W	W	W	W	T	W	T	T	T	W	T	T	W	W	T	W	W	W	T	T	W	T	W	T	T	W	W	A	W	W	T	W	T	W	W	W	W	T	T	W	T	T	W
1365	FAN_iscf00394781.1	1248	MF3890	W	W	W	A	A	A	A	A	A	W	A	A	A	W	W	A	W	W	W	W	A	W	W	A	W	A	A	A	W	W	T	W	W	W	A	W	A	A	A	A	W	A	W	W	W	W
1366	FAN_iscf00395365.1	3851	MF579	A	A	A	W	W	W	A	W	A	A	W	W	W	A	A	W	W	W	A	W	A	A	A	A	A	A	A	W	A	W	W	A	A	W	W	W	A	W	W	W	A	A	A	W	A	W
1367	FAN_iscf00395414.1	780	MF400	A	A	A	R	R	R	A	R	R	N	A	R	A	A	A	A	A	R	R	N	R	R	R	A	R	A	R	R	A	A	A	A	R	A	A	A	A	A	R	A	A	A	R	R	R	A
1368	FAN_icon19344157.1	225	MF825	C	C	C	S	S	S	C	C	C	S	C	S	S	C	C	C	S	C	S	S	C	S	S	C	S	S	C	C	C	S	S	C	S	S	C	C	C	S	S	S	S	C	S	S	C	S
1369	FAN_icon19350347.1	128	MF1343	G	G	G	K	K	K	K	K	K	G	G	K	K	G	G	G	G	K	G	K	K	K	G	G	K	G	K	G	G	K	G	G	K	G	K	K	K	G	G	G	G	G	K	G	K	G
1370	FAN_icon19356509.1	278	MF3203	R	R	R	A	A	A	R	R	R	A	R	A	R	A	A	R	A	A	R	R	R	R	R	A	A	A	A	A	R	A	A	R	A	R	R	A	A	R	R	R	R	R	A	A	R	A
1371	FAN_icon19377557.1	80	MF1687	G	G	G	R	R	R	G	R	G	R	R	G	R	R	R	R	G	G	G	R	R	R	R	R	G	R	R	R	R	R	R	G	G	R	R	R	R	G	G	G	G	R	R	G	R	R
1372	FAN_icon19381219.1	71	MF3527	R	R	R	G	G	G	R	R	R	G	R	G	R	G	G	G	G	G	R	R	R	R	G	G	G	G	G	G	R	G	G	R	G	R	R	G	G	R	G	R	R	R	G	G	R	G
1373	FAN_icon19391919.1	176	MF4343	Y	Y	Y	C	C	C	C	C	Y	C	Y	C	C	C	C	Y	C	Y	Y	Y	C	C	Y	Y	C	C	C	Y	Y	C	C	C	Y	C	C	C	C	C	C	Y	C	Y	C	C	C	Y
1374	FAN_icon19391919.1	178	MF2705	K	K	K	T	T	T	T	T	K	T	K	T	T	T	T	K	T	K	K	K	T	T	T	K	T	T	T	K	K	T	T	T	K	T	T	T	T	T	T	K	T	K	T	T	T	K
1375	FAN_icon19406323.1	43	MF402	A	A	A	R	R	R	A	A	R	A	A	R	A	A	A	A	R	A	A	A	A	R	R	R	R	A	R	A	R	R	R	R	R	R	R	A	A	A	A	R	R	A	R	A	A	R
1376	FAN_icon19417585.1	76	MF1169	C	C	C	Y	Y	Y	Y	Y	Y	Y	Y	Y	C	Y	Y	Y	Y	C	Y	Y	Y	C	C	C	Y	Y	C	C	C	Y	Y	Y	C	Y	C	C	Y	Y	Y	Y	Y	C	Y	Y	C	C
1377	FAN_icon19424481.1	131	MF4345	Y	Y	Y	C	C	C	Y	Y	Y	C	C	C	Y	Y	Y	C	Y	C	Y	C	Y	Y	Y	C	C	Y	C	Y	C	Y	Y	Y	Y	C	C	Y	Y	C	C	C	C	Y	Y	Y	C	C
1378	FAN_icon19445933.1	195	MF4611	Y	Y	Y	T	T	T	T	Y	T	T	T	T	T	Y	T	T	Y	Y	T	Y	Y	Y	Y	Y	T	T	T	Y	Y	Y	Y	Y	Y	Y	T	Y	Y	Y	Y	Y	T	Y	T	Y	Y	T
1379	FAN_icon19472945.1	240	MF2792	M	M	M	A	A	A	M	A	M	A	M	M	A	A	A	M	A	A	M	A	A	M	M	A	A	A	A	A	A	A	A	A	M	A	M	A	A	A	A	A	A	M	M	M	A	M
1380	FAN_icon19489039.1	236	MF2793	M	M	M	A	A	A	M	A	M	A	A	M	M	A	A	M	A	A	A	M	A	A	A	A	A	M	M	M	M	A	A	M	A	A	A	M	A	M	M	A	A	A	M	M	A	M
1381	FAN_icon19499221.1	248	MF580	A	A	A	W	W	W	A	W	W	A	W	W	A	W	W	A	A	W	W	A	A	A	A	A	W	A	A	W	W	A	A	A	W	W	A	W	A	W	W	A	A	W	W	W	A	A
1382	FAN_icon19506947.1	199	MF2915	M	M	M	C	C	C	C	M	M	M	C	C	C	M	M	M	C	C	M	C	C	M	M	M	C	C	C	M	M	C	C	C	M	M	M	C	C	C	C	C	C	M	C	M	M	M
1383	FAN_icon19517251.1	72	MF726	C	C	C	M	M	M	C	M	C	C	C	C	C	C	C	C	C	C	C	M	C	C	C	C	C	M	M	M	C	C	C	M	C	C	C	C	M	C	C	M	C	M	C	C	M	M
1384	FAN_icon19520551.1	177	MF727	C	C	C	M	M	M	C	M	C	M	N	M	C	M	M	M	M	M	C	C	C	C	C	M	C	M	C	C	M	C	C	C	M	M	M	C	N	C	C	C	C	M	C	M	N	C
1385	FAN_icon19529745.1	219	MF2109	T	T	T	W	W	W	T	W	W	T	T	W	W	T	T	T	T	W	W	T	W	W	W	T	W	T	W	T	W	T	T	T	W	T	T	T	W	W	W	T	T	T	W	T	T	T
1386	FAN_icon19530611.1	93	MF3205	R	R	R	A	A	A	A	R	R	R	R	A	A	R	R	A	R	R	R	A	R	A	A	G	R	A	A	A	A	R	R	A	R	R	R	A	R	A	A	R	R	R	A	A	A	A
1387	FAN_icon19538345.1	190	MF4035	W	W	W	T	T	T	T	T	T	W	W	T	W	W	W	T	W	W	W	W	T	W	W	T	T	T	T	W	T	W	W	W	W	T	T	W	T	W	W	W	T	W	T	T	W	T
1388	FAN_icon19543129.1	96	MF3206	R	R	R	A	A	A	R	A	R	A	A	A	A	R	R	A	R	A	A	A	R	R	R	A	A	R	A	A	A	R	R	A	R	A	A	R	R	A	A	A	A	A	R	R	A	A
1389	FAN_icon19579509.1	272	MF403	A	A	A	R	R	R	A	A	R	R	A	A	A	R	A	A	R	A	R	R	R	A	A	A	R	R	A	R	R	R	A	R	A	A	A	A	A	A	R	A	R	A	A	R	A	A
1390	FAN_icon19582445.1	84	MF2918	M	M	M	C	C	C	C	C	M	C	M	C	C	C	C	M	C	M	C	M	C	C	C	M	C	C	N	M	M	C	C	C	M	C	C	C	C	C	C	M	C	M	N	C	C	M
1391	FAN_icon19608107.1	70	MF2110	T	T	T	W	W	W	T	W	W	T	W	W	T	W	W	W	T	W	T	W	W	W	W	T	W	T	W	W	W	T	T	W	T	T	T	T	W	W	W	W	W	W	T	T	W	W
1392	FAN_icon19616161.1	125	MF2706	K	K	K	T	T	T	K	T	K	T	K	T	K	K	K	K	K	T	T	T	K	K	K	T	K	K	T	K	K	T	T	T	T	T	T	T	T	T	T	K	T	T	K	K	T	T
1393	FAN_icon19616287.1	249	MF3530	R	R	R	G	G	G	G	G	G	R	R	R	R	A	R	R	G	R	R	G	R	R	R	G	G	G	G	G	G	G	G	G	G	G	G	G	R	R	R	G	R	G	G	R	R	G
1394	FAN_icon19618951.1	171	MF582	A	A	A	W	W	W	A	A	A	W	W	W	A	W	W	A	A	W	A	W	W	A	A	W	A	W	W	A	A	W	W	A	A	A	W	W	A	A	A	W	W	W	W	W	A	W
1395	FAN_icon19655239.1	242	MF1171	C	C	C	Y	Y	Y	C	Y	Y	C	C	Y	Y	Y	Y	Y	C	Y	C	C	Y	C	C	C	Y	C	Y	C	C	C	C	Y	C	C	Y	Y	C	Y	Y	C	Y	Y	C	C	C	Y
1396	FAN_icon19666931.1	284	MF3751	S	S	S	G	G	G	S	S	S	G	G	G	S	S	S	G	S	G	G	C	G	S	S	G	G	C	G	S	S	S	S	G	G	G	G	S	G	G	G	S	S	S	S	G	G	G
1397	FAN_icon19679529.1	87	MF2598	K	K	K	G	G	G	G	G	K	K	K	G	G	K	K	G	K	G	K	K	K	G	G	K	G	K	G	K	G	K	K	G	K	K	K	G	G	G	G	G	G	G	N	K	K	N
1398	FAN_icon19684581.1	310	MF1692	G	G	G	R	R	R	R	R	G	R	R	R	G	G	G	G	G	G	G	A	G	G	G	G	G	R	R	R	R	R	R	R	G	G	G	G	R	G	G	R	G	R	G	G	G	R
1399	FAN_icon19705703.1	280	MF2708	K	K	K	T	T	T	T	T	T	K	K	T	T	K	K	T	T	T	K	K	K	T	T	T	T	K	K	T	T	T	T	K	K	K	K	K	T	T	T	K	K	K	T	K	K	T
1400	FAN_icon19708653.1	95	MF828	C	C	C	S	S	S	C	C	S	S	C	C	S	C	C	C	S	S	N	C	C	S	S	C	S	C	S	C	C	S	G	S	S	S	C	C	N	S	S	C	S	S	S	C	S	S
1401	FAN_icon19751601.1	148	MF3209	R	R	R	A	A	A	A	A	A	A	R	R	R	R	R	A	A	A	R	R	R	A	A	R	R	A	A	R	A	R	R	R	R	R	R	A	R	R	R	A	A	R	R	R	R	A
1402	FAN_icon19751793.1	293	MF4347	Y	Y	Y	C	C	C	C	C	Y	Y	C	C	C	C	C	C	C	Y	Y	Y	Y	C	C	Y	Y	Y	Y	Y	Y	C	C	C	C	Y	Y	Y	Y	C	C	Y	Y	Y	C	C	Y	C
1403	FAN_icon19761681.1	229	MF1172	C	C	C	Y	Y	Y	C	C	Y	C	C	C	Y	C	C	Y	Y	C	Y	C	Y	C	C	C	C	Y	C	C	C	Y	Y	Y	Y	C	Y	C	Y	Y	C	C	C	C	Y	C	Y	Y
1404	FAN_icon19783931.1	174	MF3752	S	S	S	G	G	G	N	S	G	G	S	S	S	S	S	G	S	S	S	N	C	G	G	G	G	G	G	S	S	G	G	G	S	S	G	S	G	S	S	G	G	S	S	S	S	S
1405	FAN_icon19795859.1	115	MF1173	C	C	C	Y	Y	Y	C	C	Y	Y	Y	C	C	C	C	C	C	C	C	C	Y	C	C	C	C	C	C	Y	Y	C	C	C	Y	Y	Y	Y	C	C	C	C	C	C	C	Y	C	C
1406	FAN_icon19810123.1	176	MF1175	C	C	C	Y	Y	Y	C	C	Y	Y	Y	C	Y	C	C	C	Y	Y	C	C	C	Y	Y	C	Y	C	Y	C	C	Y	Y	Y	Y	Y	C	C	C	Y	Y	C	Y	Y	T	C	Y	Y
1407	FAN_icon19820053.1	141	MF1176	C	C	C	Y	Y	Y	C	C	Y	Y	Y	Y	C	Y	Y	Y	Y	Y	Y	Y	Y	C	C	Y	Y	C	C	C	C	Y	Y	Y	Y	Y	Y	C	C	C	C	Y	Y	Y	C	C	Y	C
1408	FAN_icon19820053.1	182	MF1696	G	G	G	R	R	R	R	R	G	G	G	G	R	G	G	G	G	G	G	G	G	R	R	G	G	R	R	R	R	G	G	G	G	G	G	R	R	R	R	G	G	G	R	R	G	R
1409	FAN_icon19828217.1	147	MF2432	T	T	T	Y	Y	Y	T	Y	T	Y	T	Y	T	Y	Y	Y	Y	T	Y	Y	Y	T	T	T	Y	Y	T	Y	Y	Y	Y	Y	T	Y	T	T	Y	Y	Y	Y	Y	Y	Y	Y	T	T
1410	FAN_icon19832293.1	24	MF4348	Y	Y	Y	C	C	C	C	Y	Y	Y	T	C	Y	C	C	Y	C	C	C	Y	Y	Y	Y	Y	C	C	C	C	Y	Y	Y	Y	C	Y	C	C	C	C	C	C	T	Y	Y	Y	C	Y
1411	FAN_icon19834925.1	60	MF3535	R	R	R	G	G	G	R	G	R	G	G	G	R	R	R	G	R	G	G	G	G	R	R	G	G	R	G	R	G	R	R	G	R	G	G	R	R	G	G	R	G	G	R	R	G	G
1412	FAN_icon19840611.1	216	MF3754	S	S	S	G	G	G	S	S	S	S	S	S	S	S	S	S	S	S	G	S	G	S	S	G	S	G	G	S	S	S	S	S	G	G	S	G	S	S	S	G	G	G	G	S	S	S
1413	FAN_icon19841217.1	121	MF2433	T	T	T	Y	Y	Y	T	T	T	T	T	T	T	T	T	Y	Y	T	T	T	T	T	T	Y	T	Y	T	Y	Y	T	T	Y	T	Y	T	T	T	Y	Y	T	Y	Y	T	T	T	Y
1414	FAN_icon19843385.1	159	MF730	C	C	C	M	M	M	M	C	M	M	C	C	C	M	M	C	C	M	M	M	M	C	C	C	C	M	M	C	C	C	C	M	M	C	C	C	M	C	C	M	C	M	M	C	C	N
1415	FAN_icon19862743.1	43	MF405	A	A	A	R	R	R	A	A	N	R	A	R	R	R	R	R	R	R	A	R	R	R	R	R	R	A	A	A	A	R	G	G	R	R	R	A	A	A	A	R	R	R	A	R	R	A
1416	FAN_icon19878641.1	102	MF4349	Y	Y	Y	C	C	C	Y	C	C	Y	Y	C	Y	C	C	C	C	Y	Y	C	C	Y	Y	C	C	C	C	C	Y	C	C	Y	C	C	C	Y	C	Y	Y	Y	C	Y	C	C	C	C
1417	FAN_icon19888553.1	216	MF585	A	A	A	W	W	W	A	W	A	W	A	W	A	A	W	W	T	W	T	W	A	A	A	W	A	W	A	A	W	T	T	A	W	W	A	A	A	A	A	A	A	A	A	W	W	A
1418	FAN_icon19912359.1	118	MF2435	T	T	T	Y	Y	Y	T	Y	Y	Y	T	Y	T	Y	Y	Y	Y	T	Y	Y	Y	T	T	T	Y	Y	T	Y	Y	Y	Y	Y	T	Y	T	T	Y	Y	Y	Y	Y	T	Y	Y	T	T
1419	FAN_icon19923519.1	67	MF1835	G	G	G	S	S	S	G	S	S	G	G	S	G	S	S	S	G	S	G	S	S	S	S	G	S	G	S	S	S	G	G	S	G	G	G	G	S	S	S	S	S	G	G	G	S	S
1420	FAN_icon19942143.1	178	MF2437	T	T	T	Y	Y	Y	T	Y	T	T	T	T	T	Y	Y	T	T	T	T	Y	T	T	T	T	Y	T	Y	T	T	Y	Y	Y	T	Y	T	Y	Y	Y	Y	T	T	T	Y	T	T	Y
1421	FAN_icon19944657.1	144	MF407	A	A	A	R	R	R	A	A	A	R	A	R	A	R	A	R	R	R	A	R	R	R	R	R	R	A	A	A	A	R	R	R	R	R	R	A	A	A	A	R	R	R	A	A	R	A
1422	FAN_icon19954809.1	297	MF408	A	A	A	R	R	R	A	R	A	A	A	R	A	R	R	A	A	R	A	R	A	R	A	A	R	A	R	A	R	A	A	A	A	A	A	A	R	R	R	R	R	R	A	A	R	R
1423	FAN_icon19966581.1	135	MF409	A	A	A	R	R	R	A	R	R	R	A	R	A	A	A	R	A	R	R	R	R	A	A	R	A	R	R	R	A	R	R	A	A	A	A	R	A	R	R	A	A	R	A	A	A	A
1424	FAN_icon19973665.1	107	MF3892	W	W	W	A	A	A	W	W	W	A	A	W	A	A	A	W	A	A	A	A	W	A	A	W	W	W	W	A	W	A	A	A	A	W	W	A	W	A	A	A	W	A	W	W	A	W
1425	FAN_icon19978083.1	299	MF410	A	A	A	R	R	R	A	R	A	A	R	R	R	A	R	A	R	A	R	A	A	A	A	A	A	R	R	R	A	R	R	A	A	R	R	R	R	R	A	R	A	R	A	A	R	A
1426	FAN_icon19992279.1	246	MF2111	T	T	T	W	W	W	T	W	T	W	N	W	T	W	W	T	W	W	N	T	T	T	T	W	T	T	T	N	W	T	T	T	W	W	W	T	N	T	T	T	T	T	T	W	T	W
1427	FAN_icon19998173.1	277	MF2920	M	M	M	C	C	C	M	C	C	M	M	C	C	C	C	N	C	C	N	C	C	C	N	M	M	C	C	C	C	M	M	C	C	M	C	M	M	C	C	C	C	M	C	C	C	M
1428	FAN_icon19998687.1	117	MF4038	W	W	W	T	T	T	W	T	W	W	W	T	T	T	T	W	T	T	T	T	W	W	W	T	W	T	W	T	W	T	T	W	W	W	T	W	W	N	T	W	W	W	T	T	T	W
1429	FAN_icon20012747.1	178	MF412	A	A	A	R	R	R	R	R	R	A	A	A	A	R	R	R	A	R	R	A	R	A	A	R	A	A	R	A	R	A	A	R	A	A	R	A	R	A	A	A	A	R	A	A	N	A
1430	FAN_icon20033361.1	298	MF832	C	C	C	S	S	S	S	S	S	C	S	C	C	S	S	S	C	S	S	C	S	C	C	S	C	C	S	S	S	C	C	S	C	C	S	C	S	C	C	C	C	S	C	C	S	C
1431	FAN_icon20034997.1	178	MF3542	R	R	R	G	G	G	G	G	G	G	R	R	R	R	R	G	G	G	R	R	G	G	G	R	R	G	G	R	G	R	R	R	R	R	R	G	R	R	G	G	G	R	R	R	R	G
1432	FAN_icon20078411.1	135	MF834	C	C	C	S	S	S	C	C	S	C	C	C	S	S	S	S	C	S	S	C	S	S	S	S	S	C	C	C	C	C	C	C	S	S	S	S	C	S	S	C	S	C	C	S	C	C
1433	FAN_icon20085233.1	239	MF732	C	C	C	M	M	M	M	M	C	C	C	C	M	M	M	M	C	M	M	C	C	C	C	M	C	C	M	C	M	M	M	M	M	M	N	C	C	M	M	M	M	C	M	N	M	C
1434	FAN_icon20096507.1	337	MF3755	S	S	S	G	G	G	N	S	S	G	S	G	S	S	S	G	S	S	S	G	S	S	S	G	S	G	G	S	C	S	S	G	S	C	G	S	S	S	S	G	G	G	S	G	S	S
1435	FAN_icon20099601.1	261	MF835	C	C	C	S	S	S	S	S	S	S	C	C	S	S	S	S	S	C	S	S	C	S	S	C	S	C	C	S	S	C	C	S	S	S	C	C	C	S	S	C	S	C	C	C	S	C
1436	FAN_icon20099601.1	302	MF3544	R	R	R	G	G	G	R	R	R	G	R	G	R	R	R	R	G	G	R	G	R	R	R	G	G	G	R	R	R	G	G	R	G	R	R	G	G	R	R	R	R	R	G	G	R	G
1437	FAN_icon20104441.1	232	MF1703	G	G	G	R	R	R	G	R	G	R	R	R	G	G	G	G	G	G	G	R	G	G	G	G	G	G	R	R	R	R	R	G	G	G	G	G	G	G	G	R	G	R	G	G	R	G
1438	FAN_icon20106825.1	141	MF3756	S	S	S	G	G	G	S	G	S	G	S	S	G	G	G	S	G	G	S	G	S	S	S	S	G	G	G	G	G	G	G	G	S	G	S	G	G	G	G	G	G	S	S	S	G	S
1439	FAN_icon20106825.1	195	MF116	A	A	A	M	M	M	A	M	M	A	A	M	A	M	M	A	A	M	A	A	M	M	M	A	M	A	M	M	M	A	A	M	A	A	A	M	M	A	M	M	M	M	A	A	M	M
1440	FAN_icon20111423.1	152	MF1179	C	C	C	Y	Y	Y	C	C	C	Y	Y	Y	C	C	C	C	C	Y	C	Y	C	Y	Y	C	C	Y	Y	Y	C	Y	Y	C	C	C	C	C	C	C	C	Y	C	Y	C	Y	Y	Y
1441	FAN_icon20112107.1	152	MF3893	W	W	W	A	A	A	W	A	W	A	A	W	A	A	A	W	W	W	A	W	W	A	A	A	W	W	W	A	W	A	A	W	A	A	A	A	W	W	W	A	W	A	A	A	A	W
1442	FAN_icon20112375.1	294	MF1180	C	C	C	Y	Y	Y	C	C	C	C	Y	C	Y	C	C	Y	C	Y	C	C	C	Y	Y	Y	C	C	Y	C	C	C	C	C	C	C	C	Y	C	C	C	C	C	C	C	C	Y	Y
1443	FAN_icon20112609.1	382	MF416	A	A	A	R	R	R	A	A	R	R	R	R	A	A	R	A	R	R	R	A	R	A	A	A	A	A	A	A	A	R	R	R	R	A	R	A	A	R	A	R	R	R	A	A	A	A
1444	FAN_icon20122269.1	246	MF417	A	A	A	R	R	R	A	A	R	R	A	A	A	A	A	A	R	A	A	R	R	R	R	R	R	R	R	R	A	A	A	A	R	A	R	R	R	R	R	R	R	R	R	A	A	R
1445	FAN_icon20125361.1	92	MF3663	S	S	S	C	C	C	S	S	S	C	C	S	C	C	C	S	S	S	C	C	C	S	S	S	S	C	C	S	S	S	S	C	C	C	C	C	S	S	S	C	C	C	S	C	C	S
1446	FAN_icon20129473.1	168	MF3546	R	R	R	G	G	G	R	R	G	R	G	R	G	G	G	G	R	R	G	R	G	G	G	R	G	R	R	G	R	G	G	G	G	G	G	R	G	R	R	G	G	G	G	R	R	R
1447	FAN_icon20131741.1	183	MF734	C	C	C	M	M	M	C	C	M	C	C	M	C	C	C	C	C	M	M	C	C	C	C	M	M	M	C	C	C	C	C	M	C	M	M	C	C	M	M	C	M	M	M	M	C	C
1448	FAN_icon20131741.1	195	MF1836	G	G	G	S	S	S	G	G	G	G	G	S	G	G	G	G	G	S	S	G	G	G	G	S	S	S	G	G	G	G	G	S	G	S	S	G	G	S	S	G	S	S	S	S	G	G
1449	FAN_icon20149597.1	322	MF1705	G	G	G	R	R	R	R	G	R	G	R	G	R	R	R	G	R	G	R	R	R	R	R	R	G	R	R	R	R	R	G	R	R	R	G	G	R	R	R	R	G	R	R	G	G	R
1450	FAN_icon20149699.1	185	MF3757	S	S	S	G	G	G	S	S	G	S	C	G	G	G	G	G	S	S	S	G	S	S	S	S	S	G	G	S	G	S	S	G	S	S	S	G	G	G	G	S	S	S	G	S	S	G
1451	FAN_icon20154679.1	221	MF2924	M	M	M	C	C	C	M	M	M	C	C	M	C	C	C	M	M	C	C	M	M	C	C	C	M	M	M	C	M	C	C	M	C	C	C	C	M	M	M	C	C	C	C	C	C	M
1452	FAN_icon20163141.1	88	MF418	A	A	A	R	R	R	A	A	A	A	R	A	A	A	A	R	R	A	A	A	A	A	A	R	A	R	A	R	R	A	A	A	A	R	A	R	A	R	R	R	R	R	A	A	A	R
1453	FAN_icon20163141.1	245	MF1182	C	C	C	Y	Y	Y	Y	Y	Y	Y	C	Y	Y	Y	Y	C	C	Y	Y	Y	Y	Y	Y	C	Y	C	Y	C	C	Y	Y	C	Y	C	Y	C	Y	C	C	C	C	C	Y	C	Y	C
1454	FAN_icon20188897.1	201	MF1348	G	G	G	K	K	K	G	G	G	G	K	K	G	G	G	G	G	G	G	K	G	G	G	G	G	K	K	K	K	K	G	K	G	G	G	G	K	G	G	K	G	K	G	G	G	K
1455	FAN_icon20188897.1	254	MF1349	G	G	G	K	K	K	K	G	G	K	K	K	G	G	G	G	G	G	G	K	G	G	G	G	G	K	G	K	K	K	G	K	G	G	G	G	G	G	G	K	G	K	G	G	G	K
1456	FAN_icon20189683.1	133	MF1706	G	G	G	R	R	R	G	G	R	R	G	R	G	R	R	G	R	G	G	G	G	G	G	R	G	G	R	N	R	R	R	R	R	G	R	G	R	R	R	G	R	R	R	G	G	G
1457	FAN_icon20189683.1	158	MF1707	G	G	G	R	R	R	G	G	R	R	G	R	G	R	R	G	R	G	G	G	R	G	G	R	G	G	R	N	R	R	R	R	R	G	R	G	R	R	R	G	R	R	R	G	G	G
1458	FAN_icon20190905.1	192	MF4356	Y	Y	Y	C	C	C	C	C	Y	Y	Y	C	C	C	C	C	C	Y	Y	Y	Y	C	C	Y	Y	C	Y	Y	Y	C	C	C	C	Y	Y	Y	C	C	C	Y	Y	Y	C	C	Y	C
1459	FAN_icon20214861.1	308	MF1183	C	C	C	Y	Y	Y	Y	Y	C	C	C	C	Y	C	C	Y	Y	Y	C	C	Y	Y	Y	C	C	Y	Y	Y	C	Y	Y	Y	C	Y	Y	Y	C	Y	Y	Y	C	Y	C	Y	C	Y
1460	FAN_icon20215261.1	155	MF420	A	A	A	R	R	R	A	R	R	A	A	R	R	A	A	R	A	A	R	A	A	R	G	R	R	R	A	A	R	A	A	R	A	A	R	R	R	A	A	G	A	A	A	R	R	A
1461	FAN_icon20215261.1	350	MF4357	Y	Y	Y	C	C	C	C	C	C	C	Y	C	C	C	C	C	C	C	Y	C	C	Y	Y	C	C	Y	Y	C	C	C	C	C	Y	Y	C	Y	C	C	C	Y	Y	Y	C	C	C	C
1462	FAN_icon20215261.1	351	MF2112	T	T	T	W	W	W	T	W	W	T	T	W	W	T	T	W	T	T	T	T	T	W	W	W	W	W	T	T	W	T	T	W	T	T	W	W	W	T	T	W	T	T	W	W	W	T
1463	FAN_icon20215715.1	161	MF4358	Y	Y	Y	C	C	C	Y	Y	Y	C	C	C	Y	Y	Y	C	Y	C	C	Y	C	Y	T	C	C	Y	C	Y	Y	Y	Y	C	C	C	C	Y	C	C	C	Y	Y	Y	Y	C	C	C
1464	FAN_icon20215715.1	199	MF3550	R	R	R	G	G	G	G	N	G	R	R	R	G	G	G	R	G	R	R	G	R	G	G	R	R	G	R	G	G	G	G	R	R	R	R	G	R	R	R	G	N	N	G	R	R	R
1465	FAN_icon20231729.1	195	MF421	A	A	A	R	R	R	A	A	R	A	A	R	A	R	R	A	A	A	R	N	R	R	R	R	A	R	A	R	A	A	A	A	A	A	A	R	A	R	G	R	A	A	R	R	R	A
1466	FAN_icon20231729.1	235	MF117	A	A	A	M	M	M	A	A	M	A	A	M	A	M	M	A	A	A	M	N	M	M	M	M	A	M	A	M	A	A	A	A	A	A	A	M	A	M	M	M	A	A	M	M	M	A
1467	FAN_icon20236067.1	108	MF1838	G	G	G	S	S	S	G	G	S	G	G	S	G	S	S	G	G	G	S	G	S	S	S	S	G	S	G	S	S	G	G	G	G	G	G	S	G	S	S	S	G	G	S	S	G	G
1468	FAN_icon20266881.1	230	MF423	A	A	A	R	R	R	A	A	A	A	R	A	A	R	R	A	A	A	A	R	R	A	A	A	R	A	R	A	A	R	R	R	A	A	A	R	R	R	R	A	A	A	R	R	A	R
1469	FAN_icon20266881.1	262	MF1350	G	G	G	K	K	K	K	K	K	K	G	K	K	G	G	K	K	K	K	G	G	K	K	K	G	K	G	K	K	G	G	G	K	G	K	G	G	G	G	K	K	K	G	G	G	G
1470	FAN_icon20275611.1	221	MF1710	G	G	G	R	R	R	R	G	R	R	G	G	G	G	G	G	G	G	G	R	G	R	R	R	G	G	G	G	R	G	G	G	R	G	G	G	G	G	G	G	R	G	G	R	G	R
1471	FAN_icon20280955.1	204	MF2440	T	T	T	Y	Y	Y	T	Y	T	T	Y	Y	Y	T	T	Y	Y	Y	T	Y	Y	T	T	T	T	Y	T	Y	T	T	Y	T	Y	Y	Y	Y	Y	Y	Y	Y	T	T	T	Y	T	Y
1472	FAN_icon20293293.1	384	MF4039	W	W	W	T	T	T	T	T	T	T	T	T	W	W	W	T	W	W	W	T	T	W	W	T	T	T	T	W	T	W	W	W	T	T	T	W	T	W	W	W	T	T	W	T	W	T
1473	FAN_icon20293393.1	180	MF3213	R	R	R	A	A	A	A	A	A	R	R	R	A	A	A	A	R	R	A	R	A	A	A	R	R	R	A	A	A	R	R	A	R	A	A	R	R	A	A	A	A	A	R	R	A	R
1474	FAN_icon20296649.1	159	MF739	C	C	C	M	M	M	M	M	C	C	M	M	C	C	C	C	C	M	C	M	C	M	M	C	C	M	M	M	M	M	M	M	C	C	C	C	M	C	C	M	C	M	C	M	M	M
1475	FAN_icon20314797.1	297	MF424	A	A	A	R	R	R	R	R	A	R	R	A	A	R	R	R	A	R	R	R	A	A	A	A	A	A	A	R	A	A	A	A	A	A	A	R	R	R	R	A	A	R	A	R	R	A
1476	FAN_icon20316061.1	243	MF3554	R	R	R	G	G	G	G	G	G	G	G	R	R	G	G	R	G	R	G	R	R	G	G	R	R	G	R	G	R	G	G	G	G	R	G	G	R	R	R	G	G	G	G	G	R	R
1477	FAN_icon20316277.1	262	MF4626	Y	Y	Y	T	T	T	Y	T	Y	Y	Y	Y	T	Y	Y	T	Y	T	Y	T	T	Y	Y	T	T	Y	T	Y	T	Y	Y	Y	Y	T	Y	Y	T	Y	Y	Y	Y	Y	Y	Y	T	T
1478	FAN_icon20316277.1	346	MF3555	R	R	R	G	G	G	G	G	G	R	R	R	G	G	G	G	R	R	G	R	G	G	G	R	R	R	G	G	G	R	R	G	R	G	G	R	R	G	G	G	G	G	R	R	G	R
1479	FAN_icon20324025.1	206	MF588	A	A	A	W	W	W	A	W	A	A	W	W	W	W	W	W	W	A	W	A	A	A	A	A	W	W	W	W	A	W	W	W	A	W	W	W	W	W	W	W	A	W	A	A	W	A
1480	FAN_icon20324025.1	217	MF119	A	A	A	M	M	M	A	M	A	A	M	M	M	M	M	M	M	A	M	A	M	A	A	A	M	M	M	M	A	M	M	M	A	M	M	M	M	M	M	M	A	M	A	A	M	A
1481	FAN_icon20332369.1	285	MF425	A	A	A	R	R	R	R	A	R	R	A	A	A	A	A	A	A	R	A	R	A	R	G	R	A	A	A	A	R	A	A	A	R	A	A	A	A	A	A	A	R	A	A	R	A	R
1482	FAN_icon20332963.1	217	MF1188	C	C	C	Y	Y	Y	Y	C	C	Y	Y	C	Y	Y	Y	C	C	Y	C	C	T	C	C	Y	Y	C	Y	C	Y	C	C	Y	C	Y	C	T	Y	Y	Y	Y	C	C	Y	C	Y	C
1483	FAN_icon20334663.1	356	MF2711	K	K	K	T	T	T	T	K	T	K	K	T	T	T	T	K	T	T	T	K	T	T	T	T	T	T	T	K	K	K	K	T	K	T	T	K	T	T	T	T	K	T	T	T	T	T
1484	FAN_icon20344117.1	375	MF3557	R	R	R	G	G	G	G	G	R	R	G	G	G	G	G	G	G	R	R	R	R	G	G	R	G	R	R	R	R	G	G	G	G	R	R	R	R	G	G	R	R	R	G	G	R	G
1485	FAN_icon20357185.1	253	MF589	A	A	A	W	W	W	A	W	W	W	A	W	W	W	W	W	W	A	W	A	A	A	A	W	A	N	A	W	A	A	A	W	W	W	A	W	A	A	A	A	W	A	A	A	A	W
1486	FAN_icon20376659.1	373	MF2442	T	T	T	Y	Y	Y	T	Y	T	T	T	T	T	T	Y	Y	T	T	T	Y	Y	T	T	T	Y	T	Y	T	T	Y	Y	Y	T	N	T	Y	Y	Y	T	T	Y	T	Y	T	T	Y
1487	FAN_icon20383789.1	355	MF2796	M	M	M	A	A	A	M	A	M	A	M	M	A	A	A	M	M	A	A	A	M	A	A	A	M	M	M	A	A	A	A	M	A	A	A	A	M	M	M	M	M	A	M	A	A	A
1488	FAN_icon20392707.1	209	MF3897	W	W	W	A	A	A	W	W	W	W	W	A	A	W	W	A	W	A	W	A	A	W	W	A	A	W	A	W	A	W	W	W	W	A	W	W	A	A	A	W	W	W	N	W	A	A
1489	FAN_icon20392707.1	215	MF4628	Y	Y	Y	T	T	T	T	T	T	T	Y	Y	Y	T	T	Y	T	Y	T	Y	Y	T	T	Y	Y	T	Y	T	Y	T	T	T	T	Y	T	T	Y	Y	T	T	T	T	N	T	Y	Y
1490	FAN_icon20412837.1	215	MF427	A	A	A	R	R	R	A	R	A	R	R	A	R	R	R	R	A	A	A	R	R	R	R	R	A	R	R	R	R	R	R	A	A	R	R	R	R	A	A	A	A	R	R	A	R	R
1491	FAN_icon20413173.1	316	MF2797	M	M	M	A	A	A	A	A	A	A	M	M	A	M	M	A	M	M	A	A	A	A	A	M	M	M	M	M	A	M	M	A	M	A	A	M	M	A	A	A	A	A	A	A	A	M
1492	FAN_icon20427463.1	419	MF2116	T	T	T	W	W	W	T	T	W	W	T	T	W	T	T	T	W	W	T	T	T	W	W	T	W	T	W	W	T	W	W	W	W	W	T	T	T	W	N	T	W	W	W	N	W	W
1493	FAN_icon20432711.1	241	MF4364	Y	Y	Y	C	C	C	C	Y	Y	Y	Y	Y	C	Y	Y	C	C	Y	C	C	C	C	C	C	Y	C	C	C	C	Y	Y	Y	Y	Y	C	C	Y	C	C	Y	Y	Y	C	C	C	C
1494	FAN_icon20467737.1	335	MF1191	C	C	C	Y	Y	Y	C	C	Y	Y	Y	Y	C	Y	Y	C	C	C	C	C	C	C	C	Y	C	C	Y	C	Y	Y	Y	Y	Y	C	Y	C	Y	Y	Y	C	C	Y	Y	C	Y	C
1495	FAN_icon20469545.1	236	MF3216	R	R	R	A	A	A	A	A	A	R	N	A	A	R	R	A	R	R	R	R	A	R	R	A	R	A	A	A	R	R	R	N	R	R	R	R	G	A	A	A	R	A	R	N	R	R
1496	FAN_icon20485091.1	152	MF3666	S	S	S	C	C	C	C	S	C	C	C	C	S	C	C	S	C	S	C	S	S	C	C	S	S	C	S	C	S	C	C	C	C	S	C	C	S	C	C	C	C	C	C	C	S	S
1497	FAN_icon20493807.1	383	MF428	A	A	A	R	R	R	R	R	R	A	R	A	A	R	R	R	A	R	N	A	R	A	A	R	A	A	R	A	R	A	A	R	A	A	R	A	R	A	A	A	A	R	A	A	R	A
1498	FAN_icon20495735.1	181	MF3558	R	R	R	G	G	G	R	G	G	G	R	R	G	R	R	G	G	R	R	G	G	G	G	G	R	R	R	R	G	G	G	G	R	G	R	R	R	R	R	R	G	G	G	G	R	G
1499	FAN_icon20500115.1	76	MF590	A	A	A	W	W	W	W	N	W	W	A	A	A	W	W	A	A	A	N	W	W	W	W	A	A	W	W	A	A	A	A	W	T	A	A	A	W	A	A	W	A	W	A	A	A	N
1500	FAN_icon20500115.1	77	MF1840	G	G	G	S	S	S	S	N	S	S	G	G	G	G	S	G	G	G	N	S	S	S	S	G	G	S	S	G	G	G	G	S	C	G	G	G	S	G	G	S	G	S	G	G	G	N
1501	FAN_icon20510763.1	220	MF2713	K	K	K	T	T	T	T	T	T	K	K	K	T	T	T	K	T	K	K	T	K	T	T	K	K	N	K	T	T	T	T	K	K	K	K	T	K	K	K	T	T	T	T	K	K	K
1502	FAN_icon20518439.1	449	MF4365	Y	Y	Y	C	C	C	Y	Y	Y	C	C	C	C	C	C	C	C	Y	C	Y	C	C	C	Y	C	Y	Y	Y	Y	Y	Y	Y	Y	C	Y	Y	C	C	C	Y	C	Y	C	C	C	C
1503	FAN_icon20518937.1	90	MF3217	R	R	R	A	A	A	A	R	R	R	G	R	A	R	R	A	A	R	A	A	A	A	A	R	R	A	A	A	A	R	R	R	R	R	R	A	R	A	A	R	R	R	A	A	A	A
1504	FAN_icon20541680.1	432	MF429	A	A	A	R	R	R	A	A	R	R	R	R	A	A	A	A	A	A	R	A	A	A	A	R	R	A	A	A	R	A	A	A	A	A	A	A	R	A	A	A	R	A	R	A	R	A
1505	FAN_icon20547968.1	105	MF2606	K	K	K	G	G	G	G	K	G	G	K	K	K	K	K	G	K	K	K	G	K	G	G	G	G	G	G	K	K	G	G	G	K	K	G	K	G	K	K	G	G	K	N	K	K	N
1506	FAN_icon20554506.1	490	MF4367	Y	Y	Y	C	C	C	Y	Y	Y	C	C	C	Y	Y	Y	C	Y	C	C	Y	C	Y	Y	C	C	Y	C	Y	Y	Y	Y	C	C	C	C	Y	C	C	C	Y	Y	Y	Y	C	C	C
1507	FAN_icon20555060.1	245	MF4631	Y	Y	Y	T	T	T	T	T	Y	T	Y	Y	T	T	T	T	Y	Y	Y	Y	Y	T	T	Y	T	T	T	T	T	T	T	Y	Y	Y	Y	T	Y	Y	Y	Y	Y	T	T	Y	T	Y
1508	FAN_icon20557352.1	374	MF2714	K	K	K	T	T	T	T	T	T	K	K	K	T	T	T	K	T	K	T	T	K	T	T	K	K	T	G	T	T	T	T	K	K	K	K	T	G	K	K	T	T	T	N	K	K	T
1509	FAN_icon20559258.1	408	MF1841	G	G	G	S	S	S	G	S	G	S	S	G	S	S	G	S	G	G	G	S	S	S	S	S	G	C	G	S	S	S	G	G	G	S	S	G	S	G	G	G	G	S	G	G	S	S
1510	FAN_icon20561888.1	384	MF3560	R	R	R	G	G	G	G	G	G	R	G	R	G	G	G	G	G	G	G	G	G	G	G	R	G	R	R	G	R	G	G	G	G	G	G	R	G	R	R	G	G	G	G	R	G	R
1511	FAN_icon20568812.1	222	MF4369	Y	Y	Y	C	C	C	Y	Y	C	Y	C	Y	C	C	C	C	C	Y	C	Y	C	C	C	Y	C	C	Y	C	Y	C	C	C	C	C	C	Y	Y	Y	C	C	C	C	C	Y	C	C
1512	FAN_icon20578448.1	211	MF3668	S	S	S	C	C	C	C	N	S	S	S	C	S	C	C	S	C	C	C	C	S	S	S	S	C	C	C	C	S	S	S	S	C	S	C	C	S	C	C	C	S	S	S	S	C	S
1513	FAN_icon20578548.1	269	MF1194	C	C	C	Y	Y	Y	C	Y	Y	C	C	C	C	Y	Y	Y	C	Y	C	Y	Y	Y	Y	C	Y	C	Y	Y	Y	C	C	Y	C	C	C	C	Y	Y	Y	Y	Y	N	C	C	Y	T
1514	FAN_icon20581486.1	235	MF3218	R	R	R	A	A	A	A	R	A	A	A	A	R	A	A	R	A	R	A	R	R	A	A	R	R	A	R	A	R	A	A	A	A	R	A	A	R	A	A	A	A	A	A	A	R	R
1515	FAN_icon20583274.1	506	MF3900	W	W	W	A	A	A	A	W	A	A	A	A	W	A	A	W	A	W	A	W	W	A	A	W	W	A	W	A	W	A	A	A	A	W	A	A	W	A	A	A	A	A	A	A	W	W
1516	FAN_icon20605322.1	475	MF120	A	A	A	M	M	M	M	M	M	A	M	A	A	A	A	A	A	A	A	A	A	A	A	A	A	M	N	M	M	A	A	A	A	A	A	M	M	M	M	A	A	A	M	A	A	M
1517	FAN_icon20615686.1	365	MF592	A	A	A	W	W	W	A	A	A	W	A	A	W	A	A	A	A	W	A	W	A	A	A	A	A	A	A	A	A	W	W	W	W	W	W	A	W	A	A	A	W	W	A	A	W	W
1518	FAN_icon20620372.1	603	MF2448	T	T	T	Y	Y	Y	Y	T	T	Y	T	T	Y	T	T	T	Y	T	T	T	T	Y	Y	Y	T	Y	Y	T	T	Y	Y	Y	T	T	T	T	T	T	T	T	Y	T	T	T	T	Y
1519	FAN_icon20621180.1	274	MF431	A	A	A	R	R	R	R	A	R	R	A	A	A	A	A	A	A	A	A	A	A	R	R	R	A	A	A	A	R	A	A	A	R	A	A	A	A	A	A	A	R	A	A	R	A	R
1520	FAN_icon20621830.1	546	MF1843	G	G	G	S	S	S	G	S	S	G	S	G	G	S	S	S	G	S	S	G	S	G	G	S	G	G	S	S	G	G	G	S	G	G	S	G	S	G	G	G	G	S	G	G	S	G
1521	FAN_icon20626312.1	579	MF3219	R	R	R	A	A	A	A	A	R	A	R	A	A	A	A	R	R	R	A	R	A	A	A	R	A	A	A	R	R	A	A	A	R	A	A	A	A	A	A	R	A	A	A	A	A	R
1522	FAN_icon20662682.1	252	MF121	A	A	A	M	M	M	A	M	M	A	A	A	A	A	A	A	A	M	A	A	M	M	M	A	A	C	M	M	M	M	M	A	A	A	A	M	M	A	A	M	A	M	M	A	M	M
1523	FAN_icon20664090.1	271	MF1196	C	C	C	Y	Y	Y	Y	C	C	Y	C	C	Y	Y	Y	C	Y	Y	C	Y	Y	Y	Y	C	C	C	Y	Y	Y	C	Y	C	Y	Y	C	C	C	Y	Y	Y	C	C	C	C	C	Y
1524	FAN_icon20681614.1	141	MF2121	T	T	T	W	W	W	T	W	T	W	T	T	T	T	T	W	T	W	T	T	T	T	T	T	W	W	T	T	T	T	T	T	T	T	W	W	T	T	T	T	W	W	T	W	W	T
1525	FAN_icon20685886.1	450	MF3220	R	R	R	A	A	A	A	A	R	R	A	A	A	A	A	A	A	R	R	R	R	A	A	R	A	R	R	R	R	A	A	A	A	R	R	R	R	A	A	R	R	R	R	A	R	A
1526	FAN_icon20694862.1	545	MF433	A	A	A	R	R	R	R	G	A	A	A	A	R	A	A	R	A	A	N	R	R	R	R	A	R	R	A	A	A	A	A	A	A	R	A	A	A	A	A	R	A	A	R	R	R	R
1527	FAN_icon20694862.1	574	MF1197	C	C	C	Y	Y	Y	Y	T	C	C	C	C	Y	C	C	Y	C	C	C	Y	Y	Y	Y	C	Y	C	C	C	C	C	C	C	C	Y	C	C	C	C	C	Y	C	C	Y	Y	Y	Y
1528	FAN_icon20699952.1	444	MF2609	K	K	K	G	G	G	G	G	K	G	G	N	G	K	G	G	K	G	G	K	K	G	G	K	G	K	G	K	G	G	K	G	K	K	K	G	G	G	G	G	K	G	K	G	K	K
1529	FAN_icon20699952.1	602	MF3562	R	R	R	G	G	G	R	R	G	R	R	N	G	G	G	G	G	R	R	G	G	R	R	G	G	G	R	G	R	G	G	R	G	G	G	R	R	R	R	R	G	R	G	R	G	G
1530	FAN_icon20702284.1	351	MF3761	S	S	S	G	G	G	G	S	G	S	S	S	G	G	G	S	G	S	G	S	G	G	G	S	S	G	S	G	S	G	G	S	G	S	S	G	G	S	S	G	S	S	G	G	S	S
1531	FAN_icon20707612.1	530	MF4374	Y	Y	Y	C	C	C	Y	C	Y	C	C	Y	C	Y	Y	Y	C	Y	C	C	Y	C	C	C	Y	C	C	Y	C	C	C	C	C	Y	Y	C	Y	C	C	C	C	C	C	Y	Y	Y
1532	FAN_icon20713114.1	140	MF4634	Y	Y	Y	T	T	T	Y	T	T	T	Y	Y	Y	T	T	T	Y	Y	T	Y	Y	T	T	T	Y	Y	Y	T	T	Y	Y	Y	T	T	T	Y	Y	Y	Y	Y	Y	T	Y	T	T	T
1533	FAN_icon20713114.1	182	MF2929	M	M	M	C	C	C	C	M	M	M	C	C	C	M	M	M	C	C	M	C	C	M	M	M	C	C	C	M	M	C	C	C	M	M	M	C	C	C	C	C	C	M	C	M	M	M
1534	FAN_icon20715430.1	522	MF845	C	C	C	S	S	S	C	C	S	C	C	C	S	S	S	S	S	S	S	C	S	S	S	S	S	C	C	C	C	C	C	C	S	C	S	S	C	S	C	C	S	C	S	S	C	C
1535	FAN_icon20740332.1	450	MF593	A	A	A	W	W	W	T	A	A	W	A	A	W	W	W	W	W	W	A	W	W	W	W	A	A	A	W	W	W	W	W	A	W	W	A	A	A	A	W	W	A	A	A	A	A	W
1536	FAN_icon20750376.1	516	MF594	A	A	A	W	W	W	W	A	W	A	A	A	W	A	A	W	W	A	W	W	W	A	A	W	A	W	A	A	W	W	W	W	W	A	W	A	W	W	W	W	A	A	W	A	W	W
1537	FAN_icon20755450.1	85	MF2715	K	K	K	T	T	T	T	K	T	K	K	T	T	K	K	T	K	K	K	T	K	K	K	K	K	T	N	T	T	K	K	T	K	K	K	T	K	T	T	K	K	K	T	T	K	T
1538	FAN_icon20761216.1	690	MF1726	G	G	G	R	R	R	G	G	R	R	R	R	G	R	G	R	R	R	R	G	R	G	G	G	G	G	N	G	G	R	R	R	R	R	R	G	G	R	R	R	R	R	G	G	R	R
1539	FAN_icon20763838.1	619	MF436	A	A	A	R	R	R	A	R	A	R	A	R	A	R	R	R	R	A	A	R	R	A	A	A	R	R	A	R	R	R	R	R	A	A	A	A	R	A	R	R	R	R	R	R	A	A
1540	FAN_icon20764650.1	71	MF123	A	A	A	M	M	M	A	M	M	A	A	M	A	M	M	M	A	M	A	M	M	M	M	A	M	A	M	M	M	A	A	M	A	A	A	A	N	M	M	M	M	M	A	A	M	M
1541	FAN_icon20766698.1	656	MF848	C	C	C	S	S	S	C	C	C	C	S	S	S	S	S	S	C	C	C	C	C	S	S	S	C	C	S	C	C	S	S	C	C	C	S	S	C	C	C	C	S	C	S	S	S	C
1542	FAN_icon20787670.1	706	MF4045	W	W	W	T	T	T	T	W	T	T	T	T	W	T	T	W	T	W	T	W	W	T	T	W	W	T	N	T	W	T	T	T	T	W	T	T	W	T	T	T	T	T	T	T	W	W
1543	FAN_icon20803022.1	731	MF1727	G	G	G	R	R	R	R	G	G	R	G	G	R	G	G	G	R	G	R	G	G	G	G	G	R	R	G	G	G	R	R	G	R	G	G	R	G	G	G	R	G	G	G	G	R	G
1544	FAN_icon20806992.1	586	MF1728	G	G	G	R	R	R	G	G	R	R	G	R	G	R	R	R	R	R	R	R	R	R	R	R	R	G	G	G	G	R	R	R	R	R	R	G	G	G	G	R	R	R	G	G	R	G
1545	FAN_icon20828054.1	886	MF1201	C	C	C	Y	Y	Y	Y	C	C	Y	C	Y	C	Y	Y	C	C	C	N	Y	C	C	C	C	C	Y	Y	Y	Y	Y	Y	Y	C	Y	C	C	Y	C	C	Y	C	Y	C	C	C	Y
1546	FAN_icon20831320.1	429	MF1729	G	G	G	R	R	R	R	G	G	R	G	G	R	R	R	G	R	R	G	R	R	R	R	G	G	G	R	R	R	R	R	G	R	R	G	G	G	R	R	R	G	G	G	G	G	R
1547	FAN_icon20833794.1	301	MF3565	R	R	R	G	G	G	G	G	G	G	G	N	G	N	N	R	R	G	G	R	R	G	G	R	R	R	G	R	G	R	R	G	R	R	R	G	G	G	G	G	R	G	R	G	R	R
1548	FAN_icon20833794.1	423	MF1730	G	G	G	R	R	R	R	G	G	R	G	R	G	G	R	R	G	R	G	R	R	G	G	R	R	G	R	G	R	R	R	R	G	R	G	R	R	R	R	R	G	G	R	G	R	G
1549	FAN_icon20837838.1	244	MF3568	R	R	R	G	G	G	R	R	G	R	R	G	R	G	G	G	G	R	R	G	R	R	R	G	G	R	R	G	R	G	G	R	G	G	G	R	G	R	R	R	R	R	G	R	G	G
1550	FAN_icon20837838.1	338	MF1731	G	G	G	R	R	R	R	R	G	R	R	R	G	G	G	G	G	G	G	R	G	G	G	G	G	R	R	R	R	R	R	R	G	G	G	G	R	G	G	R	G	G	G	G	G	R
1551	FAN_icon20841844.1	485	MF1844	G	G	G	S	S	S	G	G	S	S	G	S	G	S	S	S	S	S	S	S	S	G	G	S	G	G	G	G	G	S	S	S	S	S	G	G	G	G	G	S	S	S	G	G	S	G
1552	FAN_icon20841844.1	502	MF437	A	A	A	R	R	R	R	R	A	A	A	A	R	A	N	A	A	A	A	A	A	R	N	A	R	R	R	R	R	A	A	A	A	A	A	R	R	R	R	A	A	A	R	R	A	R
1553	FAN_icon20845478.1	867	MF1359	G	G	G	K	K	K	K	G	K	K	G	G	G	K	K	G	G	G	K	G	G	K	K	K	K	G	K	G	K	G	G	K	G	G	G	G	G	G	G	G	K	K	K	G	K	G
[truncated: 3 more columns]
