# Supplementary material for: ddRAD-seq derived genome-wide SNPs, high density linkage map and QTLs for fruit quality traits in strawberry (Fragaria x ananassa)
Source: 3 Biotech. 2020 Jul 27;10(8):353. doi: 10.1007/s13205-020-02291-5 (PMC7385052; doi:10.1007/s13205-020-02291-5)
Supplement: Supplementary file 5 — Supplementary file5 (XLS 1115 kb) [file 13205_2020_2291_MOESM5_ESM.xls]

## Sheet: a. Genes-QTLs for fruit length
Table S6 (a-d): List of genes within the flanking regions of the identified QTLs for fruit length (a), fruit diameter (b), fruit weight (c) and fruit soluble sugar content (d). The Fragaria x ananassa genome IDs corresponding to the flanking markers of the QTLs were first blasted against Fragaria vesca annonated genome version v4.0.a1 and the genes that lie within this region is listed.
SL	Name	Location	Annotation
Genes within the region of QTL qFL-3B1
1	FvH4_3g21560.1	Fvb3_v4.0.a1:14654427..14657421	terpene synthase 21
2	FvH4_3g21390.1	Fvb3_v4.0.a1:14466311..14476072	terpene synthase 21
3	FvH4_3g23220.1	Fvb3_v4.0.a1:16290008..16300530	Alpha amylase family protein
4	FvH4_3g21680.1	Fvb3_v4.0.a1:14755636..14758970	HSP20-like chaperones superfamily protein
5	FvH4_3g19420.1	Fvb3_v4.0.a1:12590192..12597428	ARM repeat superfamily protein
6	FvH4_3g19100.1	Fvb3_v4.0.a1:12293056..12297328	CONTAINS InterPro DOMAIN/s: Casein kinase substrate, phosphoprotein PP28 (InterPro:IPR019380); Has 30201 Blast hits to 17322 proteins in 780 species: Archae - 12; Bacteria - 1396; Metazoa - 17338; Fungi - 3422; Plants - 5037; Viruses - 0; Other Eukaryotes - 2996 (source: NCBI BLink).
7	FvH4_3g23830.1	Fvb3_v4.0.a1:16907701..16908078	2-oxoglutarate (2OG) and Fe(II)-dependent oxygenase superfamily protein
8	FvH4_3g19430.1	Fvb3_v4.0.a1:12597965..12600101	chloroplast 30S ribosomal protein S20, putative
9	FvH4_3g20180.1	Fvb3_v4.0.a1:13258916..13262267	Nucleotide-diphospho-sugar transferases superfamily protein
10	FvH4_3g19690.1	Fvb3_v4.0.a1:12882670..12885065	3-hydroxyacyl-CoA dehydrogenase family protein
11	FvH4_3g23910.1	Fvb3_v4.0.a1:17002317..17005099	ribosomal protein S15A E
12	FvH4_3g21050.1	Fvb3_v4.0.a1:14066664..14066990	Ribosomal protein S25 family protein
13	FvH4_3g23820.1	Fvb3_v4.0.a1:16894370..16896250	Ribosomal protein S8e family protein
14	FvH4_3g23850.1	Fvb3_v4.0.a1:16923160..16925418	Ribosomal protein S8e family protein
15	FvH4_3g18440.1	Fvb3_v4.0.a1:11784872..11787407	ribosomal protein L16
16	FvH4_3g21600.1	Fvb3_v4.0.a1:14696396..14698952	Translation protein SH3-like family protein
17	FvH4_3g19530.1	Fvb3_v4.0.a1:12641518..12641856	60S acidic ribosomal protein family
18	FvH4_3g19540.1	Fvb3_v4.0.a1:12645499..12645837	60S acidic ribosomal protein family
19	FvH4_3g19560.1	Fvb3_v4.0.a1:12663819..12664142	60S acidic ribosomal protein family
20	FvH4_3g19860.1	Fvb3_v4.0.a1:13015598..13015966	60S acidic ribosomal protein family
21	FvH4_3g19900.1	Fvb3_v4.0.a1:13037898..13038266	60S acidic ribosomal protein family
22	FvH4_3g23010.1	Fvb3_v4.0.a1:16138126..16139952	Ribosomal protein L2 family
23	FvH4_3g19850.1	Fvb3_v4.0.a1:13011326..13013100	Ribosomal protein L2 family
24	FvH4_3g23560.1	Fvb3_v4.0.a1:16641264..16645799	microtubule-associated proteins 65-1
25	FvH4_3g24090.1	Fvb3_v4.0.a1:17119975..17124984	ATP-binding cassette A2
26	FvH4_3g22220.1	Fvb3_v4.0.a1:15232840..15233319	multidrug resistance-associated protein 13
27	FvH4_3g18590.1	Fvb3_v4.0.a1:11899422..11901254	ABC-2 type transporter family protein
28	FvH4_3g20680.1	Fvb3_v4.0.a1:13736969..13739862	ABC-2 type transporter family protein
29	FvH4_3g23360.1	Fvb3_v4.0.a1:16399136..16402940	co-factor for nitrate, reductase and xanthine dehydrogenase 5
30	FvH4_3g19300.1	Fvb3_v4.0.a1:12467637..12468524	AGAMOUS-like 92
31	FvH4_3g19400.1	Fvb3_v4.0.a1:12573916..12578497	Concanavalin A-like lectin protein kinase family protein
32	FvH4_3g24390.1	Fvb3_v4.0.a1:17457487..17463359	alkaline/neutral invertase
33	FvH4_3g18220.1	Fvb3_v4.0.a1:11656227..11660044	UDP-Glycosyltransferase superfamily protein
34	FvH4_3g18210.1	Fvb3_v4.0.a1:11649716..11656246	anaphase promoting complex 6
35	FvH4_3g18470.1	Fvb3_v4.0.a1:11797614..11798715	Pollen Ole e 1 allergen and extensin family protein
36	FvH4_3g18480.1	Fvb3_v4.0.a1:11800223..11801476	Pollen Ole e 1 allergen and extensin family protein
37	FvH4_3g22560.1	Fvb3_v4.0.a1:15554128..15554562	apyrase 2
38	FvH4_3g23140.1	Fvb3_v4.0.a1:16203230..16208083	aspartic proteinase A1
39	FvH4_3g23420.1	Fvb3_v4.0.a1:16455769..16463666	beta glucosidase 11
40	FvH4_3g24470.1	Fvb3_v4.0.a1:17524104..17528411	Protein of unknown function (DUF2361)
41	FvH4_3g23640.1	Fvb3_v4.0.a1:16736032..16744665	TATA BOX ASSOCIATED FACTOR II 59
42	FvH4_3g23590.1	Fvb3_v4.0.a1:16673891..16678336	lipid-binding serum glycoprotein family protein
43	FvH4_3g22900.1	Fvb3_v4.0.a1:16036797..16041802	Galactosyltransferase family protein
44	FvH4_3g21300.1	Fvb3_v4.0.a1:14269010..14273326	Leucine-rich repeat transmembrane protein kinase protein
45	FvH4_3g22720.1	Fvb3_v4.0.a1:15724581..15728719	RNA-binding (RRM/RBD/RNP motifs) family protein
46	FvH4_3g24660.1	Fvb3_v4.0.a1:17762611..17764641	Glycosyltransferase family 29 (sialyltransferase) family protein
47	FvH4_3g19210.1	Fvb3_v4.0.a1:12373651..12374832	cell division cycle 5
48	FvH4_3g19200.1	Fvb3_v4.0.a1:12373073..12373621	cell division cycle 5
49	FvH4_3g21150.1	Fvb3_v4.0.a1:14172700..14178010	Protein kinase superfamily protein
50	FvH4_3g21470.1	Fvb3_v4.0.a1:14583229..14585248	plastid developmental protein DAG, putative
51	FvH4_3g22620.1	Fvb3_v4.0.a1:15645939..15652663	heat shock protein 70 (Hsp 70) family protein
52	FvH4_3g19740.1	Fvb3_v4.0.a1:12909325..12912297	glyoxalase I homolog
53	FvH4_3g22990.1	Fvb3_v4.0.a1:16121038..16123449	glyoxalase I homolog
54	FvH4_3g24430.1	Fvb3_v4.0.a1:17494059..17498435	phosphoenolpyruvate carboxylase-related kinase 1
55	FvH4_3g20160.1	Fvb3_v4.0.a1:13252995..13255367	F-box/RNI-like superfamily protein
56	FvH4_3g22870.1	Fvb3_v4.0.a1:16022234..16028843	ATPase, F1 complex, gamma subunit protein
57	FvH4_3g22880.1	Fvb3_v4.0.a1:16027731..16028648	ATPase, F1 complex, gamma subunit protein
58	FvH4_3g18580.1	Fvb3_v4.0.a1:11894568..11899267	Protein kinase superfamily protein
59	FvH4_3g18450.1	Fvb3_v4.0.a1:11790068..11794042	Alg9-like mannosyltransferase family
60	FvH4_3g18190.1	Fvb3_v4.0.a1:11640425..11643382	RAB GTPase homolog A1B
61	FvH4_3g21170.1	Fvb3_v4.0.a1:14190886..14192988	F-box/RNI-like/FBD-like domains-containing protein
62	FvH4_3g18850.1	Fvb3_v4.0.a1:12105433..12105924	Bifunctional inhibitor/lipid-transfer protein/seed storage 2S albumin superfamily protein
63	FvH4_3g22840.1	Fvb3_v4.0.a1:15992344..15993027	glycosyl hydrolase family 81 protein
64	FvH4_3g21570.1	Fvb3_v4.0.a1:14668259..14669284	DA1
65	FvH4_3g20170.1	Fvb3_v4.0.a1:13256197..13257615	Dynein light chain type 1 family protein
66	FvH4_3g18240.1	Fvb3_v4.0.a1:11669886..11671490	similar to RCD one 2
67	FvH4_3g19960.1	Fvb3_v4.0.a1:13112928..13113164	EF hand calcium-binding protein family
68	FvH4_3g20960.1	Fvb3_v4.0.a1:13985288..13986618	disease resistance protein (TIR-NBS-LRR class), putative
69	FvH4_3g19800.1	Fvb3_v4.0.a1:12956668..12957453	VQ motif-containing protein
70	FvH4_3g21640.1	Fvb3_v4.0.a1:14713805..14720275	AP2/B3-like transcriptional factor family protein
71	FvH4_3g22850.1	Fvb3_v4.0.a1:15996649..16000511	syntaxin of plants 61
72	FvH4_3g19140.1	Fvb3_v4.0.a1:12335183..12337123	Optic atrophy 3 protein (OPA3)
73	FvH4_3g24320.1	Fvb3_v4.0.a1:17401998..17404612	GDSL-like Lipase/Acylhydrolase superfamily protein
74	FvH4_3g18490.1	Fvb3_v4.0.a1:11813300..11814481	Pollen Ole e 1 allergen and extensin family protein
75	FvH4_3g22290.1	Fvb3_v4.0.a1:15314134..15316178	FUNCTIONS IN: molecular_function unknown; INVOLVED IN: biological_process unknown; LOCATED IN: membrane; EXPRESSED IN: 14 plant structures; EXPRESSED DURING: 4 anthesis, C globular stage, F mature embryo stage, petal differentiation and expansion stage, E expanded cotyledon stage; CONTAINS InterPro DOMAIN/s: Aminotransferase-like, plant mobile domain (InterPro:IPR019557), Protein of unknown funct…
76	FvH4_3g22300.1	Fvb3_v4.0.a1:15318038..15320187	FUNCTIONS IN: molecular_function unknown; INVOLVED IN: biological_process unknown; LOCATED IN: membrane; EXPRESSED IN: 14 plant structures; EXPRESSED DURING: 4 anthesis, C globular stage, F mature embryo stage, petal differentiation and expansion stage, E expanded cotyledon stage; CONTAINS InterPro DOMAIN/s: Aminotransferase-like, plant mobile domain (InterPro:IPR019557), Protein of unknown funct…
77	FvH4_3g23840.1	Fvb3_v4.0.a1:16908492..16910166	SBP (S-ribonuclease binding protein) family protein
78	FvH4_3g22160.1	Fvb3_v4.0.a1:15194956..15198581	D111/G-patch domain-containing protein
79	FvH4_3g19550.1	Fvb3_v4.0.a1:12646466..12646753	Essential protein Yae1, N-terminal
80	FvH4_3g23720.1	Fvb3_v4.0.a1:16798025..16798858	Serine protease inhibitor (SERPIN) family protein
81	FvH4_3g18880.1	Fvb3_v4.0.a1:12129525..12130645	PLAC8 family protein
82	FvH4_3g23750.1	Fvb3_v4.0.a1:16818335..16822053	RmlC-like cupins superfamily protein
83	FvH4_3g22650.1	Fvb3_v4.0.a1:15689593..15693971	unknown protein; INVOLVED IN: biological_process unknown; LOCATED IN: chloroplast; EXPRESSED IN: 22 plant structures; EXPRESSED DURING: 13 growth stages; BEST Arabidopsis thaliana protein match is: unknown protein (TAIR:AT3G20350.1); Has 21445 Blast hits to 15134 proteins in 1325 species: Archae - 461; Bacteria - 2309; Metazoa - 11052; Fungi - 1737; Plants - 1035; Viruses - 42; Other Eukaryotes -…
84	FvH4_3g22670.1	Fvb3_v4.0.a1:15695877..15699835	OTU-like cysteine protease family protein
85	FvH4_3g22760.1	Fvb3_v4.0.a1:15746056..15749996	unknown protein; Has 109 Blast hits to 109 proteins in 44 species: Archae - 0; Bacteria - 2; Metazoa - 61; Fungi - 8; Plants - 36; Viruses - 0; Other Eukaryotes - 2 (source: NCBI BLink).
86	FvH4_3g23190.1	Fvb3_v4.0.a1:16269314..16269781	Stigma-specific Stig1 family protein
87	FvH4_3g23170.1	Fvb3_v4.0.a1:16248212..16259704	unknown protein; Has 218 Blast hits to 209 proteins in 78 species: Archae - 0; Bacteria - 0; Metazoa - 141; Fungi - 2; Plants - 33; Viruses - 0; Other Eukaryotes - 42 (source: NCBI BLink).
88	FvH4_3g22450.1	Fvb3_v4.0.a1:15490512..15493212	Transmembrane proteins 14C
89	FvH4_3g22280.1	Fvb3_v4.0.a1:15299640..15300674	Plant mobile domain protein family
90	FvH4_3g22000.1	Fvb3_v4.0.a1:15054722..15059078	electron transfer flavoprotein alpha
91	FvH4_3g21830.1	Fvb3_v4.0.a1:14897514..14898167	unknown protein; FUNCTIONS IN: molecular_function unknown; INVOLVED IN: biological_process unknown; LOCATED IN: chloroplast, chloroplast stroma; EXPRESSED IN: 22 plant structures; EXPRESSED DURING: 13 growth stages; Has 26 Blast hits to 26 proteins in 9 species: Archae - 0; Bacteria - 0; Metazoa - 0; Fungi - 0; Plants - 26; Viruses - 0; Other Eukaryotes - 0 (source: NCBI BLink).
92	FvH4_3g22180.1	Fvb3_v4.0.a1:15210449..15214051	basic helix-loop-helix (bHLH) DNA-binding superfamily protein
93	FvH4_3g23800.1	Fvb3_v4.0.a1:16885492..16889668	2-oxoglutarate (2OG) and Fe(II)-dependent oxygenase superfamily protein
94	FvH4_3g20720.1	Fvb3_v4.0.a1:13769439..13773756	Peroxisomal membrane 22 kDa (Mpv17/PMP22) family protein
95	FvH4_3g20660.1	Fvb3_v4.0.a1:13708361..13709330	Toll-Interleukin-Resistance (TIR) domain family protein
96	FvH4_3g20000.1	Fvb3_v4.0.a1:13130946..13136935	Ubiquitin-conjugating enzyme family protein
97	FvH4_3g20020.1	Fvb3_v4.0.a1:13167179..13171368	Ubiquitin-conjugating enzyme family protein
98	FvH4_3g19950.1	Fvb3_v4.0.a1:13108497..13110404	unknown protein; FUNCTIONS IN: molecular_function unknown; INVOLVED IN: biological_process unknown; LOCATED IN: endomembrane system; EXPRESSED IN: 23 plant structures; EXPRESSED DURING: 13 growth stages; BEST Arabidopsis thaliana protein match is: unknown protein (TAIR:AT3G15358.1); Has 49 Blast hits to 49 proteins in 9 species: Archae - 0; Bacteria - 0; Metazoa - 0; Fungi - 0; Plants - 49; Virus…
99	FvH4_3g19940.1	Fvb3_v4.0.a1:13097444..13103136	Protein of unknown function (DUF616)
100	FvH4_3g19930.1	Fvb3_v4.0.a1:13081791..13089462	Protein kinase superfamily protein
101	FvH4_3g19840.1	Fvb3_v4.0.a1:12999735..13005274	RNA-binding S4 domain-containing protein
102	FvH4_3g19820.1	Fvb3_v4.0.a1:12997233..12997700	Stigma-specific Stig1 family protein
103	FvH4_3g19810.1	Fvb3_v4.0.a1:12987557..12992843	Dynamin related protein 5A
104	FvH4_3g19650.1	Fvb3_v4.0.a1:12767412..12769219	squamosa promoter binding protein-like 4
105	FvH4_3g19630.1	Fvb3_v4.0.a1:12701135..12701878	unknown protein; FUNCTIONS IN: molecular_function unknown; INVOLVED IN: biological_process unknown; LOCATED IN: cellular_component unknown; BEST Arabidopsis thaliana protein match is: unknown protein (TAIR:AT3G15250.1); Has 315 Blast hits to 216 proteins in 74 species: Archae - 0; Bacteria - 86; Metazoa - 43; Fungi - 52; Plants - 27; Viruses - 1; Other Eukaryotes - 106 (source: NCBI BLink).
106	FvH4_3g19060.1	Fvb3_v4.0.a1:12271742..12277615	unknown protein; Has 21 Blast hits to 21 proteins in 9 species: Archae - 0; Bacteria - 2; Metazoa - 0; Fungi - 0; Plants - 19; Viruses - 0; Other Eukaryotes - 0 (source: NCBI BLink).
107	FvH4_3g18770.1	Fvb3_v4.0.a1:12052450..12058501	sodium/calcium exchanger family protein / calcium-binding EF hand family protein
108	FvH4_3g18750.1	Fvb3_v4.0.a1:12044362..12050494	sodium/calcium exchanger family protein / calcium-binding EF hand family protein
109	FvH4_3g18760.1	Fvb3_v4.0.a1:12045685..12050554	sodium/calcium exchanger family protein / calcium-binding EF hand family protein
110	FvH4_3g18800.1	Fvb3_v4.0.a1:12079063..12082115	sodium/calcium exchanger family protein / calcium-binding EF hand family protein
111	FvH4_3g18790.1	Fvb3_v4.0.a1:12073353..12078083	sodium/calcium exchanger family protein / calcium-binding EF hand family protein
112	FvH4_3g18670.1	Fvb3_v4.0.a1:11954112..11957181	Lactate/malate dehydrogenase family protein
113	FvH4_3g18610.1	Fvb3_v4.0.a1:11905447..11909593	unknown protein; BEST Arabidopsis thaliana protein match is: unknown protein (TAIR:AT1G53800.1); Has 11909 Blast hits to 7704 proteins in 757 species: Archae - 51; Bacteria - 1338; Metazoa - 4550; Fungi - 987; Plants - 464; Viruses - 24; Other Eukaryotes - 4495 (source: NCBI BLink).
114	FvH4_3g18570.1	Fvb3_v4.0.a1:11887449..11891877	Class I glutamine amidotransferase-like superfamily protein
115	FvH4_3g18550.1	Fvb3_v4.0.a1:11854378..11858772	Galactosyltransferase family protein
116	FvH4_3g18510.1	Fvb3_v4.0.a1:11827273..11831487	tetratricopetide-repeat thioredoxin-like 1
117	FvH4_3g18430.1	Fvb3_v4.0.a1:11778044..11784402	phosphoenolpyruvate carboxylase 1
118	FvH4_3g18250.1	Fvb3_v4.0.a1:11672882..11676421	tubby like protein 7
119	FvH4_3g18160.1	Fvb3_v4.0.a1:11581770..11586629	Plant protein of unknown function (DUF641)
120	FvH4_3g18130.1	Fvb3_v4.0.a1:11553822..11557514	Ubiquitin domain-containing protein
121	FvH4_3g21900.1	Fvb3_v4.0.a1:14963636..14964535	cyclophilin 59
122	FvH4_3g22930.1	Fvb3_v4.0.a1:16073262..16074236	Disease resistance-responsive (dirigent-like protein) family protein
123	FvH4_3g20300.1	Fvb3_v4.0.a1:13335707..13337455	NAD(P)-linked oxidoreductase superfamily protein
124	FvH4_3g20920.1	Fvb3_v4.0.a1:13967981..13969739	Protein of unknown function (DUF761)
125	FvH4_3g22920.1	Fvb3_v4.0.a1:16045946..16048554	Ubiquitin-like superfamily protein
126	FvH4_3g23150.1	Fvb3_v4.0.a1:16228000..16231030	WRKY family transcription factor
127	FvH4_3g18940.1	Fvb3_v4.0.a1:12181564..12182808	NAC domain containing protein 28
128	FvH4_3g18930.1	Fvb3_v4.0.a1:12162835..12164016	NAC domain containing protein 28
129	FvH4_3g20130.1	Fvb3_v4.0.a1:13240572..13242624	Leucine-rich receptor-like protein kinase family protein
130	FvH4_3g18640.1	Fvb3_v4.0.a1:11938312..11944290	Plant protein of unknown function (DUF828)
131	FvH4_3g18650.1	Fvb3_v4.0.a1:11938312..11945856	Plant protein of unknown function (DUF828)
132	FvH4_3g18680.1	Fvb3_v4.0.a1:11959806..11964644	global transcription factor group E3
133	FvH4_3g18700.1	Fvb3_v4.0.a1:11964883..11967045	UDP-Glycosyltransferase superfamily protein
134	FvH4_3g18720.1	Fvb3_v4.0.a1:11982008..11982354	CLAVATA3/ESR-RELATED 1
135	FvH4_3g18730.1	Fvb3_v4.0.a1:11983125..11989719	P-loop containing nucleoside triphosphate hydrolases superfamily protein
136	FvH4_3g24510.1	Fvb3_v4.0.a1:17548572..17548812	Pathogenesis-related thaumatin superfamily protein
137	FvH4_3g18170.1	Fvb3_v4.0.a1:11610983..11612584	NAC domain containing protein 32
138	FvH4_3g23740.1	Fvb3_v4.0.a1:16813831..16815656	Pectin lyase-like superfamily protein
139	FvH4_3g18260.1	Fvb3_v4.0.a1:11677444..11680969	unknown protein; Has 35333 Blast hits to 34131 proteins in 2444 species: Archae - 798; Bacteria - 22429; Metazoa - 974; Fungi - 991; Plants - 531; Viruses - 0; Other Eukaryotes - 9610 (source: NCBI BLink).
140	FvH4_3g18360.1	Fvb3_v4.0.a1:11723888..11728442	Curculin-like (mannose-binding) lectin family protein
141	FvH4_3g18370.1	Fvb3_v4.0.a1:11726934..11728301	Curculin-like (mannose-binding) lectin family protein
142	FvH4_3g18390.1	Fvb3_v4.0.a1:11738250..11738828	Curculin-like (mannose-binding) lectin family protein
143	FvH4_3g18410.1	Fvb3_v4.0.a1:11759035..11759916	D-mannose binding lectin protein with Apple-like carbohydrate-binding domain
144	FvH4_3g18380.1	Fvb3_v4.0.a1:11729079..11734131	D-mannose binding lectin protein with Apple-like carbohydrate-binding domain
145	FvH4_3g18400.1	Fvb3_v4.0.a1:11738917..11744375	D-mannose binding lectin protein with Apple-like carbohydrate-binding domain
146	FvH4_3g18500.1	Fvb3_v4.0.a1:11818634..11823157	ubiquitin-conjugating enzyme 35
147	FvH4_3g23630.1	Fvb3_v4.0.a1:16729451..16735600	syntaxin of plants 52
148	FvH4_3g24040.1	Fvb3_v4.0.a1:17087775..17090134	Wall-associated kinase family protein
149	FvH4_3g21800.1	Fvb3_v4.0.a1:14855422..14856342	tobamovirus multiplication protein 3
150	FvH4_3g24600.1	Fvb3_v4.0.a1:17674676..17679591	Subtilisin-like serine endopeptidase family protein
151	FvH4_3g24070.1	Fvb3_v4.0.a1:17098178..17103080	CCCH-type zinc fingerfamily protein with RNA-binding domain
152	FvH4_3g23060.1	Fvb3_v4.0.a1:16157756..16158208	ARM repeat superfamily protein
153	FvH4_3g18200.1	Fvb3_v4.0.a1:11643724..11646412	cation/hydrogen exchanger 15
154	FvH4_3g24550.1	Fvb3_v4.0.a1:17598019..17603924	proteinaceous RNase P 2
155	FvH4_3g22050.1	Fvb3_v4.0.a1:15113172..15116285	Terpenoid synthases superfamily protein
156	FvH4_3g21140.1	Fvb3_v4.0.a1:14163946..14168887	diacylglycerol kinase 5
157	FvH4_3g23880.1	Fvb3_v4.0.a1:16968461..16971375	HAD-superfamily hydrolase, subfamily IG, 5'-nucleotidase
158	FvH4_3g24650.1	Fvb3_v4.0.a1:17756582..17757091	A20/AN1-like zinc finger family protein
159	FvH4_3g24630.1	Fvb3_v4.0.a1:17714404..17718279	S-adenosyl-L-methionine-dependent methyltransferases superfamily protein
160	FvH4_3g24610.1	Fvb3_v4.0.a1:17680495..17685436	AAA-type ATPase family protein
161	FvH4_3g24590.1	Fvb3_v4.0.a1:17670768..17677865	Tetratricopeptide repeat (TPR)-like superfamily protein
162	FvH4_3g24520.1	Fvb3_v4.0.a1:17553844..17555373	cytochrome P450, family 94, subfamily C, polypeptide 1
163	FvH4_3g24180.1	Fvb3_v4.0.a1:17183918..17184832	Plant protein of unknown function (DUF868)
164	FvH4_3g24190.1	Fvb3_v4.0.a1:17195619..17198653	FUNCTIONS IN: molecular_function unknown; INVOLVED IN: biological_process unknown; LOCATED IN: chloroplast; EXPRESSED IN: 22 plant structures; EXPRESSED DURING: 13 growth stages; BEST Arabidopsis thaliana protein match is: Tetratricopeptide repeat (TPR)-like superfamily protein (TAIR:AT2G27800.1); Has 21 Blast hits to 21 proteins in 5 species: Archae - 0; Bacteria - 0; Metazoa - 0; Fungi - 0; Pla…
165	FvH4_3g23340.1	Fvb3_v4.0.a1:16393560..16398977	RNA-binding (RRM/RBD/RNP motifs) family protein
166	FvH4_3g24260.1	Fvb3_v4.0.a1:17249056..17255822	nucleobase-ascorbate transporter 12
167	FvH4_3g22830.1	Fvb3_v4.0.a1:15990921..15991757	glutamate receptor 2.9
168	FvH4_3g22810.1	Fvb3_v4.0.a1:15909514..15915137	glutamate receptor 2.8
169	FvH4_3g22790.1	Fvb3_v4.0.a1:15792209..15811668	glutamate receptor 2.7
170	FvH4_3g20970.1	Fvb3_v4.0.a1:13996991..14007424	high-level expression of sugar-inducible gene 2
171	FvH4_3g19760.1	Fvb3_v4.0.a1:12924278..12931070	Ypt/Rab-GAP domain of gyp1p superfamily protein
172	FvH4_3g19580.1	Fvb3_v4.0.a1:12664848..12665291	Cysteinyl-tRNA synthetase, class Ia family protein
173	FvH4_3g22970.1	Fvb3_v4.0.a1:16105950..16108319	myb domain protein 101
174	FvH4_3g22960.1	Fvb3_v4.0.a1:16095810..16097887	myb domain protein 101
175	FvH4_3g23280.1	Fvb3_v4.0.a1:16358040..16363077	LOCATED IN: chloroplast; EXPRESSED IN: 17 plant structures; EXPRESSED DURING: 9 growth stages; CONTAINS InterPro DOMAIN/s: Barren (InterPro:IPR008418); Has 467 Blast hits to 447 proteins in 202 species: Archae - 0; Bacteria - 4; Metazoa - 147; Fungi - 168; Plants - 39; Viruses - 1; Other Eukaryotes - 108 (source: NCBI BLink).
176	FvH4_3g23380.1	Fvb3_v4.0.a1:16424846..16427455	glycosyl hydrolase 9B8
177	FvH4_3g19280.1	Fvb3_v4.0.a1:12460681..12462763	Nucleic acid-binding, OB-fold-like protein
178	FvH4_3g19290.1	Fvb3_v4.0.a1:12464720..12467074	Nucleic acid-binding, OB-fold-like protein
179	FvH4_3g18150.1	Fvb3_v4.0.a1:11573437..11576611	SecY protein transport family protein
180	FvH4_3g21840.1	Fvb3_v4.0.a1:14899071..14900352	disease resistance family protein / LRR family protein
181	FvH4_3g23240.1	Fvb3_v4.0.a1:16311242..16312802	disease resistance family protein / LRR family protein
182	FvH4_3g23260.1	Fvb3_v4.0.a1:16320156..16321776	Glycosyltransferase family 61 protein
183	FvH4_3g18340.1	Fvb3_v4.0.a1:11716538..11719419	Protein of unknown function (DUF640)
184	FvH4_3g19190.1	Fvb3_v4.0.a1:12362193..12363826	unknown protein; CONTAINS InterPro DOMAIN/s: Protein of unknown function DUF1685 (InterPro:IPR012881); Has 170 Blast hits to 164 proteins in 34 species: Archae - 0; Bacteria - 1; Metazoa - 26; Fungi - 10; Plants - 107; Viruses - 0; Other Eukaryotes - 26 (source: NCBI BLink).
185	FvH4_3g22470.1	Fvb3_v4.0.a1:15494119..15494425	cytochrome P450, family 718
186	FvH4_3g24270.1	Fvb3_v4.0.a1:17256146..17258379	Ribosomal protein L24e family protein
187	FvH4_3g23770.1	Fvb3_v4.0.a1:16845430..16846467	NAD(P)-binding Rossmann-fold superfamily protein
188	FvH4_3g23780.1	Fvb3_v4.0.a1:16851504..16852449	NAD(P)-binding Rossmann-fold superfamily protein
189	FvH4_3g21690.1	Fvb3_v4.0.a1:14768629..14769968	PsbQ-like 1
190	FvH4_3g22600.1	Fvb3_v4.0.a1:15628774..15629514	RING/U-box superfamily protein
191	FvH4_3g23960.1	Fvb3_v4.0.a1:17044088..17047292	RNA-binding (RRM/RBD/RNP motifs) family protein
192	FvH4_3g18460.1	Fvb3_v4.0.a1:11795368..11796480	NAC domain containing protein 50
193	FvH4_3g19380.1	Fvb3_v4.0.a1:12547430..12547863	DNA GYRASE A
194	FvH4_3g23810.1	Fvb3_v4.0.a1:16892836..16893779	unknown protein; Has 30201 Blast hits to 17322 proteins in 780 species: Archae - 12; Bacteria - 1396; Metazoa - 17338; Fungi - 3422; Plants - 5037; Viruses - 0; Other Eukaryotes - 2996 (source: NCBI BLink).
195	FvH4_3g21850.1	Fvb3_v4.0.a1:14911590..14912204	Polynucleotidyl transferase, ribonuclease H-like superfamily protein
196	FvH4_3g24130.1	Fvb3_v4.0.a1:17133723..17142225	CBS domain-containing protein / transporter associated domain-containing protein
197	FvH4_3g20900.1	Fvb3_v4.0.a1:13950492..13952403	unknown protein; FUNCTIONS IN: molecular_function unknown; INVOLVED IN: biological_process unknown; LOCATED IN: cellular_component unknown; Has 24 Blast hits to 24 proteins in 11 species: Archae - 0; Bacteria - 0; Metazoa - 0; Fungi - 0; Plants - 24; Viruses - 0; Other Eukaryotes - 0 (source: NCBI BLink).
198	FvH4_3g20840.1	Fvb3_v4.0.a1:13908324..13910712	LSD1-like2
199	FvH4_3g20230.1	Fvb3_v4.0.a1:13282170..13291120	Leucine-rich repeat transmembrane protein kinase
200	FvH4_3g20240.1	Fvb3_v4.0.a1:13303682..13310995	Leucine-rich repeat transmembrane protein kinase
201	FvH4_3g18140.1	Fvb3_v4.0.a1:11567843..11572232	NHL domain-containing protein
202	FvH4_3g18230.1	Fvb3_v4.0.a1:11664769..11665880	FUNCTIONS IN: molecular_function unknown; INVOLVED IN: response to karrikin; BEST Arabidopsis thaliana protein match is: transcription factor-related (TAIR:AT4G18650.1); Has 30201 Blast hits to 17322 proteins in 780 species: Archae - 12; Bacteria - 1396; Metazoa - 17338; Fungi - 3422; Plants - 5037; Viruses - 0; Other Eukaryotes - 2996 (source: NCBI BLink).
203	FvH4_3g18270.1	Fvb3_v4.0.a1:11682579..11688119	phosphoesterase
204	FvH4_3g18280.1	Fvb3_v4.0.a1:11688793..11691776	unknown protein; FUNCTIONS IN: molecular_function unknown; INVOLVED IN: embryo development; LOCATED IN: chloroplast; EXPRESSED IN: 19 plant structures; EXPRESSED DURING: 13 growth stages; Has 17135 Blast hits to 10204 proteins in 644 species: Archae - 47; Bacteria - 1684; Metazoa - 5536; Fungi - 2506; Plants - 1043; Viruses - 361; Other Eukaryotes - 5958 (source: NCBI BLink).
205	FvH4_3g18290.1	Fvb3_v4.0.a1:11689732..11691800	unknown protein; FUNCTIONS IN: molecular_function unknown; INVOLVED IN: embryo development; LOCATED IN: chloroplast; EXPRESSED IN: 19 plant structures; EXPRESSED DURING: 13 growth stages; Has 17135 Blast hits to 10204 proteins in 644 species: Archae - 47; Bacteria - 1684; Metazoa - 5536; Fungi - 2506; Plants - 1043; Viruses - 361; Other Eukaryotes - 5958 (source: NCBI BLink).
206	FvH4_3g18310.1	Fvb3_v4.0.a1:11695933..11699624	unknown protein; Has 158 Blast hits to 158 proteins in 77 species: Archae - 0; Bacteria - 0; Metazoa - 104; Fungi - 0; Plants - 33; Viruses - 0; Other Eukaryotes - 21 (source: NCBI BLink).
207	FvH4_3g18320.1	Fvb3_v4.0.a1:11700921..11706188	Peptide-N4-(N-acetyl-beta-glucosaminyl)asparagine amidase A protein
208	FvH4_3g18330.1	Fvb3_v4.0.a1:11708057..11711914	Uroporphyrinogen decarboxylase
209	FvH4_3g18560.1	Fvb3_v4.0.a1:11859280..11873386	Acyl-CoA N-acyltransferase with RING/FYVE/PHD-type zinc finger protein
210	FvH4_3g18600.1	Fvb3_v4.0.a1:11902885..11905064	cobalt ion binding
211	FvH4_3g18630.1	Fvb3_v4.0.a1:11932651..11935288	RNA-binding (RRM/RBD/RNP motifs) family protein
212	FvH4_3g18740.1	Fvb3_v4.0.a1:12018613..12021156	TCP family transcription factor 4
213	FvH4_3g19090.1	Fvb3_v4.0.a1:12285742..12290211	RING/U-box superfamily protein
214	FvH4_3g19130.1	Fvb3_v4.0.a1:12325028..12329695	GroES-like zinc-binding alcohol dehydrogenase family protein
215	FvH4_3g19150.1	Fvb3_v4.0.a1:12340982..12344209	unknown protein; FUNCTIONS IN: molecular_function unknown; INVOLVED IN: biological_process unknown; EXPRESSED IN: 22 plant structures; EXPRESSED DURING: 13 growth stages; Has 30201 Blast hits to 17322 proteins in 780 species: Archae - 12; Bacteria - 1396; Metazoa - 17338; Fungi - 3422; Plants - 5037; Viruses - 0; Other Eukaryotes - 2996 (source: NCBI BLink).
216	FvH4_3g19170.1	Fvb3_v4.0.a1:12354569..12356904	unknown protein; FUNCTIONS IN: molecular_function unknown; INVOLVED IN: biological_process unknown; LOCATED IN: chloroplast thylakoid membrane; EXPRESSED IN: 20 plant structures; EXPRESSED DURING: 13 growth stages; CONTAINS InterPro DOMAIN/s: Protein of unknown function DUF3082 (InterPro:IPR021434); Has 77 Blast hits to 77 proteins in 38 species: Archae - 0; Bacteria - 37; Metazoa - 0; Fungi - 0;…
217	FvH4_3g19180.1	Fvb3_v4.0.a1:12356265..12356669	unknown protein; FUNCTIONS IN: molecular_function unknown; INVOLVED IN: biological_process unknown; LOCATED IN: chloroplast thylakoid membrane; EXPRESSED IN: 20 plant structures; EXPRESSED DURING: 13 growth stages; CONTAINS InterPro DOMAIN/s: Protein of unknown function DUF3082 (InterPro:IPR021434); Has 77 Blast hits to 77 proteins in 38 species: Archae - 0; Bacteria - 37; Metazoa - 0; Fungi - 0;…
218	FvH4_3g19240.1	Fvb3_v4.0.a1:12425830..12435347	P-loop containing nucleoside triphosphate hydrolases superfamily protein
219	FvH4_3g19250.1	Fvb3_v4.0.a1:12436610..12441284	Polynucleotidyl transferase, ribonuclease H-like superfamily protein
220	FvH4_3g19260.1	Fvb3_v4.0.a1:12441590..12446895	RING/U-box superfamily protein
221	FvH4_3g19450.1	Fvb3_v4.0.a1:12612758..12613510	ethylene responsive element binding factor 4
222	FvH4_3g19600.1	Fvb3_v4.0.a1:12666359..12676951	Protein kinase superfamily protein
223	FvH4_3g19640.1	Fvb3_v4.0.a1:12762062..12764868	Protein phosphatase 2C family protein
224	FvH4_3g19910.1	Fvb3_v4.0.a1:13054911..13058726	Core-2/I-branching beta-1,6-N-acetylglucosaminyltransferase family protein
225	FvH4_3g19990.1	Fvb3_v4.0.a1:13128919..13130793	cytochrome c oxidase 17
226	FvH4_3g19920.1	Fvb3_v4.0.a1:13058894..13069040	SPA1-related 3
227	FvH4_3g20140.1	Fvb3_v4.0.a1:13242651..13245128	thioredoxin M-type 4
228	FvH4_3g20110.1	Fvb3_v4.0.a1:13227020..13227992	expansin 12
229	FvH4_3g20420.1	Fvb3_v4.0.a1:13442424..13448771	Plasma-membrane choline transporter family protein
230	FvH4_3g20430.1	Fvb3_v4.0.a1:13449015..13455811	silencing defective 5
231	FvH4_3g20490.1	Fvb3_v4.0.a1:13535532..13543688	Leucine-rich repeat (LRR) family protein
232	FvH4_3g20530.1	Fvb3_v4.0.a1:13581591..13586981	Regulator of chromosome condensation (RCC1) family protein
233	FvH4_3g20570.1	Fvb3_v4.0.a1:13628686..13631796	Ribosomal RNA processing Brix domain protein
234	FvH4_3g20610.1	Fvb3_v4.0.a1:13642928..13648684	Transducin/WD40 repeat-like superfamily protein
235	FvH4_3g20700.1	Fvb3_v4.0.a1:13762107..13763943	NAC domain containing protein 2
236	FvH4_3g20710.1	Fvb3_v4.0.a1:13768164..13768535	unknown protein; FUNCTIONS IN: molecular_function unknown; INVOLVED IN: biological_process unknown; LOCATED IN: cellular_component unknown; Has 30201 Blast hits to 17322 proteins in 780 species: Archae - 12; Bacteria - 1396; Metazoa - 17338; Fungi - 3422; Plants - 5037; Viruses - 0; Other Eukaryotes - 2996 (source: NCBI BLink).
237	FvH4_3g20740.1	Fvb3_v4.0.a1:13778619..13783378	Cyclophilin-like peptidyl-prolyl cis-trans isomerase family protein
238	FvH4_3g19120.1	Fvb3_v4.0.a1:12318468..12323870	sequence-specific DNA binding transcription factors;sequence-specific DNA binding
239	FvH4_3g18840.1	Fvb3_v4.0.a1:12095633..12098034	magnesium transporter 4
240	FvH4_3g23930.1	Fvb3_v4.0.a1:17011353..17017488	Kinesin motor family protein
241	FvH4_3g23480.1	Fvb3_v4.0.a1:16484120..16489489	EPS15 homology domain 1
242	FvH4_3g23460.1	Fvb3_v4.0.a1:16477785..16480441	Protein of unknown function (DUF3537)
243	FvH4_3g23470.1	Fvb3_v4.0.a1:16481232..16483047	Protein of unknown function (DUF3537)
244	FvH4_3g23440.1	Fvb3_v4.0.a1:16470677..16471366	ethylene response factor 7
245	FvH4_3g23430.1	Fvb3_v4.0.a1:16470611..16471426	ethylene response factor 7
246	FvH4_3g22640.1	Fvb3_v4.0.a1:15675157..15675609	Expression of the gene is downregulated in the presence of paraquat, an inducer of photoxidative stress.
247	FvH4_3g22680.1	Fvb3_v4.0.a1:15707220..15709664	endoribonuclease L-PSP family protein
248	FvH4_3g22710.1	Fvb3_v4.0.a1:15719692..15721702	RING/U-box superfamily protein
249	FvH4_3g22730.1	Fvb3_v4.0.a1:15730091..15735890	calmodulin-domain protein kinase 9
250	FvH4_3g23250.1	Fvb3_v4.0.a1:16316759..16321467	RNAse THREE-like protein 2
251	FvH4_3g23000.1	Fvb3_v4.0.a1:16127179..16137972	MUTS-homologue 5
252	FvH4_3g19730.1	Fvb3_v4.0.a1:12905798..12909114	tetraacyldisaccharide 4'-kinase family protein
253	FvH4_3g22630.1	Fvb3_v4.0.a1:15664356..15667482	unknown protein; Has 754 Blast hits to 165 proteins in 64 species: Archae - 0; Bacteria - 48; Metazoa - 26; Fungi - 25; Plants - 36; Viruses - 0; Other Eukaryotes - 619 (source: NCBI BLink).
254	FvH4_3g22500.1	Fvb3_v4.0.a1:15517620..15523545	purple acid phosphatase 18
255	FvH4_3g22510.1	Fvb3_v4.0.a1:15517719..15523544	purple acid phosphatase 18
256	FvH4_3g22260.1	Fvb3_v4.0.a1:15261428..15263827	Protein kinase superfamily protein
257	FvH4_3g22230.1	Fvb3_v4.0.a1:15246550..15258371	polymerase gamma 1
258	FvH4_3g22240.1	Fvb3_v4.0.a1:15246592..15258357	polymerase gamma 1
259	FvH4_3g21990.1	Fvb3_v4.0.a1:15034388..15042584	PDI-like 5-3
260	FvH4_3g21980.1	Fvb3_v4.0.a1:15032771..15034231	early nodulin-like protein 9
261	FvH4_3g21890.1	Fvb3_v4.0.a1:14947133..14947774	Late embryogenesis abundant (LEA) hydroxyproline-rich glycoprotein family
262	FvH4_3g21870.1	Fvb3_v4.0.a1:14933932..14937908	F-box family protein-related
263	FvH4_3g21160.1	Fvb3_v4.0.a1:14182446..14190428	ubiquitin-specific protease 14
264	FvH4_3g21440.1	Fvb3_v4.0.a1:14526064..14529322	basic helix-loop-helix (bHLH) DNA-binding superfamily protein
265	FvH4_3g21520.1	Fvb3_v4.0.a1:14625145..14631029	mRNA capping enzyme family protein
266	FvH4_3g21740.1	Fvb3_v4.0.a1:14782768..14783739	Domain of unknown function (DUF1995)
267	FvH4_3g21780.1	Fvb3_v4.0.a1:14821138..14829940	unknown protein; FUNCTIONS IN: molecular_function unknown; INVOLVED IN: biological_process unknown; EXPRESSED IN: 22 plant structures; EXPRESSED DURING: 13 growth stages.
268	FvH4_3g21810.1	Fvb3_v4.0.a1:14858775..14863173	Transducin/WD40 repeat-like superfamily protein
269	FvH4_3g23230.1	Fvb3_v4.0.a1:16301461..16306132	Cell differentiation, Rcd1-like protein
270	FvH4_3g22010.1	Fvb3_v4.0.a1:15087806..15088743	unknown protein; Has 35333 Blast hits to 34131 proteins in 2444 species: Archae - 798; Bacteria - 22429; Metazoa - 974; Fungi - 991; Plants - 531; Viruses - 0; Other Eukaryotes - 9610 (source: NCBI BLink).
271	FvH4_3g22340.1	Fvb3_v4.0.a1:15360929..15362323	ATPase E1-E2 type family protein / haloacid dehalogenase-like hydrolase family protein
272	FvH4_3g19700.1	Fvb3_v4.0.a1:12888629..12892671	MATE efflux family protein
273	FvH4_3g20060.1	Fvb3_v4.0.a1:13203930..13207216	MATE efflux family protein
274	FvH4_3g19720.1	Fvb3_v4.0.a1:12901218..12903696	MATE efflux family protein
275	FvH4_3g18910.1	Fvb3_v4.0.a1:12144842..12147989	F-box and associated interaction domains-containing protein
276	FvH4_3g21710.1	Fvb3_v4.0.a1:14772540..14777005	glyoxylate reductase 1
277	FvH4_3g21860.1	Fvb3_v4.0.a1:14932729..14933265	Plant self-incompatibility protein S1 family
278	FvH4_3g21880.1	Fvb3_v4.0.a1:14940635..14945503	ABC transporter family protein
279	FvH4_3g20310.1	Fvb3_v4.0.a1:13340456..13344170	Leucine-rich repeat protein kinase family protein
280	FvH4_3g24580.1	Fvb3_v4.0.a1:17648845..17657121	homolog of histone chaperone HIRA
281	FvH4_3g24280.1	Fvb3_v4.0.a1:17269001..17277866	cyclophilin71
282	FvH4_3g24290.1	Fvb3_v4.0.a1:17298159..17300270	Protein kinase superfamily protein
283	FvH4_3g24360.1	Fvb3_v4.0.a1:17443976..17446118	protein tyrosine phosphatases;protein tyrosine phosphatases
284	FvH4_3g23050.1	Fvb3_v4.0.a1:16152720..16157613	cation/H+ exchanger 4
285	FvH4_3g24250.1	Fvb3_v4.0.a1:17240976..17242812	Leucine-rich repeat protein kinase family protein
286	FvH4_3g24240.1	Fvb3_v4.0.a1:17226798..17228313	Leucine-rich repeat protein kinase family protein
287	FvH4_3g22080.1	Fvb3_v4.0.a1:15118363..15121476	Leucine-rich repeat protein kinase family protein
288	FvH4_3g22120.1	Fvb3_v4.0.a1:15171821..15180793	chloroplastic lipocalin
289	FvH4_3g21790.1	Fvb3_v4.0.a1:14830268..14831266	DP-E2F-like 1
290	FvH4_3g21100.1	Fvb3_v4.0.a1:14138851..14141201	cytochrome P450, family 71, subfamily A, polypeptide 25
291	FvH4_3g21380.1	Fvb3_v4.0.a1:14410383..14412636	cytochrome P450, family 71, subfamily A, polypeptide 25
292	FvH4_3g20730.1	Fvb3_v4.0.a1:13775446..13777045	Cysteine proteinases superfamily protein
293	FvH4_3g21190.1	Fvb3_v4.0.a1:14201217..14207769	F-box/RNI-like/FBD-like domains-containing protein
294	FvH4_3g20880.1	Fvb3_v4.0.a1:13942994..13946169	monodehydroascorbate reductase 1
295	FvH4_3g24340.1	Fvb3_v4.0.a1:17436062..17441253	KCBP-interacting protein kinase
296	FvH4_3g19570.1	Fvb3_v4.0.a1:12664589..12664819	Cysteinyl-tRNA synthetase, class Ia family protein
297	FvH4_3g19010.1	Fvb3_v4.0.a1:12247315..12250333	Basic-leucine zipper (bZIP) transcription factor family protein
298	FvH4_3g21660.1	Fvb3_v4.0.a1:14729655..14733841	embryo sac development arrest 14
299	FvH4_3g20210.1	Fvb3_v4.0.a1:13274500..13277598	F-box/RNI-like/FBD-like domains-containing protein
300	FvH4_3g22700.1	Fvb3_v4.0.a1:15718798..15719341	cullin 1
301	FvH4_3g22690.1	Fvb3_v4.0.a1:15711712..15717625	cullin 1
302	FvH4_3g23320.1	Fvb3_v4.0.a1:16389983..16392722	Ankyrin repeat family protein
303	FvH4_3g23080.1	Fvb3_v4.0.a1:16172271..16173557	unknown protein; LOCATED IN: chloroplast; EXPRESSED IN: flower, pollen tube; EXPRESSED DURING: petal differentiation and expansion stage; BEST Arabidopsis thaliana protein match is: F-box family protein with a domain of unknown function (DUF295) (TAIR:AT4G22030.1); Has 78 Blast hits to 78 proteins in 10 species: Archae - 0; Bacteria - 0; Metazoa - 0; Fungi - 0; Plants - 78; Viruses - 0; Other Euk…
304	FvH4_3g18180.1	Fvb3_v4.0.a1:11619168..11622087	mediator 21
305	FvH4_3g22020.1	Fvb3_v4.0.a1:15098060..15108708	protodermal factor 2
306	FvH4_3g24100.1	Fvb3_v4.0.a1:17126066..17127001	Copper transport protein family
307	FvH4_3g23330.1	Fvb3_v4.0.a1:16391123..16391573	ankyrin repeat family protein
308	FvH4_3g21130.1	Fvb3_v4.0.a1:14160246..14160622	Wound-responsive family protein
309	FvH4_3g20270.1	Fvb3_v4.0.a1:13323205..13323630	Nucleic acid-binding, OB-fold-like protein
310	FvH4_3g18890.1	Fvb3_v4.0.a1:12133576..12137757	F-box and associated interaction domains-containing protein
311	FvH4_3g18900.1	Fvb3_v4.0.a1:12138109..12141560	F-box and associated interaction domains-containing protein
312	FvH4_3g18960.1	Fvb3_v4.0.a1:12190970..12192998	F-box and associated interaction domains-containing protein
313	FvH4_3g18920.1	Fvb3_v4.0.a1:12153825..12155612	F-box and associated interaction domains-containing protein
314	FvH4_3g18950.1	Fvb3_v4.0.a1:12187259..12190005	F-box and associated interaction domains-containing protein
315	FvH4_3g18860.1	Fvb3_v4.0.a1:12116780..12119766	F-box and associated interaction domains-containing protein
316	FvH4_3g24110.1	Fvb3_v4.0.a1:17128524..17129619	receptor like protein 50
317	FvH4_3g22750.1	Fvb3_v4.0.a1:15743313..15745649	Splicing factor 3B subunit 5/RDS3 complex subunit 10
318	FvH4_3g19500.1	Fvb3_v4.0.a1:12631829..12634723	DEGP protease 5
319	FvH4_3g21910.1	Fvb3_v4.0.a1:14977327..14979114	gibberellin 2-oxidase 8
320	FvH4_3g18870.1	Fvb3_v4.0.a1:12121736..12122908	F-box and associated interaction domains-containing protein
321	FvH4_3g19870.1	Fvb3_v4.0.a1:13016615..13023585	cysteine-rich RLK (RECEPTOR-like protein kinase) 29
322	FvH4_3g20010.1	Fvb3_v4.0.a1:13149021..13151899	cysteine-rich RLK (RECEPTOR-like protein kinase) 29
323	FvH4_3g20850.1	Fvb3_v4.0.a1:13911346..13919346	Protein of unknown function (DUF300)
324	FvH4_3g20040.1	Fvb3_v4.0.a1:13180417..13184476	Protein of unknown function (DUF2921)
325	FvH4_3g20370.1	Fvb3_v4.0.a1:13417190..13420574	Protein of unknown function (DUF2921)
326	FvH4_3g20340.1	Fvb3_v4.0.a1:13399015..13402105	Protein of unknown function (DUF2921)
327	FvH4_3g20350.1	Fvb3_v4.0.a1:13407263..13412654	Protein of unknown function (DUF2921)
328	FvH4_3g20380.1	Fvb3_v4.0.a1:13425200..13428073	Protein of unknown function (DUF2921)
329	FvH4_3g20390.1	Fvb3_v4.0.a1:13429586..13432417	Protein of unknown function (DUF2921)
330	FvH4_3g20290.1	Fvb3_v4.0.a1:13327716..13329253	Protein of unknown function (DUF2921)
331	FvH4_3g20280.1	Fvb3_v4.0.a1:13324628..13325182	Protein of unknown function (DUF2921)
332	FvH4_3g20050.1	Fvb3_v4.0.a1:13186552..13189362	Protein of unknown function (DUF2921)
333	FvH4_3g21820.1	Fvb3_v4.0.a1:14887601..14898313	Pentatricopeptide repeat (PPR) superfamily protein
334	FvH4_3g22610.1	Fvb3_v4.0.a1:15631851..15633032	Pentatricopeptide repeat (PPR) superfamily protein
335	FvH4_3g22890.1	Fvb3_v4.0.a1:16030919..16032764	Protein of unknown function, DUF584
336	FvH4_3g18970.1	Fvb3_v4.0.a1:12219743..12221025	F-box associated ubiquitination effector family protein
337	FvH4_3g22130.1	Fvb3_v4.0.a1:15185226..15188909	D111/G-patch domain-containing protein
338	FvH4_3g20410.1	Fvb3_v4.0.a1:13437389..13440139	unknown protein; Has 21 Blast hits to 21 proteins in 10 species: Archae - 0; Bacteria - 0; Metazoa - 0; Fungi - 0; Plants - 21; Viruses - 0; Other Eukaryotes - 0 (source: NCBI BLink).
339	FvH4_3g24010.1	Fvb3_v4.0.a1:17075942..17081181	WRKY family transcription factor family protein
340	FvH4_3g23730.1	Fvb3_v4.0.a1:16801731..16808111	fimbrin 1
341	FvH4_3g23520.1	Fvb3_v4.0.a1:16580249..16591590	Co-chaperone GrpE family protein
342	FvH4_3g23490.1	Fvb3_v4.0.a1:16553676..16555427	GDSL-like Lipase/Acylhydrolase superfamily protein
343	FvH4_3g23500.1	Fvb3_v4.0.a1:16555524..16557574	SWIB/MDM2 domain superfamily protein
344	FvH4_3g23310.1	Fvb3_v4.0.a1:16385273..16388525	mannose-1-phosphate guanylyltransferase (GDP)s;GDP-galactose:mannose-1-phosphate guanylyltransferases;GDP-galactose:glucose-1-phosphate guanylyltransferases;GDP-galactose:myoinositol-1-phosphate guanylyltransferases;glucose-1-phosphate guanylyltransferase
345	FvH4_3g23210.1	Fvb3_v4.0.a1:16286672..16289548	Predicted pyridoxal phosphate-dependent enzyme, YBL036C type
346	FvH4_3g23070.1	Fvb3_v4.0.a1:16166832..16170929	Dihydrolipoamide succinyltransferase
347	FvH4_3g22820.1	Fvb3_v4.0.a1:15986066..15989875	RNI-like superfamily protein
348	FvH4_3g22530.1	Fvb3_v4.0.a1:15536455..15540402	RNA-binding (RRM/RBD/RNP motifs) family protein
349	FvH4_3g22520.1	Fvb3_v4.0.a1:15524073..15536245	CONTAINS InterPro DOMAIN/s: Ribosome 60S biogenesis N-terminal (InterPro:IPR021714); BEST Arabidopsis thaliana protein match is: unknown protein (TAIR:AT1G72270.1); Has 30201 Blast hits to 17322 proteins in 780 species: Archae - 12; Bacteria - 1396; Metazoa - 17338; Fungi - 3422; Plants - 5037; Viruses - 0; Other Eukaryotes - 2996 (source: NCBI BLink).
350	FvH4_3g22420.1	Fvb3_v4.0.a1:15473591..15477784	unknown protein; FUNCTIONS IN: molecular_function unknown; LOCATED IN: vacuole; BEST Arabidopsis thaliana protein match is: unknown protein (TAIR:AT5G54870.1); Has 1807 Blast hits to 1807 proteins in 277 species: Archae - 0; Bacteria - 0; Metazoa - 736; Fungi - 347; Plants - 385; Viruses - 0; Other Eukaryotes - 339 (source: NCBI BLink).
351	FvH4_3g22400.1	Fvb3_v4.0.a1:15465188..15466105	fatty acid desaturase A
352	FvH4_3g22390.1	Fvb3_v4.0.a1:15421903..15425095	EAP30/Vps36 family protein
353	FvH4_3g22100.1	Fvb3_v4.0.a1:15130086..15133573	tryptophan synthase beta-subunit 2
354	FvH4_3g21960.1	Fvb3_v4.0.a1:15015729..15019374	COBRA-like protein 11 precursor
355	FvH4_3g21950.1	Fvb3_v4.0.a1:15010426..15013963	CONTAINS InterPro DOMAIN/s: DDRGK domain (InterPro:IPR019153); Has 14775 Blast hits to 8764 proteins in 778 species: Archae - 29; Bacteria - 1878; Metazoa - 5164; Fungi - 1447; Plants - 582; Viruses - 164; Other Eukaryotes - 5511 (source: NCBI BLink).
356	FvH4_3g21930.1	Fvb3_v4.0.a1:15000735..15003023	Translation initiation factor SUI1 family protein
357	FvH4_3g21750.1	Fvb3_v4.0.a1:14792276..14793889	NB-ARC domain-containing disease resistance protein
358	FvH4_3g21650.1	Fvb3_v4.0.a1:14726435..14728088	histone H2A 2
359	FvH4_3g24020.1	Fvb3_v4.0.a1:17081363..17083963	zinc finger (C2H2 type) family protein
360	FvH4_3g21610.1	Fvb3_v4.0.a1:14700217..14703662	NAD(P)-binding Rossmann-fold superfamily protein
361	FvH4_3g21430.1	Fvb3_v4.0.a1:14519486..14523656	Quinone reductase family protein
362	FvH4_3g21340.1	Fvb3_v4.0.a1:14296435..14296794	Calcium-binding EF-hand family protein
363	FvH4_3g21350.1	Fvb3_v4.0.a1:14332450..14338040	S-locus lectin protein kinase family protein
364	FvH4_3g21270.1	Fvb3_v4.0.a1:14239180..14245318	S-locus lectin protein kinase family protein
365	FvH4_3g21310.1	Fvb3_v4.0.a1:14280246..14283739	S-locus lectin protein kinase family protein
366	FvH4_3g21320.1	Fvb3_v4.0.a1:14287266..14291208	S-locus lectin protein kinase family protein
367	FvH4_3g21400.1	Fvb3_v4.0.a1:14488136..14499414	S-locus lectin protein kinase family protein
368	FvH4_3g21260.1	Fvb3_v4.0.a1:14238761..14249882	S-locus lectin protein kinase family protein
369	FvH4_3g21330.1	Fvb3_v4.0.a1:14289068..14290818	S-locus lectin protein kinase family protein
370	FvH4_3g21420.1	Fvb3_v4.0.a1:14502401..14505329	S-locus lectin protein kinase family protein
371	FvH4_3g21210.1	Fvb3_v4.0.a1:14214702..14219601	Met-10+ like family protein
372	FvH4_3g21110.1	Fvb3_v4.0.a1:14142006..14144050	Protein of unknown function (DUF1223)
373	FvH4_3g21070.1	Fvb3_v4.0.a1:14084263..14086124	Dynein light chain type 1 family protein
374	FvH4_3g20860.1	Fvb3_v4.0.a1:13919922..13923061	unknown protein; INVOLVED IN: biological_process unknown; LOCATED IN: chloroplast; EXPRESSED IN: 22 plant structures; EXPRESSED DURING: 13 growth stages; Has 30201 Blast hits to 17322 proteins in 780 species: Archae - 12; Bacteria - 1396; Metazoa - 17338; Fungi - 3422; Plants - 5037; Viruses - 0; Other Eukaryotes - 2996 (source: NCBI BLink).
375	FvH4_3g20690.1	Fvb3_v4.0.a1:13746270..13748147	NAC (No Apical Meristem) domain transcriptional regulator superfamily protein
376	FvH4_3g20630.1	Fvb3_v4.0.a1:13676869..13683611	COP1-interacting protein 7
377	FvH4_3g20620.1	Fvb3_v4.0.a1:13660724..13662570	Protein of unknown function (DUF1218)
378	FvH4_3g20560.1	Fvb3_v4.0.a1:13626756..13628465	Aluminium induced protein with YGL and LRDR motifs
379	FvH4_3g20120.1	Fvb3_v4.0.a1:13229388..13231999	RING membrane-anchor 3
380	FvH4_3g19880.1	Fvb3_v4.0.a1:13024288..13030303	proton pump interactor 1
381	FvH4_3g19520.1	Fvb3_v4.0.a1:12638300..12640893	prenylated RAB acceptor 1.H
382	FvH4_3g24640.1	Fvb3_v4.0.a1:17724803..17739662	Tetratricopeptide repeat (TPR)-like superfamily protein
383	FvH4_3g20990.1	Fvb3_v4.0.a1:14013391..14014442	Developmental regulator, ULTRAPETALA
384	FvH4_3g23290.1	Fvb3_v4.0.a1:16363200..16370201	prohibitin 1
385	FvH4_3g23300.1	Fvb3_v4.0.a1:16363208..16370216	prohibitin 1
386	FvH4_3g19770.1	Fvb3_v4.0.a1:12931836..12933129	early nodulin-like protein 4
387	FvH4_3g20670.1	Fvb3_v4.0.a1:13720305..13722883	Peroxidase superfamily protein
388	FvH4_3g19980.1	Fvb3_v4.0.a1:13126120..13127496	Ubiquitin carboxyl-terminal hydrolase family protein
389	FvH4_3g24560.1	Fvb3_v4.0.a1:17608259..17612711	Jojoba acyl CoA reductase-related male sterility protein
390	FvH4_3g19440.1	Fvb3_v4.0.a1:12606860..12607165	subtilisin-like serine protease 2
391	FvH4_3g24140.1	Fvb3_v4.0.a1:17153362..17155244	ferulic acid 5-hydroxylase 1
392	FvH4_3g22060.1	Fvb3_v4.0.a1:15115873..15116088	geranylgeranyl pyrophosphate synthase 1
393	FvH4_3g20320.1	Fvb3_v4.0.a1:13391893..13394724	carboxyl-terminal domain (ctd) phosphatase-like 2
394	FvH4_3g20200.1	Fvb3_v4.0.a1:13273404..13274039	RING/U-box superfamily protein
395	FvH4_3g23610.1	Fvb3_v4.0.a1:16707635..16710629	heat shock cognate protein 70-1
396	FvH4_3g24460.1	Fvb3_v4.0.a1:17521639..17523171	Pentatricopeptide repeat (PPR) superfamily protein
397	FvH4_3g19370.1	Fvb3_v4.0.a1:12509644..12515805	Concanavalin A-like lectin protein kinase family protein
398	FvH4_3g19030.1	Fvb3_v4.0.a1:12266398..12267507	Concanavalin A-like lectin protein kinase family protein
399	FvH4_3g19040.1	Fvb3_v4.0.a1:12267543..12268777	Concanavalin A-like lectin protein kinase family protein
400	FvH4_3g19350.1	Fvb3_v4.0.a1:12498530..12503851	Concanavalin A-like lectin protein kinase family protein
401	FvH4_3g19390.1	Fvb3_v4.0.a1:12561844..12563940	Concanavalin A-like lectin protein kinase family protein
402	FvH4_3g23100.1	Fvb3_v4.0.a1:16185853..16187949	Concanavalin A-like lectin protein kinase family protein
403	FvH4_3g24420.1	Fvb3_v4.0.a1:17492200..17494042	CONTAINS InterPro DOMAIN/s: Uncharacterised conserved protein UCP017207, transmembrane protein 85 (InterPro:IPR016687), Protein of unknown function DUF1077 (InterPro:IPR009445); Has 30201 Blast hits to 17322 proteins in 780 species: Archae - 12; Bacteria - 1396; Metazoa - 17338; Fungi - 3422; Plants - 5037; Viruses - 0; Other Eukaryotes - 2996 (source: NCBI BLink).
404	FvH4_3g24000.1	Fvb3_v4.0.a1:17069467..17072588	FRIGIDA like 1
405	FvH4_3g18660.1	Fvb3_v4.0.a1:11947380..11952089	isopentenyltransferase 9
406	FvH4_3g24570.1	Fvb3_v4.0.a1:17626891..17640357	fatty acid reductase 1
407	FvH4_3g24210.1	Fvb3_v4.0.a1:17199060..17202878	phosphoglycerate/bisphosphoglycerate mutase family protein
408	FvH4_3g21760.1	Fvb3_v4.0.a1:14804833..14807117	RNI-like superfamily protein
409	FvH4_3g21410.1	Fvb3_v4.0.a1:14499855..14501786	unknown protein; BEST Arabidopsis thaliana protein match is: unknown protein (TAIR:AT5G08440.1); Has 202 Blast hits to 197 proteins in 48 species: Archae - 0; Bacteria - 13; Metazoa - 25; Fungi - 9; Plants - 109; Viruses - 0; Other Eukaryotes - 46 (source: NCBI BLink).
410	FvH4_3g20460.1	Fvb3_v4.0.a1:13493698..13494024	carboxyesterase 18
411	FvH4_3g23920.1	Fvb3_v4.0.a1:17005584..17006120	DNAJ heat shock N-terminal domain-containing protein
412	FvH4_3g21490.1	Fvb3_v4.0.a1:14599146..14602165	terpene synthase 21
413	FvH4_3g22170.1	Fvb3_v4.0.a1:15204842..15206733	terpene synthase 21
414	FvH4_3g24170.1	Fvb3_v4.0.a1:17168353..17176349	ytochrome p450, family 71, subfamily B, polypeptide 11
415	FvH4_3g18420.1	Fvb3_v4.0.a1:11768563..11769372	Glutamyl/glutaminyl-tRNA synthetase, class Ic
416	FvH4_3g18830.1	Fvb3_v4.0.a1:12091584..12095505	glutamate receptor 2.1
417	FvH4_3g23200.1	Fvb3_v4.0.a1:16278268..16280553	Auxin-responsive family protein
418	FvH4_3g24410.1	Fvb3_v4.0.a1:17482966..17485171	cytochrome P450, family 716, subfamily A, polypeptide 1
419	FvH4_3g22430.1	Fvb3_v4.0.a1:15483875..15486244	cytochrome P450, family 716, subfamily A, polypeptide 1
420	FvH4_3g22440.1	Fvb3_v4.0.a1:15487271..15489752	cytochrome P450, family 716, subfamily A, polypeptide 1
421	FvH4_3g22490.1	Fvb3_v4.0.a1:15505676..15506665	cytochrome P450, family 716, subfamily A, polypeptide 2
422	FvH4_3g18300.1	Fvb3_v4.0.a1:11692588..11694880	unknown protein; FUNCTIONS IN: molecular_function unknown; INVOLVED IN: biological_process unknown; LOCATED IN: chloroplast thylakoid membrane, chloroplast; EXPRESSED IN: 23 plant structures; EXPRESSED DURING: 13 growth stages; Has 1807 Blast hits to 1807 proteins in 277 species: Archae - 0; Bacteria - 0; Metazoa - 736; Fungi - 347; Plants - 385; Viruses - 0; Other Eukaryotes - 339 (source: NCBI …
423	FvH4_3g19590.1	Fvb3_v4.0.a1:12665342..12666004	Cysteinyl-tRNA synthetase, class Ia family protein
424	FvH4_3g20400.1	Fvb3_v4.0.a1:13434567..13435968	RmlC-like cupins superfamily protein
425	FvH4_3g22040.1	Fvb3_v4.0.a1:15112207..15112945	Leucine-rich repeat protein kinase family protein
426	FvH4_3g20580.1	Fvb3_v4.0.a1:13631901..13636705	GTP binding;GTP binding
427	FvH4_3g22950.1	Fvb3_v4.0.a1:16090718..16091876	DNA directed RNA polymerase, 7 kDa subunit
428	FvH4_3g23110.1	Fvb3_v4.0.a1:16188666..16189922	B-cell receptor-associated 31-like
429	FvH4_3g19080.1	Fvb3_v4.0.a1:12281190..12282677	RmlC-like cupins superfamily protein
430	FvH4_3g19110.1	Fvb3_v4.0.a1:12315818..12317530	unknown protein; CONTAINS InterPro DOMAIN/s: Protein of unknown function DUF701, zinc-binding putative (InterPro:IPR007808); Has 30201 Blast hits to 17322 proteins in 780 species: Archae - 12; Bacteria - 1396; Metazoa - 17338; Fungi - 3422; Plants - 5037; Viruses - 0; Other Eukaryotes - 2996 (source: NCBI BLink).
431	FvH4_3g19160.1	Fvb3_v4.0.a1:12353514..12354568	Protein of unknown function, DUF599
432	FvH4_3g21580.1	Fvb3_v4.0.a1:14672430..14675733	GRAS family transcription factor
433	FvH4_3g24030.1	Fvb3_v4.0.a1:17084021..17086770	GRAS family transcription factor
434	FvH4_3g24230.1	Fvb3_v4.0.a1:17222464..17224563	Pentatricopeptide repeat (PPR) superfamily protein
435	FvH4_3g23870.1	Fvb3_v4.0.a1:16932499..16938351	Leucine-rich repeat protein kinase family protein
436	FvH4_3g23890.1	Fvb3_v4.0.a1:16976562..16996046	Leucine-rich repeat protein kinase family protein
437	FvH4_3g23860.1	Fvb3_v4.0.a1:16930538..16937967	Leucine-rich repeat protein kinase family protein
438	FvH4_3g24380.1	Fvb3_v4.0.a1:17449682..17457453	Protein phosphatase 2C family protein
439	FvH4_3g23970.1	Fvb3_v4.0.a1:17050670..17053289	Leucine-rich repeat protein kinase family protein
440	FvH4_3g20540.1	Fvb3_v4.0.a1:13588645..13590507	CBS domain-containing protein
441	FvH4_3g20550.1	Fvb3_v4.0.a1:13605576..13607413	CBS domain-containing protein
442	FvH4_3g20480.1	Fvb3_v4.0.a1:13509312..13517982	Seven transmembrane MLO family protein
443	FvH4_3g20190.1	Fvb3_v4.0.a1:13262865..13267631	Nucleotidyltransferase family protein
444	FvH4_3g20100.1	Fvb3_v4.0.a1:13222384..13226276	unknown protein; Has 30201 Blast hits to 17322 proteins in 780 species: Archae - 12; Bacteria - 1396; Metazoa - 17338; Fungi - 3422; Plants - 5037; Viruses - 0; Other Eukaryotes - 2996 (source: NCBI BLink).
445	FvH4_3g19790.1	Fvb3_v4.0.a1:12945520..12952949	haloacid dehalogenase-like hydrolase family protein
446	FvH4_3g19780.1	Fvb3_v4.0.a1:12935353..12943871	embryo defective 2737
447	FvH4_3g19680.1	Fvb3_v4.0.a1:12854061..12859148	phytosylfokine-alpha receptor 2
448	FvH4_3g19620.1	Fvb3_v4.0.a1:12697661..12700566	Serine/threonine-protein kinase WNK (With No Lysine)-related
449	FvH4_3g19490.1	Fvb3_v4.0.a1:12628798..12632146	ribosomal protein L11 methyltransferase-related
450	FvH4_3g19480.1	Fvb3_v4.0.a1:12625791..12628615	unknown protein; LOCATED IN: chloroplast; Has 1807 Blast hits to 1807 proteins in 277 species: Archae - 0; Bacteria - 0; Metazoa - 736; Fungi - 347; Plants - 385; Viruses - 0; Other Eukaryotes - 339 (source: NCBI BLink).
451	FvH4_3g19470.1	Fvb3_v4.0.a1:12621372..12625036	Yippee family putative zinc-binding protein
452	FvH4_3g19410.1	Fvb3_v4.0.a1:12585076..12587133	NAC (No Apical Meristem) domain transcriptional regulator superfamily protein
453	FvH4_3g19340.1	Fvb3_v4.0.a1:12481273..12494210	Tyrosine transaminase family protein
454	FvH4_3g19270.1	Fvb3_v4.0.a1:12452383..12452901	homeobox protein 52
455	FvH4_3g19220.1	Fvb3_v4.0.a1:12408146..12409519	UDP-Glycosyltransferase superfamily protein
456	FvH4_3g19020.1	Fvb3_v4.0.a1:12252459..12256317	homogentisate 1,2-dioxygenase
457	FvH4_3g21120.1	Fvb3_v4.0.a1:14144066..14146300	membrane-associated mannitol-induced
458	FvH4_3g20590.1	Fvb3_v4.0.a1:13637317..13641924	protochlorophyllide oxidoreductase A
459	FvH4_3g20600.1	Fvb3_v4.0.a1:13639816..13641902	protochlorophyllide oxidoreductase A
460	FvH4_3g21060.1	Fvb3_v4.0.a1:14078142..14083588	cyclic nucleotide-gated cation channel 4
461	FvH4_3g21040.1	Fvb3_v4.0.a1:14056802..14066198	DNA repair and meiosis protein (Mre11)
462	FvH4_3g21020.1	Fvb3_v4.0.a1:14037514..14039386	light-harvesting chlorophyll B-binding protein 3
463	FvH4_3g21010.1	Fvb3_v4.0.a1:14026120..14037441	myosin 2
464	FvH4_3g20940.1	Fvb3_v4.0.a1:13976932..13981375	cytochrome c biogenesis protein family
465	FvH4_3g20910.1	Fvb3_v4.0.a1:13958111..13963618	ARF-GAP domain 5
466	FvH4_3g20830.1	Fvb3_v4.0.a1:13905009..13906513	Late embryogenesis abundant (LEA) protein-related
467	FvH4_3g20790.1	Fvb3_v4.0.a1:13856143..13857885	Late embryogenesis abundant (LEA) protein-related
468	FvH4_3g20800.1	Fvb3_v4.0.a1:13870197..13871905	Late embryogenesis abundant (LEA) protein-related
469	FvH4_3g20780.1	Fvb3_v4.0.a1:13852363..13855863	protein kinase family protein
470	FvH4_3g20770.1	Fvb3_v4.0.a1:13821815..13826469	HAL2-like
471	FvH4_3g20760.1	Fvb3_v4.0.a1:13806617..13808572	S-adenosyl-L-methionine-dependent methyltransferases superfamily protein
472	FvH4_3g21220.1	Fvb3_v4.0.a1:14220362..14223478	Adenine nucleotide alpha hydrolases-like superfamily protein
473	FvH4_3g20750.1	Fvb3_v4.0.a1:13784481..13798718	CLUB
474	FvH4_3g21230.1	Fvb3_v4.0.a1:14224437..14225826	B-box type zinc finger family protein
475	FvH4_3g21240.1	Fvb3_v4.0.a1:14231275..14231685	pinoid-binding protein 1
476	FvH4_3g21460.1	Fvb3_v4.0.a1:14570270..14572753	Auxin-responsive GH3 family protein
477	FvH4_3g21450.1	Fvb3_v4.0.a1:14551491..14557159	Transducin/WD40 repeat-like superfamily protein
478	FvH4_3g21500.1	Fvb3_v4.0.a1:14619272..14621153	Protein of unknown function, DUF538
479	FvH4_3g21510.1	Fvb3_v4.0.a1:14622863..14625168	Uncharacterised conserved protein (UCP012943)
480	FvH4_3g21530.1	Fvb3_v4.0.a1:14635409..14637356	beta glucosidase 41
481	FvH4_3g21540.1	Fvb3_v4.0.a1:14638484..14641701	RNA-binding (RRM/RBD/RNP motifs) family protein
482	FvH4_3g21590.1	Fvb3_v4.0.a1:14691258..14696141	Protein kinase superfamily protein
483	FvH4_3g21630.1	Fvb3_v4.0.a1:14708289..14711090	zinc finger protein-related
484	FvH4_3g21670.1	Fvb3_v4.0.a1:14745647..14752159	formin homology5
485	FvH4_3g21720.1	Fvb3_v4.0.a1:14778719..14782480	basic helix-loop-helix (bHLH) DNA-binding superfamily protein
486	FvH4_3g21730.1	Fvb3_v4.0.a1:14782670..14788154	galacturonosyltransferase 12
487	FvH4_3g21770.1	Fvb3_v4.0.a1:14807202..14815123	homolog of yeast autophagy 18 (ATG18) F
488	FvH4_3g21920.1	Fvb3_v4.0.a1:14981511..14985733	Transport protein particle (TRAPP) component
489	FvH4_3g21940.1	Fvb3_v4.0.a1:15004882..15008343	thiazole biosynthetic enzyme, chloroplast (ARA6) (THI1) (THI4)
490	FvH4_3g21970.1	Fvb3_v4.0.a1:15024273..15031141	Ypt/Rab-GAP domain of gyp1p superfamily protein
491	FvH4_3g22090.1	Fvb3_v4.0.a1:15124174..15129167	glucose 6-phosphate/phosphate translocator 1
492	FvH4_3g22110.1	Fvb3_v4.0.a1:15153495..15156246	Ras-related small GTP-binding family protein
493	FvH4_3g22210.1	Fvb3_v4.0.a1:15224953..15225453	unknown protein; Has 1807 Blast hits to 1807 proteins in 277 species: Archae - 0; Bacteria - 0; Metazoa - 736; Fungi - 347; Plants - 385; Viruses - 0; Other Eukaryotes - 339 (source: NCBI BLink).
494	FvH4_3g22360.1	Fvb3_v4.0.a1:15394098..15396213	Pollen Ole e 1 allergen and extensin family protein
495	FvH4_3g22370.1	Fvb3_v4.0.a1:15397265..15401045	Major facilitator superfamily protein
496	FvH4_3g22480.1	Fvb3_v4.0.a1:15502762..15506923	DTW domain-containing protein
497	FvH4_3g22580.1	Fvb3_v4.0.a1:15620704..15621230	RNA-binding CRS1 / YhbY (CRM) domain-containing protein
498	FvH4_3g22540.1	Fvb3_v4.0.a1:15542704..15548716	unknown protein; FUNCTIONS IN: molecular_function unknown; BEST Arabidopsis thaliana protein match is: unknown protein (TAIR:AT4G26990.1); Has 30201 Blast hits to 17322 proteins in 780 species: Archae - 12; Bacteria - 1396; Metazoa - 17338; Fungi - 3422; Plants - 5037; Viruses - 0; Other Eukaryotes - 2996 (source: NCBI BLink).
499	FvH4_3g22550.1	Fvb3_v4.0.a1:15550538..15553637	AT hook motif-containing protein
500	FvH4_3g22740.1	Fvb3_v4.0.a1:15738191..15739595	Translation initiation factor SUI1 family protein
501	FvH4_3g22910.1	Fvb3_v4.0.a1:16042754..16044561	Uncharacterised protein family (UPF0497)
502	FvH4_3g22980.1	Fvb3_v4.0.a1:16112746..16118955	DNA-binding bromodomain-containing protein
503	FvH4_3g19750.1	Fvb3_v4.0.a1:12915557..12922017	GDSL-like Lipase/Acylhydrolase superfamily protein
504	FvH4_3g23020.1	Fvb3_v4.0.a1:16142556..16147904	unknown protein; FUNCTIONS IN: molecular_function unknown; INVOLVED IN: biological_process unknown; LOCATED IN: cellular_component unknown; EXPRESSED IN: 25 plant structures; EXPRESSED DURING: 15 growth stages; BEST Arabidopsis thaliana protein match is: unknown protein (TAIR:AT5G58510.1); Has 223 Blast hits to 218 proteins in 80 species: Archae - 0; Bacteria - 2; Metazoa - 117; Fungi - 6; Plants…
505	FvH4_3g23120.1	Fvb3_v4.0.a1:16191820..16193163	mitogen-activated protein kinase kinase kinase 15
506	FvH4_3g23160.1	Fvb3_v4.0.a1:16236970..16242001	SWAP (Suppressor-of-White-APricot)/surp domain-containing protein
507	FvH4_3g23350.1	Fvb3_v4.0.a1:16396055..16396258	Ribosomal protein L31
508	FvH4_3g23390.1	Fvb3_v4.0.a1:16433298..16434912	small ubiquitin-like modifier 2
509	FvH4_3g23400.1	Fvb3_v4.0.a1:16438075..16442153	small ubiquitin-like modifier 2
510	FvH4_3g23410.1	Fvb3_v4.0.a1:16444664..16446837	O-Glycosyl hydrolases family 17 protein
511	FvH4_3g23530.1	Fvb3_v4.0.a1:16626784..16629316	unknown protein; FUNCTIONS IN: molecular_function unknown; INVOLVED IN: biological_process unknown; LOCATED IN: chloroplast; EXPRESSED IN: 23 plant structures; EXPRESSED DURING: 13 growth stages; BEST Arabidopsis thaliana protein match is: unknown protein (TAIR:AT4G22320.1); Has 1807 Blast hits to 1807 proteins in 277 species: Archae - 0; Bacteria - 0; Metazoa - 736; Fungi - 347; Plants - 385; Vi…
512	FvH4_3g23540.1	Fvb3_v4.0.a1:16631253..16636603	trigger factor type chaperone family protein
513	FvH4_3g23570.1	Fvb3_v4.0.a1:16648327..16652886	IAA carboxylmethyltransferase 1
514	FvH4_3g23620.1	Fvb3_v4.0.a1:16711016..16715493	protein phosphatase X 2
515	FvH4_3g23650.1	Fvb3_v4.0.a1:16741320..16744656	homolog of bacterial cytokinesis Z-ring protein FTSZ 1-1
516	FvH4_3g23660.1	Fvb3_v4.0.a1:16758843..16761175	ATPase, V0 complex, subunit E
517	FvH4_3g23690.1	Fvb3_v4.0.a1:16776257..16787623	ENHANCED DOWNY MILDEW 2
518	FvH4_3g23790.1	Fvb3_v4.0.a1:16881596..16884760	beta-1,2-xylosyltransferase
519	FvH4_3g23900.1	Fvb3_v4.0.a1:16999360..17002265	Mitochondrial import inner membrane translocase subunit Tim17/Tim22/Tim23 family protein
520	FvH4_3g23940.1	Fvb3_v4.0.a1:17035124..17038089	Calcium-dependent lipid-binding (CaLB domain) family protein
521	FvH4_3g23950.1	Fvb3_v4.0.a1:17038444..17043250	tornado 1
522	FvH4_3g23980.1	Fvb3_v4.0.a1:17055420..17056555	Protein kinase superfamily protein
523	FvH4_3g23990.1	Fvb3_v4.0.a1:17056606..17056849	Protein kinase superfamily protein
524	FvH4_3g22150.1	Fvb3_v4.0.a1:15189562..15190453	Protein kinase superfamily protein
525	FvH4_3g24050.1	Fvb3_v4.0.a1:17091678..17092818	unknown protein; LOCATED IN: chloroplast; Has 35333 Blast hits to 34131 proteins in 2444 species: Archae - 798; Bacteria - 22429; Metazoa - 974; Fungi - 991; Plants - 531; Viruses - 0; Other Eukaryotes - 9610 (source: NCBI BLink).
526	FvH4_3g24060.1	Fvb3_v4.0.a1:17093587..17096953	Mitochondrial transcription termination factor family protein
527	FvH4_3g24150.1	Fvb3_v4.0.a1:17155267..17155722	cytochrome P450, family 71, subfamily B, polypeptide 10
528	FvH4_3g19330.1	Fvb3_v4.0.a1:12477951..12480120	D-aminoacid aminotransferase-like PLP-dependent enzymes superfamily protein
529	FvH4_3g18530.1	Fvb3_v4.0.a1:11851456..11851990	26S proteasome regulatory subunit, putative
530	FvH4_3g19070.1	Fvb3_v4.0.a1:12277945..12279822	RAB GTPase homolog A1F
531	FvH4_3g21360.1	Fvb3_v4.0.a1:14348766..14349023	nucleotide-sensitive chloride conductance regulator (ICln) family protein
532	FvH4_3g24440.1	Fvb3_v4.0.a1:17500630..17503737	splicing factor, putative
533	FvH4_3g22190.1	Fvb3_v4.0.a1:15216457..15218842	FK506-binding protein 12
534	FvH4_3g22200.1	Fvb3_v4.0.a1:15220153..15222450	FK506-binding protein 12
535	FvH4_3g19710.1	Fvb3_v4.0.a1:12898543..12901189	AP2/B3-like transcriptional factor family protein
536	FvH4_3g22070.1	Fvb3_v4.0.a1:15117293..15118228	mitogen-activated protein kinase kinase kinase 19
537	FvH4_3g21080.1	Fvb3_v4.0.a1:14094648..14096276	Photosystem I, PsaA/PsaB protein
538	FvH4_3g21090.1	Fvb3_v4.0.a1:14106496..14118213	Tetratricopeptide repeat (TPR)-like superfamily protein
539	FvH4_3g20510.1	Fvb3_v4.0.a1:13545673..13547235	hypothetical protein A4A49_63234 [Nicotiana attenuata] &gt;gi
540	FvH4_3g21280.1	Fvb3_v4.0.a1:14262482..14265989	hypothetical protein PRUPE_3G021900 [Prunus persica]; tr
541	FvH4_3g20030.1	Fvb3_v4.0.a1:13176343..13177700	metallothionein-like protein [Fragaria vesca]; Metallothionein-like protein type 3 OS=Malus domestica GN=MT2 PE=3 SV=1; tr
542	FvH4_3g20820.1	Fvb3_v4.0.a1:13903963..13904700	Phytohormone-binding protein OS=Medicago truncatula GN=MTR_3g055120 PE=1 SV=1; PREDICTED: phytohormone-binding protein-like [Fragaria vesca subsp. vesca]; tr
543	FvH4_3g20810.1	Fvb3_v4.0.a1:13872858..13874239	Phytohormone-binding protein OS=Medicago truncatula GN=MTR_3g055120 PE=1 SV=1; PREDICTED: phytohormone-binding protein-like [Fragaria vesca subsp. vesca]; tr
544	FvH4_3g20470.1	Fvb3_v4.0.a1:13494834..13496998	PREDICTED: DNA-binding protein HEXBP-like [Fragaria vesca subsp. vesca]
545	FvH4_3g20220.1	Fvb3_v4.0.a1:13279399..13280236	PREDICTED: E3 ubiquitin-protein ligase RNF130 [Fragaria vesca subsp. vesca]; tr
546	FvH4_3g21700.1	Fvb3_v4.0.a1:14770096..14771301	PREDICTED: F-box protein At3g56470-like [Malus domestica]; tr
547	FvH4_3g20090.1	Fvb3_v4.0.a1:13221056..13222189	PREDICTED: F-box/LRR-repeat protein At2g42720-like [Fragaria vesca subsp. vesca]; tr
548	FvH4_3g22350.1	Fvb3_v4.0.a1:15370710..15372253	PREDICTED: HMG-Y-related protein B-like [Fragaria vesca subsp. vesca]
549	FvH4_3g22270.1	Fvb3_v4.0.a1:15266578..15269773	PREDICTED: LOW QUALITY PROTEIN: uncharacterized protein LOC103435042 [Malus domestica]
550	FvH4_3g23580.1	Fvb3_v4.0.a1:16670038..16670352	PREDICTED: MATH domain and coiled-coil domain-containing protein At3g58210-like [Fragaria vesca subsp. vesca]; tr
551	FvH4_3g23510.1	Fvb3_v4.0.a1:16574258..16574539	PREDICTED: MATH domain and coiled-coil domain-containing protein At3g58270-like [Fragaria vesca subsp. vesca]; tr
552	FvH4_3g24480.1	Fvb3_v4.0.a1:17530728..17534547	PREDICTED: neurofilament medium polypeptide-like [Fragaria vesca subsp. vesca]; tr
553	FvH4_3g24500.1	Fvb3_v4.0.a1:17540511..17542200	PREDICTED: pentatricopeptide repeat-containing protein At3g53700, chloroplastic-like [Fragaria vesca subsp. vesca]; tr
554	FvH4_3g24120.1	Fvb3_v4.0.a1:17132284..17132646	PREDICTED: probable LRR receptor-like serine/threonine-protein kinase At4g08850 [Fragaria vesca subsp. vesca]; tr
555	FvH4_3g22140.1	Fvb3_v4.0.a1:15188362..15188796	PREDICTED: protein MOS2 [Juglans regia] &gt;gi
556	FvH4_3g21180.1	Fvb3_v4.0.a1:14193741..14194870	PREDICTED: putative F-box protein At3g58820 [Fragaria vesca subsp. vesca]
557	FvH4_3g23710.1	Fvb3_v4.0.a1:16796634..16797865	PREDICTED: serpin-ZX-like [Fragaria vesca subsp. vesca]; tr
558	FvH4_3g21030.1	Fvb3_v4.0.a1:14051267..14056277	PREDICTED: uncharacterized protein LOC101291124 isoform X1 [Fragaria vesca subsp. vesca]; tr
559	FvH4_3g21000.1	Fvb3_v4.0.a1:14015751..14017280	PREDICTED: uncharacterized protein LOC101291996 [Fragaria vesca subsp. vesca]; tr
560	FvH4_3g23130.1	Fvb3_v4.0.a1:16200546..16203024	PREDICTED: uncharacterized protein LOC101300890 isoform X1 [Fragaria vesca subsp. vesca] &gt;gi
561	FvH4_3g20930.1	Fvb3_v4.0.a1:13968175..13968432	PREDICTED: uncharacterized protein LOC101300989 [Fragaria vesca subsp. vesca]
562	FvH4_3g20440.1	Fvb3_v4.0.a1:13469344..13471267	PREDICTED: uncharacterized protein LOC101301840 [Fragaria vesca subsp. vesca]
563	FvH4_3g23370.1	Fvb3_v4.0.a1:16415474..16416590	PREDICTED: uncharacterized protein LOC101302338 [Fragaria vesca subsp. vesca]; tr
564	FvH4_3g23760.1	Fvb3_v4.0.a1:16836958..16839026	PREDICTED: uncharacterized protein LOC101302915 isoform X1 [Fragaria vesca subsp. vesca] &gt;gi
565	FvH4_3g22590.1	Fvb3_v4.0.a1:15622483..15625036	PREDICTED: uncharacterized protein LOC101306706 [Fragaria vesca subsp. vesca]
566	FvH4_3g20080.1	Fvb3_v4.0.a1:13214119..13215900	PREDICTED: uncharacterized protein LOC101307386 [Fragaria vesca subsp. vesca]; tr
567	FvH4_3g20890.1	Fvb3_v4.0.a1:13946393..13948752	PREDICTED: uncharacterized protein LOC101307765 [Fragaria vesca subsp. vesca]; tr
568	FvH4_3g20870.1	Fvb3_v4.0.a1:13939943..13942129	PREDICTED: uncharacterized protein LOC101309517 [Fragaria vesca subsp. vesca]; tr
569	FvH4_3g19050.1	Fvb3_v4.0.a1:12269472..12271592	PREDICTED: uncharacterized protein LOC101309711 [Fragaria vesca subsp. vesca] &gt;gi
570	FvH4_3g19890.1	Fvb3_v4.0.a1:13034967..13035563	PREDICTED: uncharacterized protein LOC105349511 [Fragaria vesca subsp. vesca]; tr
571	FvH4_3g22860.1	Fvb3_v4.0.a1:16013394..16015337	PREDICTED: uncharacterized protein LOC105349524 [Fragaria vesca subsp. vesca]; tr
572	FvH4_3g19660.1	Fvb3_v4.0.a1:12790695..12791742	PREDICTED: uncharacterized protein LOC105349845 [Fragaria vesca subsp. vesca]; tr
573	FvH4_3g20360.1	Fvb3_v4.0.a1:13412742..13413281	PREDICTED: uncharacterized protein LOC105349947 [Fragaria vesca subsp. vesca]; tr
574	FvH4_3g20450.1	Fvb3_v4.0.a1:13477450..13481016	PREDICTED: uncharacterized protein LOC105349949 [Fragaria vesca subsp. vesca]; tr
575	FvH4_3g21550.1	Fvb3_v4.0.a1:14648387..14650065	PREDICTED: uncharacterized protein LOC105350511 [Fragaria vesca subsp. vesca]; tr
576	FvH4_3g22330.1	Fvb3_v4.0.a1:15349921..15353709	PREDICTED: uncharacterized protein LOC105350524 [Fragaria vesca subsp. vesca]; tr
577	FvH4_3g23030.1	Fvb3_v4.0.a1:16148823..16149629	PREDICTED: uncharacterized protein LOC105350536 [Fragaria vesca subsp. vesca]; tr
578	FvH4_3g23270.1	Fvb3_v4.0.a1:16354852..16355508	PREDICTED: uncharacterized protein LOC105350538 [Fragaria vesca subsp. vesca]; tr
579	FvH4_3g21370.1	Fvb3_v4.0.a1:14400106..14400717	PREDICTED: uncharacterized protein LOC105350547 [Fragaria vesca subsp. vesca]
580	FvH4_3g21200.1	Fvb3_v4.0.a1:14208443..14210577	PREDICTED: uncharacterized protein LOC105350554 [Fragaria vesca subsp. vesca]
581	FvH4_3g21620.1	Fvb3_v4.0.a1:14705645..14706241	PREDICTED: uncharacterized protein LOC105350831 [Fragaria vesca subsp. vesca]; tr
582	FvH4_3g22770.1	Fvb3_v4.0.a1:15764470..15764915	PREDICTED: uncharacterized protein LOC105350837 [Fragaria vesca subsp. vesca]
583	FvH4_3g24080.1	Fvb3_v4.0.a1:17115374..17116515	PREDICTED: uncharacterized protein LOC105350841 [Fragaria vesca subsp. vesca]; tr
584	FvH4_3g20070.1	Fvb3_v4.0.a1:13212278..13214102	PREDICTED: uncharacterized protein LOC105351672 [Fragaria vesca subsp. vesca]; tr
585	FvH4_3g24350.1	Fvb3_v4.0.a1:17443003..17443602	PREDICTED: uncharacterized protein LOC105351690 [Fragaria vesca subsp. vesca]
586	FvH4_3g22410.1	Fvb3_v4.0.a1:15467423..15467692	PREDICTED: uncharacterized protein LOC105351908 [Fragaria vesca subsp. vesca]; tr
587	FvH4_3g20650.1	Fvb3_v4.0.a1:13693830..13695073	PREDICTED: uncharacterized protein LOC105352053 [Fragaria vesca subsp. vesca]; tr
588	FvH4_3g24490.1	Fvb3_v4.0.a1:17534970..17536163	PREDICTED: uncharacterized protein LOC105352053 [Fragaria vesca subsp. vesca]; tr
589	FvH4_3g19970.1	Fvb3_v4.0.a1:13116191..13116667	PREDICTED: uncharacterized protein LOC105352659 [Fragaria vesca subsp. vesca]; tr
590	FvH4_3g24370.1	Fvb3_v4.0.a1:17448376..17448911	PREDICTED: uncharacterized protein LOC105352716 [Fragaria vesca subsp. vesca]
591	FvH4_3g22800.1	Fvb3_v4.0.a1:15829262..15830416	PREDICTED: uncharacterized protein LOC105353249 [Fragaria vesca subsp. vesca]; tr
592	FvH4_3g24310.1	Fvb3_v4.0.a1:17393291..17393749	PREDICTED: uncharacterized protein LOC105353398, partial [Fragaria vesca subsp. vesca]; tr
593	FvH4_3g20520.1	Fvb3_v4.0.a1:13548614..13549948	PREDICTED: uncharacterized protein LOC18613773 [Theobroma cacao]; tr
594	FvH4_3g23600.1	Fvb3_v4.0.a1:16705381..16705914	ripening-regulated protein [Fragaria x ananassa]; tr
595	FvH4_3g22460.1	Fvb3_v4.0.a1:15493750..15494101	A0A059BLX4_EUCGR Uncharacterized protein (Fragment) OS=Eucalyptus grandis GN=EUGRSUZ_F008802 PE=3 SV=1
596	FvH4_3g20500.1	Fvb3_v4.0.a1:13545658..13549579	K4AX52_SOLLC Uncharacterized protein OS=Solanum lycopersicum PE=4 SV=1; uncharacterized protein LOC107641545 [Arachis ipaensis]
Genes within the region of QTL qFL-4A2
1	FvH4_4g10020.1	Fvb4_v4.0.a1:14322785..14328060	diphthamide synthesis DPH2 family protein
2	FvH4_4g10030.1	Fvb4_v4.0.a1:14294786..14295476	Ribosomal protein L35Ae family protein
3	FvH4_4g10040.1	Fvb4_v4.0.a1:14427199..14430029	MITOCHONDRIAL FERREDOXIN 2
4	FvH4_4g10050.1	Fvb4_v4.0.a1:14152668..14157135	basic helix-loop-helix (bHLH) DNA-binding superfamily protein
5	FvH4_4g10060.1	Fvb4_v4.0.a1:14147591..14151233	selenoprotein family protein
6	FvH4_4g10070.1	Fvb4_v4.0.a1:14430740..14437626	cell division cycle protein 48-related / CDC48-related
7	FvH4_4g10080.1	Fvb4_v4.0.a1:14413384..14426699	unknown protein; Has 50 Blast hits to 45 proteins in 14 species: Archae - 5; Bacteria - 0; Metazoa - 4; Fungi - 0; Plants - 34; Viruses - 0; Other Eukaryotes - 7 (source: NCBI BLink).
8	FvH4_4g10090.1	Fvb4_v4.0.a1:14438165..14449232	ARM repeat superfamily protein
9	FvH4_4g10100.1	Fvb4_v4.0.a1:14382994..14395172	P-loop containing nucleoside triphosphate hydrolases superfamily protein
10	FvH4_4g10110.1	Fvb4_v4.0.a1:13596748..13601239	unknown protein; BEST Arabidopsis thaliana protein match is: unknown protein (TAIR:AT3G14750.1); Has 5478 Blast hits to 4354 proteins in 533 species: Archae - 87; Bacteria - 653; Metazoa - 2554; Fungi - 380; Plants - 418; Viruses - 16; Other Eukaryotes - 1370 (source: NCBI BLink).
11	FvH4_4g10120.1	Fvb4_v4.0.a1:14312311..14312764	homoserine kinase
12	FvH4_4g10130.1	Fvb4_v4.0.a1:13346947..13349602	tetraspanin8
13	FvH4_4g10140.1	Fvb4_v4.0.a1:14269446..14274102	FUNCTIONS IN: molecular_function unknown; INVOLVED IN: protein folding, protein transport; LOCATED IN: chloroplast; EXPRESSED IN: 23 plant structures; EXPRESSED DURING: 13 growth stages; CONTAINS InterPro DOMAIN/s: Trigger factor, ribosome-binding, bacterial (InterPro:IPR008881); Has 35333 Blast hits to 34131 proteins in 2444 species: Archae - 798; Bacteria - 22429; Metazoa - 974; Fungi - 991; Pl…
14	FvH4_4g10150.1	Fvb4_v4.0.a1:14396306..14400548	unknown protein; BEST Arabidopsis thaliana protein match is: unknown protein (TAIR:AT1G61900.1); Has 68 Blast hits to 67 proteins in 13 species: Archae - 0; Bacteria - 2; Metazoa - 0; Fungi - 0; Plants - 66; Viruses - 0; Other Eukaryotes - 0 (source: NCBI BLink).
15	FvH4_4g10160.1	Fvb4_v4.0.a1:14405775..14410798	DNA glycosylase superfamily protein
16	FvH4_4g10170.1	Fvb4_v4.0.a1:14453758..14454107	Ribosomal L18p/L5e family protein
17	FvH4_4g10180.1	Fvb4_v4.0.a1:14378331..14382478	FKBP-like peptidyl-prolyl cis-trans isomerase family protein
18	FvH4_4g10190.1	Fvb4_v4.0.a1:14306818..14309417	FUNCTIONS IN: molecular_function unknown; INVOLVED IN: biological_process unknown; LOCATED IN: chloroplast thylakoid membrane, chloroplast, nucleus, chloroplast envelope; EXPRESSED IN: 22 plant structures; EXPRESSED DURING: 13 growth stages; BEST Arabidopsis thaliana protein match is: glycine-rich protein (TAIR:AT3G59640.2); Has 67 Blast hits to 67 proteins in 20 species: Archae - 0; Bacteria - 4…
19	FvH4_4g10200.1	Fvb4_v4.0.a1:12943175..12947572	Plant stearoyl-acyl-carrier-protein desaturase family protein
20	FvH4_4g10210.1	Fvb4_v4.0.a1:13744425..13756563	O-acetylserine (thiol) lyase B
21	FvH4_4g10220.1	Fvb4_v4.0.a1:13757546..13760550	Transducin/WD40 repeat-like superfamily protein
22	FvH4_4g10230.1	Fvb4_v4.0.a1:12759623..12761688	Seven transmembrane MLO family protein
23	FvH4_4g10240.1	Fvb4_v4.0.a1:13574410..13577171	cold-regulated 413-plasma membrane 2
24	FvH4_4g10250.1	Fvb4_v4.0.a1:14458475..14462901	protein serine/threonine kinases;ATP binding;catalytics
25	FvH4_4g10260.1	Fvb4_v4.0.a1:14450050..14454266	proteasome inhibitor-related
26	FvH4_4g10270.1	Fvb4_v4.0.a1:14333870..14334546	homolog of carrot EP3-3 chitinase
27	FvH4_4g10280.1	Fvb4_v4.0.a1:14349187..14350693	homolog of carrot EP3-3 chitinase
28	FvH4_4g10290.1	Fvb4_v4.0.a1:14333877..14334962	homolog of carrot EP3-3 chitinase
29	FvH4_4g10300.1	Fvb4_v4.0.a1:14360249..14372992	homolog of carrot EP3-3 chitinase
30	FvH4_4g10310.1	Fvb4_v4.0.a1:14403068..14405157	farnesyltransferase A
31	FvH4_4g10320.1	Fvb4_v4.0.a1:13967409..13972269	unknown protein; FUNCTIONS IN: molecular_function unknown; INVOLVED IN: biological_process unknown; LOCATED IN: endomembrane system; EXPRESSED IN: 17 plant structures; EXPRESSED DURING: 13 growth stages; Has 34 Blast hits to 34 proteins in 10 species: Archae - 0; Bacteria - 0; Metazoa - 0; Fungi - 0; Plants - 34; Viruses - 0; Other Eukaryotes - 0 (source: NCBI BLink).
32	FvH4_4g10330.1	Fvb4_v4.0.a1:13835077..13840889	IQ-domain 13
33	FvH4_4g10340.1	Fvb4_v4.0.a1:12733864..12736043	NAD(P)-binding Rossmann-fold superfamily protein
34	FvH4_4g10350.1	Fvb4_v4.0.a1:14240520..14241323	Integrase-type DNA-binding superfamily protein
35	FvH4_4g10360.1	Fvb4_v4.0.a1:14093550..14096015	Tetratricopeptide repeat (TPR)-like superfamily protein
36	FvH4_4g10370.1	Fvb4_v4.0.a1:14145594..14147228	Tetratricopeptide repeat (TPR)-like superfamily protein
37	FvH4_4g10380.1	Fvb4_v4.0.a1:14144762..14145538	Tetratricopeptide repeat (TPR)-like superfamily protein
38	FvH4_4g10390.1	Fvb4_v4.0.a1:14351919..14358602	Dihydropterin pyrophosphokinase / Dihydropteroate synthase
39	FvH4_4g10400.1	Fvb4_v4.0.a1:12613988..12615292	UDP-D-glucuronate 4-epimerase 1
40	FvH4_4g10410.1	Fvb4_v4.0.a1:13174071..13180186	unknown protein; BEST Arabidopsis thaliana protein match is: unknown protein (TAIR:AT2G24100.1); Has 109 Blast hits to 109 proteins in 18 species: Archae - 0; Bacteria - 0; Metazoa - 1; Fungi - 0; Plants - 95; Viruses - 0; Other Eukaryotes - 13 (source: NCBI BLink).
41	FvH4_4g10420.1	Fvb4_v4.0.a1:13160804..13168842	INVOLVED IN: autophagy; EXPRESSED IN: 24 plant structures; EXPRESSED DURING: 15 growth stages; CONTAINS InterPro DOMAIN/s: Autophagy-related protein 17 (InterPro:IPR007240), Autophagy-related protein 11 (InterPro:IPR019460); Has 8793 Blast hits to 6268 proteins in 570 species: Archae - 89; Bacteria - 657; Metazoa - 4844; Fungi - 808; Plants - 441; Viruses - 15; Other Eukaryotes - 1939 (source: NC…
42	FvH4_4g10430.1	Fvb4_v4.0.a1:14201346..14203121	phytochrome kinase substrate 4
43	FvH4_4g10440.1	Fvb4_v4.0.a1:14264591..14267860	vacuolar protein sorting-associated protein 20.2
44	FvH4_4g10450.1	Fvb4_v4.0.a1:13026925..13028466	Zinc-binding dehydrogenase family protein
45	FvH4_4g10460.1	Fvb4_v4.0.a1:13794736..13797829	Tetratricopeptide repeat (TPR)-like superfamily protein
46	FvH4_4g10470.1	Fvb4_v4.0.a1:12972717..12982103	unknown protein; CONTAINS InterPro DOMAIN/s: Protein of unknown function DUF1012 (InterPro:IPR010420); BEST Arabidopsis thaliana protein match is: Protein of unknown function (DUF1012) (TAIR:AT5G02940.1); Has 1807 Blast hits to 1807 proteins in 277 species: Archae - 0; Bacteria - 0; Metazoa - 736; Fungi - 347; Plants - 385; Viruses - 0; Other Eukaryotes - 339 (source: NCBI BLink).
47	FvH4_4g10480.1	Fvb4_v4.0.a1:12477641..12479587	Pyridoxal phosphate (PLP)-dependent transferases superfamily protein
48	FvH4_4g10490.1	Fvb4_v4.0.a1:13242703..13249238	Fatty acid hydroxylase superfamily
49	FvH4_4g10500.1	Fvb4_v4.0.a1:13442727..13445057	Cytochrome c oxidase, subunit Vib family protein
50	FvH4_4g10510.1	Fvb4_v4.0.a1:14358686..14360295	SPT4 homolog 2
51	FvH4_4g10520.1	Fvb4_v4.0.a1:14301655..14305022	phosphoenolpyruvate carboxykinase 2
52	FvH4_4g10530.1	Fvb4_v4.0.a1:14296108..14299058	mutator-like transposase [Rosa rugosa]; tr
53	FvH4_4g10540.1	Fvb4_v4.0.a1:14313172..14316975	PREDICTED: protein FAR1-RELATED SEQUENCE 5-like [Fragaria vesca subsp. vesca]
54	FvH4_4g10550.1	Fvb4_v4.0.a1:13824126..13825416	PREDICTED: uncharacterized protein LOC101308710 isoform X3 [Fragaria vesca subsp. vesca]
55	FvH4_4g10560.1	Fvb4_v4.0.a1:13518127..13519585	PREDICTED: uncharacterized protein LOC105349382 [Fragaria vesca subsp. vesca]
56	FvH4_4g10570.1	Fvb4_v4.0.a1:13381575..13385500	PREDICTED: uncharacterized protein LOC105351276 [Fragaria vesca subsp. vesca]
57	FvH4_4g10580.1	Fvb4_v4.0.a1:13774414..13775605	PREDICTED: uncharacterized protein LOC105351278 [Fragaria vesca subsp. vesca]
58	FvH4_4g10590.1	Fvb4_v4.0.a1:13321345..13325594	PREDICTED: uncharacterized protein LOC105352478 [Fragaria vesca subsp. vesca]; tr
59	FvH4_4g10600.1	Fvb4_v4.0.a1:13776026..13779278	PREDICTED: uncharacterized protein LOC105353354 [Fragaria vesca subsp. vesca]
60	FvH4_4g10610.1	Fvb4_v4.0.a1:14282291..14282840	PREDICTED: uncharacterized protein LOC105353358 [Fragaria vesca subsp. vesca]
Genes within the region of QTL qFL-5C2
1	FvH4_5g27840.1	Fvb5_v4.0.a1:19055898..19061205	26S proteasome regulatory subunit, putative (RPN5)
2	FvH4_5g28000.1	Fvb5_v4.0.a1:19217527..19221360	26S proteasome regulatory subunit S2 1A
3	FvH4_5g27480.1	Fvb5_v4.0.a1:18726008..18755564	Nucleotide-diphospho-sugar transferases superfamily protein
4	FvH4_5g26050.1	Fvb5_v4.0.a1:17539759..17540365	2-oxoglutarate (2OG) and Fe(II)-dependent oxygenase superfamily protein
5	FvH4_5g26680.1	Fvb5_v4.0.a1:18126003..18128199	ribosomal protein S9
6	FvH4_5g26180.1	Fvb5_v4.0.a1:17642005..17646347	hydroxy methylglutaryl CoA reductase 1
7	FvH4_5g26350.1	Fvb5_v4.0.a1:17861749..17865384	Ribosomal protein L12/ ATP-dependent Clp protease adaptor protein ClpS family protein
8	FvH4_5g27940.1	Fvb5_v4.0.a1:19159655..19161328	Ribosomal protein L7Ae/L30e/S12e/Gadd45 family protein
9	FvH4_5g28040.1	Fvb5_v4.0.a1:19280310..19282090	Ribosomal protein L7Ae/L30e/S12e/Gadd45 family protein
10	FvH4_5g27340.1	Fvb5_v4.0.a1:18588846..18593746	Ribosomal protein L30/L7 family protein
11	FvH4_5g27070.1	Fvb5_v4.0.a1:18366522..18367820	AGAMOUS-like 82
12	FvH4_5g26670.1	Fvb5_v4.0.a1:18120278..18123306	Clathrin adaptor complex small chain family protein
13	FvH4_5g27560.1	Fvb5_v4.0.a1:18802540..18804544	ARM repeat superfamily protein
14	FvH4_5g27570.1	Fvb5_v4.0.a1:18802541..18806820	ARM repeat superfamily protein
15	FvH4_5g26310.1	Fvb5_v4.0.a1:17810827..17812017	ARM repeat superfamily protein
16	FvH4_5g27260.1	Fvb5_v4.0.a1:18524192..18526578	Protein of unknown function (DUF1138)
17	FvH4_5g28030.1	Fvb5_v4.0.a1:19276019..19278671	metacaspase 1
18	FvH4_5g28120.1	Fvb5_v4.0.a1:19325396..19331791	Protein kinase superfamily protein
19	FvH4_5g28110.1	Fvb5_v4.0.a1:19323853..19324764	Protein of unknown function (DUF579)
20	FvH4_5g28090.1	Fvb5_v4.0.a1:19316210..19318093	RAB GTPase 11C
21	FvH4_5g27880.1	Fvb5_v4.0.a1:19121623..19125050	glutamine-rich protein 23
22	FvH4_5g27930.1	Fvb5_v4.0.a1:19150310..19152790	Core-2/I-branching beta-1,6-N-acetylglucosaminyltransferase family protein
23	FvH4_5g27970.1	Fvb5_v4.0.a1:19194414..19195868	NAD(P)-binding Rossmann-fold superfamily protein
24	FvH4_5g27980.1	Fvb5_v4.0.a1:19195036..19195512	NAD(P)-binding Rossmann-fold superfamily protein
25	FvH4_5g28020.1	Fvb5_v4.0.a1:19267265..19275874	Zinc finger C-x8-C-x5-C-x3-H type family protein
26	FvH4_5g27650.1	Fvb5_v4.0.a1:18853420..18854571	homeobox protein 31
27	FvH4_5g27520.1	Fvb5_v4.0.a1:18761776..18761991	NADH dehydrogenase (ubiquinone)s
28	FvH4_5g27010.1	Fvb5_v4.0.a1:18318090..18318797	AAA-type ATPase family protein
29	FvH4_5g27410.1	Fvb5_v4.0.a1:18679787..18682081	Pentatricopeptide repeat (PPR) superfamily protein
30	FvH4_5g27240.1	Fvb5_v4.0.a1:18517857..18521071	TRF-like 5
31	FvH4_5g27320.1	Fvb5_v4.0.a1:18559029..18566513	GC-rich sequence DNA-binding factor-like protein with Tuftelin interacting domain
32	FvH4_5g27050.1	Fvb5_v4.0.a1:18346500..18363781	Tetratricopeptide repeat (TPR)-like superfamily protein
33	FvH4_5g25880.1	Fvb5_v4.0.a1:17366276..17368985	FKBP-like peptidyl-prolyl cis-trans isomerase family protein
34	FvH4_5g25940.1	Fvb5_v4.0.a1:17414417..17416332	multiple chloroplast division site 1
35	FvH4_5g26000.1	Fvb5_v4.0.a1:17515000..17515469	phosphate transporter 1;8
36	FvH4_5g26010.1	Fvb5_v4.0.a1:17518798..17521712	HSP20-like chaperones superfamily protein
37	FvH4_5g26270.1	Fvb5_v4.0.a1:17781527..17788811	P-loop containing nucleoside triphosphate hydrolases superfamily protein
38	FvH4_5g26290.1	Fvb5_v4.0.a1:17789157..17789633	P-loop containing nucleoside triphosphate hydrolases superfamily protein
39	FvH4_5g26320.1	Fvb5_v4.0.a1:17830833..17836198	Auxin efflux carrier family protein
40	FvH4_5g26380.1	Fvb5_v4.0.a1:17879766..17885123	Phosphofructokinase family protein
41	FvH4_5g26490.1	Fvb5_v4.0.a1:17971411..17977060	FUNCTIONS IN: molecular_function unknown; INVOLVED IN: biological_process unknown; LOCATED IN: plasma membrane, vacuole; EXPRESSED IN: guard cell, cultured cell; BEST Arabidopsis thaliana protein match is: proton pump interactor 1 (TAIR:AT4G27500.1); Has 30201 Blast hits to 17322 proteins in 780 species: Archae - 12; Bacteria - 1396; Metazoa - 17338; Fungi - 3422; Plants - 5037; Viruses - 0; Othe…
42	FvH4_5g26510.1	Fvb5_v4.0.a1:17985148..17991635	squamosa promoter binding protein-like 14
43	FvH4_5g26520.1	Fvb5_v4.0.a1:17991771..17993051	Cysteine/Histidine-rich C1 domain family protein
44	FvH4_5g26570.1	Fvb5_v4.0.a1:18014729..18017721	PLATZ transcription factor family protein
45	FvH4_5g26780.1	Fvb5_v4.0.a1:18170524..18174597	unknown protein; INVOLVED IN: biological_process unknown; LOCATED IN: chloroplast; EXPRESSED IN: 22 plant structures; EXPRESSED DURING: 13 growth stages; CONTAINS InterPro DOMAIN/s: Uncharacterised protein family UPF0047 (InterPro:IPR001602); Has 3800 Blast hits to 3784 proteins in 1137 species: Archae - 215; Bacteria - 2154; Metazoa - 42; Fungi - 99; Plants - 99; Viruses - 0; Other Eukaryotes - …
46	FvH4_5g26910.1	Fvb5_v4.0.a1:18251780..18256458	DNAJ heat shock N-terminal domain-containing protein
47	FvH4_5g25870.1	Fvb5_v4.0.a1:17352670..17366247	nuclear RNA polymerase A2
48	FvH4_5g27750.1	Fvb5_v4.0.a1:18970796..18979717	DEA(D/H)-box RNA helicase family protein
49	FvH4_5g27460.1	Fvb5_v4.0.a1:18711165..18725530	DEA(D/H)-box RNA helicase family protein
50	FvH4_5g25840.1	Fvb5_v4.0.a1:17335655..17339512	unknown protein; FUNCTIONS IN: molecular_function unknown; INVOLVED IN: biological_process unknown; LOCATED IN: chloroplast thylakoid membrane, chloroplast, chloroplast envelope; EXPRESSED IN: 22 plant structures; EXPRESSED DURING: 13 growth stages; Has 39 Blast hits to 39 proteins in 18 species: Archae - 0; Bacteria - 0; Metazoa - 0; Fungi - 0; Plants - 39; Viruses - 0; Other Eukaryotes - 0 (sou…
51	FvH4_5g26440.1	Fvb5_v4.0.a1:17924729..17927250	basic region/leucine zipper motif 60
52	FvH4_5g26750.1	Fvb5_v4.0.a1:18159942..18162587	FUNCTIONS IN: molecular_function unknown; INVOLVED IN: biological_process unknown; LOCATED IN: chloroplast thylakoid membrane, chloroplast; EXPRESSED IN: 23 plant structures; EXPRESSED DURING: 13 growth stages; BEST Arabidopsis thaliana protein match is: photosystem I P subunit (TAIR:AT2G46820.2); Has 291 Blast hits to 291 proteins in 50 species: Archae - 0; Bacteria - 90; Metazoa - 0; Fungi - 0;…
53	FvH4_5g27620.1	Fvb5_v4.0.a1:18830171..18831241	NAC domain containing protein 20
54	FvH4_5g27760.1	Fvb5_v4.0.a1:18974299..18975369	NAC domain containing protein 20
55	FvH4_5g26660.1	Fvb5_v4.0.a1:18111516..18112011	Protein of unknown function, DUF538
56	FvH4_5g28140.1	Fvb5_v4.0.a1:19337749..19340059	FUNCTIONS IN: molecular_function unknown; INVOLVED IN: biological_process unknown; LOCATED IN: endomembrane system; EXPRESSED IN: 24 plant structures; EXPRESSED DURING: 15 growth stages; CONTAINS InterPro DOMAIN/s: Uncharacterised conserved protein UCP031277 (InterPro:IPR016971); Has 35333 Blast hits to 34131 proteins in 2444 species: Archae - 798; Bacteria - 22429; Metazoa - 974; Fungi - 991; Pl…
57	FvH4_5g27820.1	Fvb5_v4.0.a1:19026446..19030376	Major facilitator superfamily protein
58	FvH4_5g27860.1	Fvb5_v4.0.a1:19083790..19092719	auxin response factor 1
59	FvH4_5g28050.1	Fvb5_v4.0.a1:19284242..19291801	RNA helicase, ATP-dependent, SK12/DOB1 protein
60	FvH4_5g27720.1	Fvb5_v4.0.a1:18926235..18929003	GMP synthase (glutamine-hydrolyzing), putative / glutamine amidotransferase, putative
61	FvH4_5g27870.1	Fvb5_v4.0.a1:19099828..19101726	myb domain protein 105
62	FvH4_5g27080.1	Fvb5_v4.0.a1:18380944..18383821	unknown protein; FUNCTIONS IN: molecular_function unknown; INVOLVED IN: biological_process unknown; LOCATED IN: nucleus; EXPRESSED IN: 25 plant structures; EXPRESSED DURING: 15 growth stages; Has 46 Blast hits to 46 proteins in 19 species: Archae - 0; Bacteria - 0; Metazoa - 3; Fungi - 3; Plants - 36; Viruses - 0; Other Eukaryotes - 4 (source: NCBI BLink).
63	FvH4_5g25930.1	Fvb5_v4.0.a1:17404925..17408204	golgi nucleotide sugar transporter 3
64	FvH4_5g25900.1	Fvb5_v4.0.a1:17376184..17382037	Ribophorin I
65	FvH4_5g25920.1	Fvb5_v4.0.a1:17390772..17392774	unknown protein; FUNCTIONS IN: molecular_function unknown; INVOLVED IN: biological_process unknown; LOCATED IN: chloroplast envelope; EXPRESSED IN: 21 plant structures; EXPRESSED DURING: 13 growth stages; BEST Arabidopsis thaliana protein match is: unknown protein (TAIR:AT1G20816.1); Has 52 Blast hits to 52 proteins in 19 species: Archae - 0; Bacteria - 0; Metazoa - 0; Fungi - 0; Plants - 50; Vir…
66	FvH4_5g25960.1	Fvb5_v4.0.a1:17465470..17468339	NAC (No Apical Meristem) domain transcriptional regulator superfamily protein
67	FvH4_5g25990.1	Fvb5_v4.0.a1:17514974..17517541	phosphate transporter 1;9
68	FvH4_5g25970.1	Fvb5_v4.0.a1:17481441..17485584	HSP20-like chaperones superfamily protein
69	FvH4_5g25980.1	Fvb5_v4.0.a1:17503432..17512593	HSP20-like chaperones superfamily protein
70	FvH4_5g26100.1	Fvb5_v4.0.a1:17561653..17563585	Photosystem II reaction center PsbP family protein
71	FvH4_5g26080.1	Fvb5_v4.0.a1:17553841..17558598	RNA-binding (RRM/RBD/RNP motifs) family protein
72	FvH4_5g26230.1	Fvb5_v4.0.a1:17684808..17685749	Predicted AT-hook DNA-binding family protein
73	FvH4_5g26370.1	Fvb5_v4.0.a1:17868415..17871373	Auxin efflux carrier family protein
74	FvH4_5g26330.1	Fvb5_v4.0.a1:17850931..17855181	Auxin efflux carrier family protein
75	FvH4_5g26360.1	Fvb5_v4.0.a1:17868299..17873240	cyclin-dependent kinase B2;1
76	FvH4_5g26470.1	Fvb5_v4.0.a1:17942446..17943050	CP12 domain-containing protein 3
77	FvH4_5g26480.1	Fvb5_v4.0.a1:17946216..17951895	Chlorophyll A-B binding family protein
78	FvH4_5g26600.1	Fvb5_v4.0.a1:18048400..18049130	unknown protein; FUNCTIONS IN: molecular_function unknown; INVOLVED IN: N-terminal protein myristoylation; LOCATED IN: nucleolus, nucleus; EXPRESSED IN: 24 plant structures; EXPRESSED DURING: 15 growth stages; BEST Arabidopsis thaliana protein match is: unknown protein (TAIR:AT1G21010.1); Has 220 Blast hits to 220 proteins in 14 species: Archae - 0; Bacteria - 0; Metazoa - 0; Fungi - 0; Plants - …
79	FvH4_5g26610.1	Fvb5_v4.0.a1:18078687..18083368	Protein of unknown function, DUF547
80	FvH4_5g26690.1	Fvb5_v4.0.a1:18132267..18141416	Tetratricopeptide repeat (TPR)-like superfamily protein
81	FvH4_5g26790.1	Fvb5_v4.0.a1:18173693..18174268	calmodulin-like 38
82	FvH4_5g26800.1	Fvb5_v4.0.a1:18177134..18180907	FUNCTIONS IN: molecular_function unknown; INVOLVED IN: biological_process unknown; LOCATED IN: plasma membrane; EXPRESSED IN: 22 plant structures; EXPRESSED DURING: 13 growth stages; BEST Arabidopsis thaliana protein match is: hydroxyproline-rich glycoprotein family protein (TAIR:AT5G52430.1); Has 353 Blast hits to 231 proteins in 60 species: Archae - 0; Bacteria - 6; Metazoa - 57; Fungi - 22; Pl…
83	FvH4_5g27020.1	Fvb5_v4.0.a1:18335885..18340362	Protein kinase superfamily protein
84	FvH4_5g27200.1	Fvb5_v4.0.a1:18481414..18487849	SUPPRESSOR OF AUXIN RESISTANCE 3
85	FvH4_5g28130.1	Fvb5_v4.0.a1:19334094..19334539	Late embryogenesis abundant (LEA) hydroxyproline-rich glycoprotein family
86	FvH4_5g27210.1	Fvb5_v4.0.a1:18489451..18492843	BRI1-like 2
87	FvH4_5g27120.1	Fvb5_v4.0.a1:18398932..18402669	SNARE associated Golgi protein family
88	FvH4_5g27160.1	Fvb5_v4.0.a1:18426612..18431199	glutathione S-transferase zeta 1
89	FvH4_5g27180.1	Fvb5_v4.0.a1:18445861..18458684	NAD(P)-binding Rossmann-fold superfamily protein
90	FvH4_5g27220.1	Fvb5_v4.0.a1:18505892..18512368	unknown protein; FUNCTIONS IN: molecular_function unknown; INVOLVED IN: biological_process unknown; EXPRESSED IN: 21 plant structures; EXPRESSED DURING: 13 growth stages; CONTAINS InterPro DOMAIN/s: Protein of unknown function DUF901 (InterPro:IPR010298).
91	FvH4_5g27330.1	Fvb5_v4.0.a1:18575472..18577865	NAC domain containing protein 35
92	FvH4_5g27450.1	Fvb5_v4.0.a1:18703371..18710936	AAA-type ATPase family protein
93	FvH4_5g27830.1	Fvb5_v4.0.a1:19049285..19054493	nucleic acid binding;RNA binding
94	FvH4_5g27060.1	Fvb5_v4.0.a1:18363684..18365433	unknown protein; FUNCTIONS IN: molecular_function unknown; LOCATED IN: chloroplast; EXPRESSED IN: 21 plant structures; EXPRESSED DURING: 13 growth stages; CONTAINS InterPro DOMAIN/s: Protein of unknown function DUF2996 (InterPro:IPR021374); Has 159 Blast hits to 159 proteins in 52 species: Archae - 0; Bacteria - 76; Metazoa - 0; Fungi - 0; Plants - 38; Viruses - 0; Other Eukaryotes - 45 (source: …
95	FvH4_5g27730.1	Fvb5_v4.0.a1:18945343..18954750	RING/FYVE/PHD zinc finger superfamily protein
96	FvH4_5g27230.1	Fvb5_v4.0.a1:18513373..18516092	Major facilitator superfamily protein
97	FvH4_5g27990.1	Fvb5_v4.0.a1:19204732..19212465	CONTAINS InterPro DOMAIN/s: Protein of unknown function DUF482 (InterPro:IPR007434), Acyl-CoA N-acyltransferase (InterPro:IPR016181); Has 2165 Blast hits to 2163 proteins in 543 species: Archae - 0; Bacteria - 1044; Metazoa - 0; Fungi - 0; Plants - 33; Viruses - 0; Other Eukaryotes - 1088 (source: NCBI BLink).
98	FvH4_5g27380.1	Fvb5_v4.0.a1:18671490..18677588	Aldolase superfamily protein
99	FvH4_5g27390.1	Fvb5_v4.0.a1:18675793..18677831	Aldolase superfamily protein
100	FvH4_5g26820.1	Fvb5_v4.0.a1:18197321..18200379	copper ion binding
101	FvH4_5g27270.1	Fvb5_v4.0.a1:18527208..18531322	RNA-directed DNA methylation 4
102	FvH4_5g26460.1	Fvb5_v4.0.a1:17937398..17941563	BUB1-related (BUB1: budding uninhibited by benzymidazol 1)
103	FvH4_5g26560.1	Fvb5_v4.0.a1:18003050..18006043	Domain of unknown function (DUF23)
104	FvH4_5g26700.1	Fvb5_v4.0.a1:18142078..18144253	Protein kinase superfamily protein
105	FvH4_5g26710.1	Fvb5_v4.0.a1:18142268..18144286	Protein kinase superfamily protein
106	FvH4_5g26740.1	Fvb5_v4.0.a1:18155730..18157697	Protein kinase superfamily protein
107	FvH4_5g26200.1	Fvb5_v4.0.a1:17666054..17666936	unknown protein; Has 31 Blast hits to 31 proteins in 12 species: Archae - 0; Bacteria - 0; Metazoa - 0; Fungi - 0; Plants - 31; Viruses - 0; Other Eukaryotes - 0 (source: NCBI BLink).
108	FvH4_5g26020.1	Fvb5_v4.0.a1:17522185..17525603	NAD(P)-binding Rossmann-fold superfamily protein
109	FvH4_5g26090.1	Fvb5_v4.0.a1:17559268..17562298	NAD(P)-binding Rossmann-fold superfamily protein
110	FvH4_5g26030.1	Fvb5_v4.0.a1:17526437..17528495	NAD(P)-binding Rossmann-fold superfamily protein
111	FvH4_5g26120.1	Fvb5_v4.0.a1:17571917..17577531	AT hook motif DNA-binding family protein
112	FvH4_5g26130.1	Fvb5_v4.0.a1:17578423..17581231	NAD(P)-binding Rossmann-fold superfamily protein
113	FvH4_5g26160.1	Fvb5_v4.0.a1:17615040..17617424	NAD(P)-binding Rossmann-fold superfamily protein
114	FvH4_5g25830.1	Fvb5_v4.0.a1:17330200..17335115	DHHC-type zinc finger family protein
115	FvH4_5g25860.1	Fvb5_v4.0.a1:17346115..17350530	Seven transmembrane MLO family protein
116	FvH4_5g27300.1	Fvb5_v4.0.a1:18548120..18550040	disease resistance family protein / LRR family protein
117	FvH4_5g26140.1	Fvb5_v4.0.a1:17607666..17608907	Uncharacterised protein family (UPF0497)
118	FvH4_5g26920.1	Fvb5_v4.0.a1:18257549..18268444	Mitochondrial substrate carrier family protein
119	FvH4_5g27000.1	Fvb5_v4.0.a1:18307292..18309210	Phosphoglycerate mutase-like family protein
120	FvH4_5g27890.1	Fvb5_v4.0.a1:19128124..19149507	DegP protease 7
121	FvH4_5g27780.1	Fvb5_v4.0.a1:18983575..18983757	Ribosomal protein S24e family protein
122	FvH4_5g26150.1	Fvb5_v4.0.a1:17609622..17612332	electron transport SCO1/SenC family protein
123	FvH4_5g28100.1	Fvb5_v4.0.a1:19318423..19322066	Ras-related small GTP-binding family protein
124	FvH4_5g27800.1	Fvb5_v4.0.a1:18998647..19002809	Chaperone DnaJ-domain superfamily protein
125	FvH4_5g25850.1	Fvb5_v4.0.a1:17340213..17344929	unknown protein; Has 30 Blast hits to 30 proteins in 10 species: Archae - 0; Bacteria - 0; Metazoa - 0; Fungi - 0; Plants - 30; Viruses - 0; Other Eukaryotes - 0 (source: NCBI BLink).
126	FvH4_5g27360.1	Fvb5_v4.0.a1:18607291..18619617	clast3-related
127	FvH4_5g26840.1	Fvb5_v4.0.a1:18215102..18215341	ralf-like 25
128	FvH4_5g27310.1	Fvb5_v4.0.a1:18551139..18558879	histone deacetylase 9
129	FvH4_5g26250.1	Fvb5_v4.0.a1:17706628..17712073	lipoxygenase 2
130	FvH4_5g25890.1	Fvb5_v4.0.a1:17371566..17375677	Pentatricopeptide repeat (PPR) superfamily protein
131	FvH4_5g27250.1	Fvb5_v4.0.a1:18522149..18523643	Chitinase family protein
132	FvH4_5g27600.1	Fvb5_v4.0.a1:18810567..18816746	alpha/beta-Hydrolases superfamily protein
133	FvH4_5g27590.1	Fvb5_v4.0.a1:18807378..18808790	alpha/beta-Hydrolases superfamily protein
134	FvH4_5g27630.1	Fvb5_v4.0.a1:18831242..18837442	Mitochondrial transcription termination factor family protein
135	FvH4_5g26110.1	Fvb5_v4.0.a1:17563686..17568545	Translation initiation factor 2, small GTP-binding protein
136	FvH4_5g26950.1	Fvb5_v4.0.a1:18280619..18282236	S-adenosyl-L-methionine-dependent methyltransferases superfamily protein
137	FvH4_5g26410.1	Fvb5_v4.0.a1:17915288..17918765	F-box/RNI-like superfamily protein
138	FvH4_5g27580.1	Fvb5_v4.0.a1:18806921..18807187	alpha/beta-Hydrolases superfamily protein
139	FvH4_5g27540.1	Fvb5_v4.0.a1:18782139..18786226	glycosyltransferase family protein 28
140	FvH4_5g26040.1	Fvb5_v4.0.a1:17528926..17534867	unknown protein; FUNCTIONS IN: molecular_function unknown; INVOLVED IN: biological_process unknown; LOCATED IN: cellular_component unknown; EXPRESSED IN: shoot, shoot apex, embryo, flower, seed; EXPRESSED DURING: petal differentiation and expansion stage, E expanded cotyledon stage; Has 30201 Blast hits to 17322 proteins in 780 species: Archae - 12; Bacteria - 1396; Metazoa - 17338; Fungi - 3422;…
141	FvH4_5g27490.1	Fvb5_v4.0.a1:18732287..18735086	Eukaryotic translation initiation factor 3 subunit 7 (eIF-3)
142	FvH4_5g27440.1	Fvb5_v4.0.a1:18697985..18698643	PHD finger family protein / bromo-adjacent homology (BAH) domain-containing protein
143	FvH4_5g28060.1	Fvb5_v4.0.a1:19291189..19291683	unknown protein; Has 3 Blast hits to 3 proteins in 2 species: Archae - 0; Bacteria - 0; Metazoa - 0; Fungi - 0; Plants - 3; Viruses - 0; Other Eukaryotes - 0 (source: NCBI BLink).
144	FvH4_5g27610.1	Fvb5_v4.0.a1:18818220..18826649	EMBRYO DEFECTIVE 140
145	FvH4_5g26420.1	Fvb5_v4.0.a1:17918737..17923316	Protein of unknown function (DUF679)
146	FvH4_5g26430.1	Fvb5_v4.0.a1:17922533..17923180	Protein of unknown function (DUF679)
147	FvH4_5g28150.1	Fvb5_v4.0.a1:19343780..19345656	mitogen-activated protein kinase kinase kinase 16
148	FvH4_5g27640.1	Fvb5_v4.0.a1:18837278..18842464	NB-ARC domain-containing disease resistance protein
149	FvH4_5g25950.1	Fvb5_v4.0.a1:17418486..17423657	tonoplast monosaccharide transporter2
150	FvH4_5g28160.1	Fvb5_v4.0.a1:19349046..19372539	DEA(D/H)-box RNA helicase family protein
151	FvH4_5g28170.1	Fvb5_v4.0.a1:19355012..19382773	DEA(D/H)-box RNA helicase family protein
152	FvH4_5g27090.1	Fvb5_v4.0.a1:18384767..18386096	Pectin lyase-like superfamily protein
153	FvH4_5g27670.1	Fvb5_v4.0.a1:18870637..18878848	ethylene induced calmodulin binding protein
154	FvH4_5g26190.1	Fvb5_v4.0.a1:17661004..17663765	CCCH-type zinc fingerfamily protein with RNA-binding domain
155	FvH4_5g26300.1	Fvb5_v4.0.a1:17802198..17805528	microfibrillar-associated protein-related
156	FvH4_5g28070.1	Fvb5_v4.0.a1:19294039..19295067	LOCATED IN: chloroplast; EXPRESSED IN: 14 plant structures; EXPRESSED DURING: 8 growth stages; CONTAINS InterPro DOMAIN/s: Hyccin (InterPro:IPR018619); BEST Arabidopsis thaliana protein match is: unknown protein (TAIR:AT5G64090.1); Has 206 Blast hits to 206 proteins in 60 species: Archae - 0; Bacteria - 0; Metazoa - 145; Fungi - 0; Plants - 50; Viruses - 0; Other Eukaryotes - 11 (source: NCBI BLi…
157	FvH4_5g27290.1	Fvb5_v4.0.a1:18539985..18544441	Chaperone DnaJ-domain superfamily protein
158	FvH4_5g26850.1	Fvb5_v4.0.a1:18215672..18219272	unknown protein; FUNCTIONS IN: molecular_function unknown; INVOLVED IN: biological_process unknown; LOCATED IN: cellular_component unknown; EXPRESSED IN: 23 plant structures; EXPRESSED DURING: 13 growth stages; Has 1807 Blast hits to 1807 proteins in 277 species: Archae - 0; Bacteria - 0; Metazoa - 736; Fungi - 347; Plants - 385; Viruses - 0; Other Eukaryotes - 339 (source: NCBI BLink).
159	FvH4_5g27350.1	Fvb5_v4.0.a1:18594657..18595594	Lactoylglutathione lyase / glyoxalase I family protein
160	FvH4_5g26760.1	Fvb5_v4.0.a1:18163151..18166837	Calcineurin-like metallo-phosphoesterase superfamily protein
161	FvH4_5g26810.1	Fvb5_v4.0.a1:18185798..18194354	SET domain protein 25
162	FvH4_5g26890.1	Fvb5_v4.0.a1:18246184..18246546	SAUR-like auxin-responsive protein family
163	FvH4_5g26860.1	Fvb5_v4.0.a1:18221830..18224674	SAUR-like auxin-responsive protein family
164	FvH4_5g26870.1	Fvb5_v4.0.a1:18221885..18224452	SAUR-like auxin-responsive protein family
165	FvH4_5g26900.1	Fvb5_v4.0.a1:18247148..18249782	Nucleotide-sugar transporter family protein
166	FvH4_5g26450.1	Fvb5_v4.0.a1:17935809..17936651	Zinc finger C-x8-C-x5-C-x3-H type family protein
167	FvH4_5g27130.1	Fvb5_v4.0.a1:18398938..18410395	glycosyl hydrolase 9A1
168	FvH4_5g27150.1	Fvb5_v4.0.a1:18417465..18422984	ferric reduction oxidase 7
169	FvH4_5g27140.1	Fvb5_v4.0.a1:18411464..18416609	ferric reduction oxidase 7
170	FvH4_5g27170.1	Fvb5_v4.0.a1:18431218..18445754	Leucine-rich repeat protein kinase family protein
171	FvH4_5g27550.1	Fvb5_v4.0.a1:18795212..18802150	methionine S-methyltransferase
172	FvH4_5g27690.1	Fvb5_v4.0.a1:18893329..18899110	Protein of unknown function, DUF647
173	FvH4_5g27700.1	Fvb5_v4.0.a1:18898399..18898905	Protein of unknown function, DUF647
174	FvH4_5g27740.1	Fvb5_v4.0.a1:18955195..18962060	ATP-dependent Clp protease
175	FvH4_5g27790.1	Fvb5_v4.0.a1:18991004..18992938	unknown protein; FUNCTIONS IN: molecular_function unknown; INVOLVED IN: biological_process unknown; LOCATED IN: plasma membrane, chloroplast; EXPRESSED IN: 23 plant structures; EXPRESSED DURING: 13 growth stages; Has 166 Blast hits to 166 proteins in 41 species: Archae - 0; Bacteria - 0; Metazoa - 112; Fungi - 4; Plants - 36; Viruses - 0; Other Eukaryotes - 14 (source: NCBI BLink).
176	FvH4_5g27030.1	Fvb5_v4.0.a1:18340546..18341308	SKP1 interacting partner 1
177	FvH4_5g27040.1	Fvb5_v4.0.a1:18344526..18345284	SKP1 interacting partner 1
178	FvH4_5g27110.1	Fvb5_v4.0.a1:18390601..18394365	hydroxyproline-rich glycoprotein family protein
179	FvH4_5g27680.1	Fvb5_v4.0.a1:18880519..18888475	glycerol-3-phosphate acyltransferase 9
180	FvH4_5g26830.1	Fvb5_v4.0.a1:18208194..18214692	cellulose synthase 6
181	FvH4_5g26930.1	Fvb5_v4.0.a1:18265808..18267592	DNA polymerase III [Macleaya cordata]; tr
182	FvH4_5g26400.1	Fvb5_v4.0.a1:17900640..17900927	PREDICTED: F-box/LRR-repeat protein At5g02910-like [Fragaria vesca subsp. vesca]; tr
183	FvH4_5g26390.1	Fvb5_v4.0.a1:17898767..17900572	PREDICTED: F-box/LRR-repeat protein At5g02910-like [Fragaria vesca subsp. vesca]; tr
184	FvH4_5g27370.1	Fvb5_v4.0.a1:18667715..18668144	PREDICTED: lysM domain-containing GPI-anchored protein 2 [Fragaria vesca subsp. vesca]
185	FvH4_5g27430.1	Fvb5_v4.0.a1:18696127..18697054	PREDICTED: probable RNA-dependent RNA polymerase 5 isoform X4 [Fragaria vesca subsp. vesca]
186	FvH4_5g27900.1	Fvb5_v4.0.a1:19131935..19132762	PREDICTED: uncharacterized protein LOC101292699 [Fragaria vesca subsp. vesca]
187	FvH4_5g26620.1	Fvb5_v4.0.a1:18085363..18088357	PREDICTED: uncharacterized protein LOC101297450 [Fragaria vesca subsp. vesca]; tr
188	FvH4_5g26960.1	Fvb5_v4.0.a1:18282914..18283360	PREDICTED: uncharacterized protein LOC101301009 [Fragaria vesca subsp. vesca]
189	FvH4_5g26990.1	Fvb5_v4.0.a1:18304613..18306459	PREDICTED: uncharacterized protein LOC101301009 [Fragaria vesca subsp. vesca]
190	FvH4_5g26940.1	Fvb5_v4.0.a1:18270072..18271899	PREDICTED: uncharacterized protein LOC101301297 [Fragaria vesca subsp. vesca]; tr
191	FvH4_5g26970.1	Fvb5_v4.0.a1:18288015..18289849	PREDICTED: uncharacterized protein LOC101301297 [Fragaria vesca subsp. vesca]; tr
192	FvH4_5g28080.1	Fvb5_v4.0.a1:19308734..19309703	PREDICTED: uncharacterized protein LOC101308309 isoform X1 [Fragaria vesca subsp. vesca]
193	FvH4_5g28010.1	Fvb5_v4.0.a1:19224939..19261937	PREDICTED: uncharacterized protein LOC105349343 [Fragaria vesca subsp. vesca]
194	FvH4_5g27770.1	Fvb5_v4.0.a1:18981045..18982038	PREDICTED: uncharacterized protein LOC105349416 [Fragaria vesca subsp. vesca]; tr
195	FvH4_5g26540.1	Fvb5_v4.0.a1:17996104..17996490	PREDICTED: uncharacterized protein LOC105349503 [Fragaria vesca subsp. vesca]
196	FvH4_5g27850.1	Fvb5_v4.0.a1:19062312..19067155	PREDICTED: uncharacterized protein LOC105351278 [Fragaria vesca subsp. vesca]; tr
197	FvH4_5g27100.1	Fvb5_v4.0.a1:18387245..18388086	PREDICTED: uncharacterized protein LOC105351346 [Fragaria vesca subsp. vesca]
198	FvH4_5g26770.1	Fvb5_v4.0.a1:18168075..18170366	PREDICTED: uncharacterized protein LOC105351439 [Fragaria vesca subsp. vesca]; tr
199	FvH4_5g27470.1	Fvb5_v4.0.a1:18716068..18716577	PREDICTED: uncharacterized protein LOC105351884 [Fragaria vesca subsp. vesca]
200	FvH4_5g27530.1	Fvb5_v4.0.a1:18777893..18782092	PREDICTED: uncharacterized protein LOC105351964 [Fragaria vesca subsp. vesca]
201	FvH4_5g27420.1	Fvb5_v4.0.a1:18694530..18695959	serine/threonine-protein phosphatase 7 long form homolog [Prunus persica] &gt;gi
Genes within the region of QTL qFL-6C1
1	FvH4_6g35450.1	Fvb6_v4.0.a1:27957690..27958671	chr1:20179558-20180122 REVERSE LENGTH=155; PREDICTED: 17.4 kDa class III heat shock protein [Fragaria vesca subsp. vesca]; tr
2	FvH4_6g36950.1	Fvb6_v4.0.a1:28995816..29003143	lysophosphatidyl acyltransferase 2
3	FvH4_6g36960.1	Fvb6_v4.0.a1:29020680..29037412	lysophosphatidyl acyltransferase 2
4	FvH4_6g35770.1	Fvb6_v4.0.a1:28218730..28227755	phosphatidylinositol-4-phosphate 5-kinase family protein
5	FvH4_6g36010.1	Fvb6_v4.0.a1:28361629..28363119	A0A097BU21_CITLA 23 kDa jasmonate-induced protein OS=Citrullus lanatus PE=2 SV=1
6	FvH4_6g35230.1	Fvb6_v4.0.a1:27841797..27845137	Synaptobrevin family protein
7	FvH4_6g36060.1	Fvb6_v4.0.a1:28401204..28405067	regulatory particle triple-A 1A
8	FvH4_6g34800.1	Fvb6_v4.0.a1:27463553..27465524	chr1:5982310-5983919 FORWARD LENGTH=332; PREDICTED: uncharacterized protein LOC101299211 [Fragaria vesca subsp. vesca]; tr
9	FvH4_6g39260.1	Fvb6_v4.0.a1:31045815..31046762	cell wall-plasma membrane linker protein
10	FvH4_6g38600.1	Fvb6_v4.0.a1:30530792..30542623	chr1:2003834-2006564 REVERSE LENGTH=387; PREDICTED: protein VACUOLELESS1 isoform X2 [Fragaria vesca subsp. vesca]; tr
11	FvH4_6g35220.1	Fvb6_v4.0.a1:27837550..27841429	fatty acid biosynthesis 1
12	FvH4_6g35470.1	Fvb6_v4.0.a1:27966799..27968849	40s ribosomal protein SA B
13	FvH4_6g38670.1	Fvb6_v4.0.a1:30601338..30603185	phytoene desaturation 1
14	FvH4_6g36980.1	Fvb6_v4.0.a1:29050210..29050898	chr3:18504311-18504751 FORWARD LENGTH=146; PREDICTED: 60S ribosomal protein L26-1-like [Fragaria vesca subsp. vesca]; tr
15	FvH4_6g39630.1	Fvb6_v4.0.a1:31290765..31291172	chr3:7844136-7844543 REVERSE LENGTH=135; PREDICTED: 60S ribosomal protein L27 [Fragaria vesca subsp. vesca]; tr
16	FvH4_6g37170.1	Fvb6_v4.0.a1:29249286..29254445	chr2:132943-134264 REVERSE LENGTH=242; PREDICTED: 60S ribosomal protein L7-2 [Fragaria vesca subsp. vesca] &gt;gi
17	FvH4_6g37320.1	Fvb6_v4.0.a1:29407010..29409437	chr2:132943-134264 REVERSE LENGTH=242; PREDICTED: 60S ribosomal protein L7-2 [Fragaria vesca subsp. vesca] &gt;gi
18	FvH4_6g37020.1	Fvb6_v4.0.a1:29068607..29074792	Ergosterol biosynthesis ERG4/ERG24 family
19	FvH4_6g39870.1	Fvb6_v4.0.a1:31495062..31504553	UDP-Glycosyltransferase superfamily protein
20	FvH4_6g40070.1	Fvb6_v4.0.a1:31658859..31662055	UDP-glucosyl transferase 85A3
21	FvH4_6g39840.1	Fvb6_v4.0.a1:31460787..31468876	UDP-Glycosyltransferase superfamily protein
22	FvH4_6g39790.1	Fvb6_v4.0.a1:31403968..31411450	UDP-glucosyl transferase 85A2
23	FvH4_6g39820.1	Fvb6_v4.0.a1:31421870..31442105	UDP-glucosyl transferase 85A2
24	FvH4_6g39850.1	Fvb6_v4.0.a1:31473467..31478586	UDP-glucosyl transferase 85A3
25	FvH4_6g39810.1	Fvb6_v4.0.a1:31419068..31421687	UDP-Glycosyltransferase superfamily protein
26	FvH4_6g35260.1	Fvb6_v4.0.a1:27855794..27861335	ATP binding cassette subfamily B19
27	FvH4_6g36100.1	Fvb6_v4.0.a1:28414360..28415294	multidrug resistance-associated protein 6
28	FvH4_6g36130.1	Fvb6_v4.0.a1:28415603..28416806	multidrug resistance-associated protein 6
29	FvH4_6g37390.1	Fvb6_v4.0.a1:29430031..29430706	multidrug resistance-associated protein 6
30	FvH4_6g36120.1	Fvb6_v4.0.a1:28415473..28415667	multidrug resistance-associated protein 6
31	FvH4_6g37260.1	Fvb6_v4.0.a1:29358741..29364403	multidrug resistance-associated protein 6
32	FvH4_6g37270.1	Fvb6_v4.0.a1:29362354..29363164	multidrug resistance-associated protein 6
33	FvH4_6g37180.1	Fvb6_v4.0.a1:29256193..29259707	general control non-repressible 4
34	FvH4_6g39250.1	Fvb6_v4.0.a1:31039971..31045023	white-brown complex homolog protein 11
35	FvH4_6g38440.1	Fvb6_v4.0.a1:30375921..30380401	ADP/ATP carrier 1
36	FvH4_6g35300.1	Fvb6_v4.0.a1:27882076..27884336	mitochondrial ferredoxin 1
37	FvH4_6g35690.1	Fvb6_v4.0.a1:28174821..28175522	chr4:17261146-17262189 REVERSE LENGTH=248; PREDICTED: agamous-like MADS-box protein AGL62 [Fragaria vesca subsp. vesca]; tr
38	FvH4_6g35390.1	Fvb6_v4.0.a1:27931881..27932903	AGAMOUS-like 62
39	FvH4_6g35810.1	Fvb6_v4.0.a1:28243680..28248864	alanine aminotransferase 2
40	FvH4_6g35240.1	Fvb6_v4.0.a1:27847440..27850747	chr3:4693495-4695198 FORWARD LENGTH=455; PREDICTED: uncharacterized protein LOC101308106 [Fragaria vesca subsp. vesca]; tr
41	FvH4_6g38720.1	Fvb6_v4.0.a1:30626453..30634713	chr1:2016504-2024505 REVERSE LENGTH=916; PREDICTED: anaphase-promoting complex subunit 5 isoform X1 [Fragaria vesca subsp. vesca]; tr
42	FvH4_6g36670.1	Fvb6_v4.0.a1:28859744..28860109	Anthranilate phosphoribosyltransferase, chloroplastic OS=Arabidopsis thaliana GN=PAT1 PE=2 SV=1; anthranilate phosphoribosyltransferase, chloroplastic [Prunus persica] &gt;gi
43	FvH4_6g34710.1	Fvb6_v4.0.a1:27377071..27380461	chr1:27331381-27333698 FORWARD LENGTH=415; PREDICTED: AP2-like ethylene-responsive transcription factor AIL1 [Fragaria vesca subsp. vesca]; tr
44	FvH4_6g38620.1	Fvb6_v4.0.a1:30575936..30577591	chr3:21836812-21838419 FORWARD LENGTH=535; PREDICTED: aspartic proteinase nepenthesin-2 [Fragaria vesca subsp. vesca]; tr
45	FvH4_6g39170.1	Fvb6_v4.0.a1:30986909..30990188	Coproporphyrinogen III oxidase
46	FvH4_6g37130.1	Fvb6_v4.0.a1:29191033..29194466	chr1:877948-879286 REVERSE LENGTH=358; Beta-glucuronosyltransferase GlcAT14A OS=Arabidopsis thaliana GN=GLCAT14A PE=2 SV=1; PREDICTED: xylosyltransferase 1-like [Fragaria vesca subsp. vesca]; tr
47	FvH4_6g39460.1	Fvb6_v4.0.a1:31157718..31160164	zinc transporter 5 precursor
48	FvH4_6g39440.1	Fvb6_v4.0.a1:31149498..31149795	zinc transporter 5 precursor
49	FvH4_6g39490.1	Fvb6_v4.0.a1:31178556..31180628	chr1:1550615-1552434 REVERSE LENGTH=393; PREDICTED: probable pectinesterase 8 [Fragaria vesca subsp. vesca]; Probable pectinesterase 8 OS=Arabidopsis thaliana GN=PME8 PE=2 SV=2; tr
50	FvH4_6g38520.1	Fvb6_v4.0.a1:30480294..30480587	chr1:1973992-1974273 REVERSE LENGTH=93; PREDICTED: uncharacterized protein LOC105352357 [Fragaria vesca subsp. vesca]; tr
51	FvH4_6g38480.1	Fvb6_v4.0.a1:30393249..30410823	glucan synthase-like 7
52	FvH4_6g38500.1	Fvb6_v4.0.a1:30421599..30436488	glucan synthase-like 7
53	FvH4_6g38470.1	Fvb6_v4.0.a1:30390383..30392693	chr1:1990176-1990586 FORWARD LENGTH=136; PREDICTED: uncharacterized protein LOC101310432 [Fragaria vesca subsp. vesca]; tr
54	FvH4_6g38360.1	Fvb6_v4.0.a1:30312799..30316089	chr1:1992389-1993583 FORWARD LENGTH=277; PREDICTED: uncharacterized protein LOC101308195 [Fragaria vesca subsp. vesca] &gt;gi
55	FvH4_6g38270.1	Fvb6_v4.0.a1:30276917..30279307	glycerol-3-phosphate acyltransferase 1
56	FvH4_6g38630.1	Fvb6_v4.0.a1:30586268..30591807	chr1:2007660-2011824 FORWARD LENGTH=599; PREDICTED: putative methyltransferase NSUN6 [Fragaria vesca subsp. vesca]; Putative methyltransferase NSUN6 OS=Homo sapiens GN=NSUN6 PE=1 SV=1; tr
57	FvH4_6g38770.1	Fvb6_v4.0.a1:30662954..30666971	chr1:2037461-2040148 REVERSE LENGTH=481; PREDICTED: uncharacterized protein LOC101295444 [Fragaria vesca subsp. vesca]; Protein JASON OS=Arabidopsis thaliana GN=JASON PE=2 SV=1; tr
58	FvH4_6g38900.1	Fvb6_v4.0.a1:30775177..30776861	photosystem II subunit P-1
59	FvH4_6g38930.1	Fvb6_v4.0.a1:30788403..30792522	chr1:2049742-2052039 REVERSE LENGTH=377; PREDICTED: uncharacterized oxidoreductase At1g06690, chloroplastic [Fragaria vesca subsp. vesca]; tr
60	FvH4_6g39310.1	Fvb6_v4.0.a1:31056514..31061774	UDP-glucosyl transferase 71C4
61	FvH4_6g37550.1	Fvb6_v4.0.a1:29567076..29581087	chr1:2359817-2366423 REVERSE LENGTH=1020; PREDICTED: probable LRR receptor-like serine/threonine-protein kinase At1g07650 isoform X1 [Fragaria vesca subsp. vesca]; Probable LRR receptor-like serine/threonine-protein kinase At1g07650 OS=Arabidopsis thaliana GN=At1g07650 PE=1 SV=1; tr
62	FvH4_6g35940.1	Fvb6_v4.0.a1:28342083..28344019	chr1:5227275-5228021 FORWARD LENGTH=248; Fasciclin-like arabinogalactan protein 19 OS=Arabidopsis thaliana GN=FLA19 PE=2 SV=2; PREDICTED: fasciclin-like arabinogalactan protein 19 [Fragaria vesca subsp. vesca]; tr
63	FvH4_6g35950.1	Fvb6_v4.0.a1:28343690..28343917	chr1:5227275-5228021 FORWARD LENGTH=248; Fasciclin-like arabinogalactan protein 19 OS=Arabidopsis thaliana GN=FLA19 PE=2 SV=2; PREDICTED: fasciclin-like arabinogalactan protein 19 [Fragaria vesca subsp. vesca]; tr
64	FvH4_6g39070.1	Fvb6_v4.0.a1:30913419..30927529	wall associated kinase-like 1
65	FvH4_6g37710.1	Fvb6_v4.0.a1:29714258..29715412	wall associated kinase-like 4
66	FvH4_6g37700.1	Fvb6_v4.0.a1:29693375..29694363	chr1:5559708-5562018 REVERSE LENGTH=720; PREDICTED: wall-associated receptor kinase-like 1 [Fragaria vesca subsp. vesca]; tr
67	FvH4_6g39030.1	Fvb6_v4.0.a1:30876681..30878713	chr1:5559708-5562018 REVERSE LENGTH=720; PREDICTED: wall-associated receptor kinase-like 8 [Fragaria vesca subsp. vesca]; tr
68	FvH4_6g39000.1	Fvb6_v4.0.a1:30835898..30838257	chr1:5559708-5562018 REVERSE LENGTH=720; PREDICTED: wall-associated receptor kinase-like 8 [Fragaria vesca subsp. vesca]; tr
69	FvH4_6g36150.1	Fvb6_v4.0.a1:28435540..28439779	chr1:5580951-5581932 FORWARD LENGTH=273; PREDICTED: uncharacterized protein LOC105352334 [Fragaria vesca subsp. vesca]; tr
70	FvH4_6g36340.1	Fvb6_v4.0.a1:28592671..28597306	high chlorophyll fluorescence phenotype 173
71	FvH4_6g36360.1	Fvb6_v4.0.a1:28598933..28600487	unknown protein 6
72	FvH4_6g36570.1	Fvb6_v4.0.a1:28800871..28802750	chr1:5737900-5739110 FORWARD LENGTH=324; PREDICTED: uncharacterized protein LOC101306358 [Fragaria vesca subsp. vesca]; tr
73	FvH4_6g36660.1	Fvb6_v4.0.a1:28852914..28859689	Inorganic H pyrophosphatase family protein
74	FvH4_6g36820.1	Fvb6_v4.0.a1:28917131..28917565	chr1:5744638-5745072 FORWARD LENGTH=144; PREDICTED: uncharacterized protein LOC101308986 [Fragaria vesca subsp. vesca]; tr
75	FvH4_6g36870.1	Fvb6_v4.0.a1:28940540..28954776	chr1:5745523-5755263 REVERSE LENGTH=2127; Helicase SEN1 OS=Saccharomyces cerevisiae (strain ATCC 204508 / S288c) GN=SEN1 PE=1 SV=2; PREDICTED: uncharacterized protein LOC101303927 [Fragaria vesca subsp. vesca]; tr
76	FvH4_6g37010.1	Fvb6_v4.0.a1:29065171..29067420	chr1:5756150-5756694 FORWARD LENGTH=144; PREDICTED: protein FAM32A [Fragaria vesca subsp. vesca]; Protein FAM32A OS=Mus musculus GN=Fam32a PE=2 SV=1; tr
77	FvH4_6g37060.1	Fvb6_v4.0.a1:29122469..29124348	chr1:5763111-5763984 REVERSE LENGTH=161; PREDICTED: uncharacterized protein LOC101314195 [Fragaria vesca subsp. vesca] &gt;gi
78	FvH4_6g37090.1	Fvb6_v4.0.a1:29156294..29166907	chr1:5768280-5770183 FORWARD LENGTH=474; PREDICTED: uncharacterized membrane protein At1g16860-like [Fragaria vesca subsp. vesca] &gt;gi
79	FvH4_6g36240.1	Fvb6_v4.0.a1:28477086..28485286	autoinhibited H(+)-ATPase isoform 10
80	FvH4_6g36090.1	Fvb6_v4.0.a1:28414218..28414457	chr1:5909443-5911624 REVERSE LENGTH=564; PREDICTED: uncharacterized protein LOC105352700 [Fragaria vesca subsp. vesca]
81	FvH4_6g35380.1	Fvb6_v4.0.a1:27928588..27931320	chr1:5942391-5944330 FORWARD LENGTH=236; PREDICTED: probable complex I intermediate-associated protein 30 [Fragaria vesca subsp. vesca] &gt;gi
82	FvH4_6g35060.1	Fvb6_v4.0.a1:27715355..27718913	chr1:5968627-5969780 REVERSE LENGTH=181; PREDICTED: probable nucleoside diphosphate kinase 5 [Fragaria vesca subsp. vesca]; Probable nucleoside diphosphate kinase 5 OS=Arabidopsis thaliana GN=At1g17410 PE=2 SV=1; tr
83	FvH4_6g34830.1	Fvb6_v4.0.a1:27486776..27489364	chr1:5982310-5983919 FORWARD LENGTH=332; PREDICTED: uncharacterized protein LOC101310729 isoform X1 [Fragaria vesca subsp. vesca]; tr
84	FvH4_6g37900.1	Fvb6_v4.0.a1:29857651..29861162	chr1:6076388-6082160 FORWARD LENGTH=896; General transcription factor 3C polypeptide 3 OS=Homo sapiens GN=GTF3C3 PE=1 SV=1; PREDICTED: general transcription factor 3C polypeptide 3 [Prunus mume] &gt;gi
85	FvH4_6g38030.1	Fvb6_v4.0.a1:30097421..30100025	chr1:6076388-6082160 FORWARD LENGTH=896; General transcription factor 3C polypeptide 3 OS=Homo sapiens GN=GTF3C3 PE=1 SV=1; PREDICTED: general transcription factor 3C polypeptide 3 [Prunus mume] &gt;gi
86	FvH4_6g38050.1	Fvb6_v4.0.a1:30110224..30113553	chr1:6076388-6082160 FORWARD LENGTH=896; General transcription factor 3C polypeptide 3 OS=Homo sapiens GN=GTF3C3 PE=1 SV=1; PREDICTED: general transcription factor 3C polypeptide 3-like [Malus domestica] &gt;gi
87	FvH4_6g37460.1	Fvb6_v4.0.a1:29490475..29494704	D-3-phosphoglycerate dehydrogenase
88	FvH4_6g34990.1	Fvb6_v4.0.a1:27655872..27658185	Tetratricopeptide repeat (TPR)-like superfamily protein
89	FvH4_6g35050.1	Fvb6_v4.0.a1:27709338..27713788	chr1:6602270-6605766 FORWARD LENGTH=754; PREDICTED: von Willebrand factor A domain-containing protein DDB_G0286969 [Fragaria vesca subsp. vesca]; tr
90	FvH4_6g36590.1	Fvb6_v4.0.a1:28804166..28804682	chr1:7406406-7407578 REVERSE LENGTH=390; PREDICTED: uncharacterized protein LOC101304373 [Fragaria vesca subsp. vesca]; tr
91	FvH4_6g39090.1	Fvb6_v4.0.a1:30936814..30939944	wall-associated kinase 2
92	FvH4_6g39800.1	Fvb6_v4.0.a1:31411474..31415732	UDP-Glycosyltransferase superfamily protein
93	FvH4_6g39210.1	Fvb6_v4.0.a1:31004402..31011310	snRNA activating complex family protein
94	FvH4_6g38250.1	Fvb6_v4.0.a1:30259655..30266561	MEI2-like protein 5
95	FvH4_6g38330.1	Fvb6_v4.0.a1:30304754..30308197	chr1:10438219-10440625 FORWARD LENGTH=540; PREDICTED: LOW QUALITY PROTEIN: uncharacterized protein LOC101315265 [Fragaria vesca subsp. vesca]; tr
96	FvH4_6g38340.1	Fvb6_v4.0.a1:30309104..30309962	chr1:10438219-10440625 FORWARD LENGTH=540; PREDICTED: LOW QUALITY PROTEIN: uncharacterized protein LOC101315265 [Fragaria vesca subsp. vesca]; tr
97	FvH4_6g38370.1	Fvb6_v4.0.a1:30322270..30324601	WRKY DNA-binding protein 71
98	FvH4_6g38460.1	Fvb6_v4.0.a1:30389089..30389892	chlorophyll A/B binding protein 1
99	FvH4_6g38390.1	Fvb6_v4.0.a1:30344333..30345143	chlorophyll A/B binding protein 1
100	FvH4_6g38450.1	Fvb6_v4.0.a1:30386771..30387574	chlorophyll A/B binding protein 1
101	FvH4_6g39780.1	Fvb6_v4.0.a1:31396845..31398513	jasmonate-zim-domain protein 8
102	FvH4_6g39140.1	Fvb6_v4.0.a1:30969063..30976419	auxin response factor 6
103	FvH4_6g39150.1	Fvb6_v4.0.a1:30977663..30981973	chr1:10816951-10819172 REVERSE LENGTH=351; N-acetyl-D-glucosamine kinase OS=Dictyostelium discoideum GN=nagk PE=3 SV=2; PREDICTED: N-acetyl-D-glucosamine kinase [Fragaria vesca subsp. vesca]; tr
104	FvH4_6g39750.1	Fvb6_v4.0.a1:31377945..31381549	NAD(P)-binding Rossmann-fold superfamily protein
105	FvH4_6g38810.1	Fvb6_v4.0.a1:30703335..30705871	chr1:11194308-11195955 FORWARD LENGTH=278; PREDICTED: transmembrane protein 56-like [Fragaria vesca subsp. vesca]; Transmembrane protein 56-B OS=Xenopus laevis GN=tmem56-b PE=2 SV=1; tr
106	FvH4_6g36370.1	Fvb6_v4.0.a1:28602290..28604266	chr1:11925426-11926908 FORWARD LENGTH=464; PREDICTED: shikimate O-hydroxycinnamoyltransferase-like [Fragaria vesca subsp. vesca]; Shikimate O-hydroxycinnamoyltransferase OS=Arabidopsis thaliana GN=HST PE=1 SV=1; tr
107	FvH4_6g36380.1	Fvb6_v4.0.a1:28616695..28618519	chr1:11925426-11926908 FORWARD LENGTH=464; PREDICTED: shikimate O-hydroxycinnamoyltransferase-like [Fragaria vesca subsp. vesca]; Shikimate O-hydroxycinnamoyltransferase OS=Arabidopsis thaliana GN=HST PE=1 SV=1; tr
108	FvH4_6g36390.1	Fvb6_v4.0.a1:28622331..28625501	chr1:11925426-11926908 FORWARD LENGTH=464; PREDICTED: shikimate O-hydroxycinnamoyltransferase-like [Fragaria vesca subsp. vesca]; Shikimate O-hydroxycinnamoyltransferase OS=Arabidopsis thaliana GN=HST PE=1 SV=1; tr
109	FvH4_6g36410.1	Fvb6_v4.0.a1:28637290..28639522	chr1:11925426-11926908 FORWARD LENGTH=464; PREDICTED: shikimate O-hydroxycinnamoyltransferase-like [Fragaria vesca subsp. vesca]; Shikimate O-hydroxycinnamoyltransferase OS=Arabidopsis thaliana GN=HST PE=1 SV=1; tr
110	FvH4_6g35360.1	Fvb6_v4.0.a1:27915335..27916831	calcium-dependent protein kinase 2
111	FvH4_6g38120.1	Fvb6_v4.0.a1:30152464..30164724	chr1:13220940-13224386 FORWARD LENGTH=1120; hypothetical protein PRUPE_3G171300 [Prunus persica]; Probable leucine-rich repeat receptor-like protein kinase At1g35710 OS=Arabidopsis thaliana GN=At1g35710 PE=2 SV=1; tr
112	FvH4_6g40040.1	Fvb6_v4.0.a1:31612258..31612617	chr1:17600004-17601173 REVERSE LENGTH=389; PREDICTED: F-box/kelch-repeat protein At3g06240-like [Fragaria vesca subsp. vesca]; Putative F-box protein At1g47790 OS=Arabidopsis thaliana GN=At1g47790 PE=4 SV=1; tr
113	FvH4_6g37220.1	Fvb6_v4.0.a1:29340116..29340648	poly(A) binding protein 8
114	FvH4_6g37040.1	Fvb6_v4.0.a1:29085028..29091162	chr1:18686099-18687646 FORWARD LENGTH=250; E3 ubiquitin-protein ligase MARCH8 OS=Mus musculus GN=March8 PE=2 SV=1; PREDICTED: E3 ubiquitin-protein ligase MARCH8 [Fragaria vesca subsp. vesca]; tr
115	FvH4_6g40130.1	Fvb6_v4.0.a1:31688831..31698490	Membrane trafficking VPS53 family protein
116	FvH4_6g37740.1	Fvb6_v4.0.a1:29720051..29722063	chr1:18870555-18872570 FORWARD LENGTH=671; Nucleolar GTP-binding protein 1 OS=Arabidopsis thaliana GN=At1g50920 PE=2 SV=1; PREDICTED: nucleolar GTP-binding protein 1-like [Fragaria vesca subsp. vesca]; tr
117	FvH4_6g37100.1	Fvb6_v4.0.a1:29167780..29173518	chr1:19115702-19117381 FORWARD LENGTH=415; Kelch repeat-containing protein At3g27220 OS=Arabidopsis thaliana GN=At3g27220 PE=2 SV=1; PREDICTED: kelch repeat-containing protein At3g27220 [Fragaria vesca subsp. vesca]; tr
118	FvH4_6g37110.1	Fvb6_v4.0.a1:29174069..29177746	chr1:19117646-19119291 REVERSE LENGTH=478; F-box/kelch-repeat protein At1g51550 OS=Arabidopsis thaliana GN=At1g51550 PE=2 SV=1; PREDICTED: F-box/kelch-repeat protein At1g51550 [Fragaria vesca subsp. vesca]; tr
119	FvH4_6g37120.1	Fvb6_v4.0.a1:29185520..29190078	chr1:19119900-19121859 REVERSE LENGTH=392; PREDICTED: uncharacterized protein LOC101291644 isoform X1 [Fragaria vesca subsp. vesca]; tr
120	FvH4_6g37150.1	Fvb6_v4.0.a1:29208260..29218097	alpha-mannosidase 1
121	FvH4_6g37160.1	Fvb6_v4.0.a1:29238791..29243668	chr1:19136625-19139621 FORWARD LENGTH=457; Metal tolerance protein C4 OS=Arabidopsis thaliana GN=MTPC4 PE=2 SV=1; PREDICTED: metal tolerance protein C4 [Fragaria vesca subsp. vesca]; tr
122	FvH4_6g37330.1	Fvb6_v4.0.a1:29410283..29412503	chr1:19152680-19153641 FORWARD LENGTH=70; ATP synthase subunit epsilon, mitochondrial OS=Arabidopsis thaliana GN=At1g51650 PE=1 SV=3; PREDICTED: ATP synthase subunit epsilon, mitochondrial [Fragaria vesca subsp. vesca]; tr
123	FvH4_6g37500.1	Fvb6_v4.0.a1:29525641..29536327	mitogen-activated protein kinase kinase 4
124	FvH4_6g34770.1	Fvb6_v4.0.a1:27425381..27430444	chr1:19903899-19907515 FORWARD LENGTH=927; PREDICTED: probable disease resistance protein RF9 [Fragaria vesca subsp. vesca]; Probable disease resistance RPP8-like protein 2 OS=Arabidopsis thaliana GN=RPP8L2 PE=3 SV=1; tr
125	FvH4_6g38610.1	Fvb6_v4.0.a1:30568100..30571473	glyoxalase II 3
126	FvH4_6g36250.1	Fvb6_v4.0.a1:28500351..28505635	chr1:20053339-20056271 REVERSE LENGTH=528; PREDICTED: uncharacterized protein C630.12 [Fragaria vesca subsp. vesca]; tr
127	FvH4_6g36180.1	Fvb6_v4.0.a1:28440776..28447985	STRUBBELIG-receptor family 6
128	FvH4_6g36070.1	Fvb6_v4.0.a1:28405697..28409505	chr1:20069159-20070918 REVERSE LENGTH=272; PREDICTED: uncharacterized protein C23H3.12c [Fragaria vesca subsp. vesca]; tr
129	FvH4_6g35990.1	Fvb6_v4.0.a1:28354962..28359771	chr1:20081888-20084320 FORWARD LENGTH=568; PREDICTED: uncharacterized protein LOC101293611 [Fragaria vesca subsp. vesca]; tr
130	FvH4_6g35820.1	Fvb6_v4.0.a1:28249569..28252896	pectin methylesterase 1
131	FvH4_6g35790.1	Fvb6_v4.0.a1:28239088..28242678	chr1:20107165-20109458 REVERSE LENGTH=442; PREDICTED: uncharacterized protein LOC101297280 [Fragaria vesca subsp. vesca]; tr
132	FvH4_6g35800.1	Fvb6_v4.0.a1:28242174..28242539	chr1:20107165-20109458 REVERSE LENGTH=442; PREDICTED: uncharacterized protein LOC101297280 [Fragaria vesca subsp. vesca]; tr
133	FvH4_6g35750.1	Fvb6_v4.0.a1:28197311..28200082	chr1:20127634-20130834 FORWARD LENGTH=580; PREDICTED: translation initiation factor eIF-2B subunit alpha-like [Fragaria vesca subsp. vesca]; Translation initiation factor eIF-2B subunit alpha OS=Dictyostelium discoideum GN=eif2b1 PE=3 SV=1; tr
134	FvH4_6g35720.1	Fvb6_v4.0.a1:28190240..28191296	chr1:20132363-20132842 FORWARD LENGTH=126; PREDICTED: uncharacterized protein LOC101291939 [Fragaria vesca subsp. vesca]; tr
135	FvH4_6g35670.1	Fvb6_v4.0.a1:28143640..28147632	related to AP2 12
136	FvH4_6g35540.1	Fvb6_v4.0.a1:28039361..28042995	GDSL-motif lipase 5
137	FvH4_6g35640.1	Fvb6_v4.0.a1:28112170..28135057	GDSL-motif lipase 5
138	FvH4_6g35330.1	Fvb6_v4.0.a1:27895287..27897149	chr1:20182683-20183242 FORWARD LENGTH=123; Dormancy-associated protein homolog 4 OS=Arabidopsis thaliana GN=At1g54070 PE=3 SV=1; PREDICTED: auxin-repressed 12.5 kDa protein isoform X1 [Fragaria vesca subsp. vesca]; tr
139	FvH4_6g34980.1	Fvb6_v4.0.a1:27650622..27651008	chr1:20207078-20207452 FORWARD LENGTH=124; PREDICTED: uncharacterized protein LOC105352328 [Fragaria vesca subsp. vesca]; tr
140	FvH4_6g34880.1	Fvb6_v4.0.a1:27532101..27535908	RELA/SPOT homolog 3
141	FvH4_6g34870.1	Fvb6_v4.0.a1:27529419..27532017	TATA binding protein associated factor 21kDa subunit
142	FvH4_6g34660.1	Fvb6_v4.0.a1:27338314..27340424	Ubiquitin-like superfamily protein
143	FvH4_6g34720.1	Fvb6_v4.0.a1:27394986..27397590	chr1:20243118-20243627 FORWARD LENGTH=169; PREDICTED: leucine-rich repeat extensin-like protein 3 [Fragaria vesca subsp. vesca]; tr
144	FvH4_6g40260.1	Fvb6_v4.0.a1:31764428..31766719	chr1:20852685-20856069 REVERSE LENGTH=515; PREDICTED: uncharacterized protein At4g26485-like [Fragaria vesca subsp. vesca]; tr
145	FvH4_6g37480.1	Fvb6_v4.0.a1:29511436..29515302	chr1:20907663-20909429 FORWARD LENGTH=404; DNA-dependent metalloprotease WSS1 OS=Saccharomyces cerevisiae (strain ATCC 204508 / S288c) GN=WSS1 PE=1 SV=1; PREDICTED: DNA-dependent metalloprotease WSS1-like [Fragaria vesca subsp. vesca]; tr
146	FvH4_6g36480.1	Fvb6_v4.0.a1:28699986..28703268	chr1:20927962-20929825 REVERSE LENGTH=403; Phosphatidylcholine transfer protein OS=Homo sapiens GN=PCTP PE=1 SV=1; PREDICTED: uncharacterized protein LOC105352336 [Fragaria vesca subsp. vesca]; tr
147	FvH4_6g38650.1	Fvb6_v4.0.a1:30593250..30594033	chr1:21017432-21017764 FORWARD LENGTH=110; Auxin-responsive protein SAUR71 OS=Arabidopsis thaliana GN=SAUR71 PE=2 SV=1; hypothetical protein PRUPE_3G177500 [Prunus persica]; tr
148	FvH4_6g40150.1	Fvb6_v4.0.a1:31710859..31712682	photosystem I light harvesting complex gene 3
149	FvH4_6g38530.1	Fvb6_v4.0.a1:30481787..30486096	chr1:25474218-25477332 REVERSE LENGTH=832; Conserved oligomeric Golgi complex subunit 5 OS=Mus musculus GN=Cog5 PE=1 SV=3; PREDICTED: conserved oligomeric Golgi complex subunit 5 [Fragaria vesca subsp. vesca]; tr
150	FvH4_6g34940.1	Fvb6_v4.0.a1:27605658..27608143	chr1:26452975-26456088 FORWARD LENGTH=799; LEAF RUST 10 DISEASE-RESISTANCE LOCUS RECEPTOR-LIKE PROTEIN KINASE-like 2.5 OS=Arabidopsis thaliana GN=LRK10L-2.5 PE=3 SV=1; LEAF RUST 10 DISEASE-RESISTANCE LOCUS RECEPTOR-LIKE PROTEIN KINASE-like 2.5 [Prunus persica]; tr
151	FvH4_6g36790.1	Fvb6_v4.0.a1:28912490..28914763	chr1:27217679-27220966 REVERSE LENGTH=1095; PREDICTED: receptor-like protein 2 isoform X1 [Fragaria vesca subsp. vesca]; tr
152	FvH4_6g35570.1	Fvb6_v4.0.a1:28061440..28065868	chr1:27217679-27220966 REVERSE LENGTH=1095; PREDICTED: tyrosine-sulfated glycopeptide receptor 1 [Fragaria vesca subsp. vesca]; tr
153	FvH4_6g36780.1	Fvb6_v4.0.a1:28907558..28909708	chr1:27217679-27220966 REVERSE LENGTH=1095; PREDICTED: tyrosine-sulfated glycopeptide receptor 1-like isoform X4 [Fragaria vesca subsp. vesca]; tr
154	FvH4_6g35980.1	Fvb6_v4.0.a1:28347564..28349451	RING/U-box superfamily protein
155	FvH4_6g35860.1	Fvb6_v4.0.a1:28274655..28280876	pumilio 23
156	FvH4_6g35180.1	Fvb6_v4.0.a1:27803312..27811264	chr1:27245455-27251218 FORWARD LENGTH=1325; PREDICTED: nuclear receptor coactivator 2 [Fragaria vesca subsp. vesca]; tr
157	FvH4_6g35410.1	Fvb6_v4.0.a1:27940047..27940433	chr1:27265150-27265509 REVERSE LENGTH=119; PREDICTED: uncharacterized protein LOC101311013 [Fragaria vesca subsp. vesca]; tr
158	FvH4_6g35460.1	Fvb6_v4.0.a1:27958598..27965931	CCAAT-binding factor
159	FvH4_6g35110.1	Fvb6_v4.0.a1:27743980..27745851	exocyst subunit exo70 family protein D1
160	FvH4_6g35090.1	Fvb6_v4.0.a1:27735485..27738666	chr1:27286304-27288339 REVERSE LENGTH=509; PREDICTED: transmembrane protein 87A [Fragaria vesca subsp. vesca]; Transmembrane protein 87A OS=Xenopus tropicalis GN=tmem87a PE=2 SV=1; tr
161	FvH4_6g35070.1	Fvb6_v4.0.a1:27723113..27725739	chr1:27289435-27290732 REVERSE LENGTH=287; PREDICTED: uncharacterized protein LOC101312755 [Fragaria vesca subsp. vesca]; tr
162	FvH4_6g35020.1	Fvb6_v4.0.a1:27677160..27678916	chr1:27303906-27304403 FORWARD LENGTH=165; PREDICTED: uncharacterized protein LOC101303247 [Fragaria vesca subsp. vesca]; tr
163	FvH4_6g34970.1	Fvb6_v4.0.a1:27621125..27625610	PLAT/LH2 domain-containing lipoxygenase family protein
164	FvH4_6g34890.1	Fvb6_v4.0.a1:27570460..27577875	ARM repeat superfamily protein
165	FvH4_6g34740.1	Fvb6_v4.0.a1:27411187..27411858	germin-like protein 1
166	FvH4_6g40340.1	Fvb6_v4.0.a1:31877923..31891438	cinnamyl-alcohol dehydrogenase
167	FvH4_6g40330.1	Fvb6_v4.0.a1:31870508..31871312	cinnamyl-alcohol dehydrogenase
168	FvH4_6g37470.1	Fvb6_v4.0.a1:29508552..29511346	chr1:27476565-27478534 REVERSE LENGTH=552; PREDICTED: (R)-mandelonitrile lyase-like [Fragaria vesca subsp. vesca]; (R)-mandelonitrile lyase-like OS=Arabidopsis thaliana GN=At1g73050 PE=2 SV=1; tr
169	FvH4_6g37420.1	Fvb6_v4.0.a1:29441208..29444766	PEP1 receptor 1
170	FvH4_6g37430.1	Fvb6_v4.0.a1:29446397..29450556	PEP1 receptor 1
171	FvH4_6g37290.1	Fvb6_v4.0.a1:29374346..29380781	chr1:27488264-27490593 FORWARD LENGTH=306; PREDICTED: uncharacterized protein LOC101308897 [Fragaria vesca subsp. vesca]; tr
172	FvH4_6g35140.1	Fvb6_v4.0.a1:27772581..27774022	TIFY domain/Divergent CCT motif family protein
173	FvH4_6g34680.1	Fvb6_v4.0.a1:27345059..27345482	chr1:28892295-28893419 FORWARD LENGTH=374; PREDICTED: SKP1-interacting partner 15 [Fragaria vesca subsp. vesca]; SKP1-interacting partner 15 OS=Arabidopsis thaliana GN=SKIP15 PE=1 SV=1; tr
174	FvH4_6g38000.1	Fvb6_v4.0.a1:30084889..30089118	rhamnose biosynthesis 1
175	FvH4_6g38080.1	Fvb6_v4.0.a1:30124178..30128364	rhamnose biosynthesis 1
176	FvH4_6g37790.1	Fvb6_v4.0.a1:29751710..29755900	light-regulated zinc finger protein 1
177	FvH4_6g36900.1	Fvb6_v4.0.a1:28966482..28969186	chr1:29658313-29659866 REVERSE LENGTH=164; PREDICTED: reticulon-like protein B22 [Fragaria vesca subsp. vesca]; Reticulon-like protein B22 OS=Arabidopsis thaliana GN=RTNLB22 PE=2 SV=1; tr
178	FvH4_6g37000.1	Fvb6_v4.0.a1:29058375..29064062	vacuolar ATP synthase subunit A
179	FvH4_6g36830.1	Fvb6_v4.0.a1:28918086..28924086	chr1:29667729-29671081 REVERSE LENGTH=385; PREDICTED: uncharacterized protein LOC101309273 [Fragaria vesca subsp. vesca]; tr
180	FvH4_6g36600.1	Fvb6_v4.0.a1:28804845..28809396	chr1:29678285-29680648 REVERSE LENGTH=591; PREDICTED: uncharacterized protein LOC101301899 isoform X1 [Fragaria vesca subsp. vesca]; Transcription termination factor MTERF6, chloroplastic/mitochondrial OS=Arabidopsis thaliana GN=MTERF6 PE=2 SV=1; tr
181	FvH4_6g36500.1	Fvb6_v4.0.a1:28722900..28733550	chr1:29684558-29688673 REVERSE LENGTH=759; Beta-amyrin synthase OS=Betula platyphylla GN=OSCBPY PE=1 SV=1; hypothetical protein ARALYDRAFT_316793 [Arabidopsis lyrata subsp. lyrata]; tr
182	FvH4_6g36450.1	Fvb6_v4.0.a1:28683363..28687435	chr1:29684558-29688673 REVERSE LENGTH=759; Beta-amyrin synthase OS=Betula platyphylla GN=OSCBPY PE=1 SV=1; PREDICTED: beta-amyrin synthase-like [Fragaria vesca subsp. vesca] &gt;gi
183	FvH4_6g36520.1	Fvb6_v4.0.a1:28748215..28753496	chr1:29684558-29688673 REVERSE LENGTH=759; Lupeol synthase OS=Ricinus communis PE=1 SV=1; PREDICTED: beta-amyrin synthase-like [Fragaria vesca subsp. vesca]; tr
184	FvH4_6g37620.1	Fvb6_v4.0.a1:29620497..29625528	camelliol C synthase 1
185	FvH4_6g36350.1	Fvb6_v4.0.a1:28597552..28598842	chr1:29715433-29716079 REVERSE LENGTH=159; PREDICTED: uncharacterized protein LOC101303248 [Fragaria vesca subsp. vesca]; tr
186	FvH4_6g36320.1	Fvb6_v4.0.a1:28582145..28592460	histone acetyltransferase of the CBP family 1
187	FvH4_6g36310.1	Fvb6_v4.0.a1:28571536..28576336	chr1:29727282-29730059 REVERSE LENGTH=453; Enhancer of polycomb homolog 1 OS=Homo sapiens GN=EPC1 PE=1 SV=1; PREDICTED: enhancer of polycomb homolog 2-like [Fragaria vesca subsp. vesca]; tr
188	FvH4_6g35400.1	Fvb6_v4.0.a1:27936011..27936322	chr1:29771319-29771723 FORWARD LENGTH=134; Auxin-responsive protein SAUR40 OS=Arabidopsis thaliana GN=SAUR40 PE=2 SV=1; PREDICTED: uncharacterized protein LOC101292332 [Fragaria vesca subsp. vesca]; tr
189	FvH4_6g39280.1	Fvb6_v4.0.a1:31049331..31054708	chr1:29897905-29899267 REVERSE LENGTH=396; PLASMODESMATA CALLOSE-BINDING PROTEIN 1 OS=Arabidopsis thaliana GN=PDCB1 PE=1 SV=1; PREDICTED: vegetative cell wall protein gp1-like [Fragaria vesca subsp. vesca]; tr
190	FvH4_6g37670.1	Fvb6_v4.0.a1:29679933..29682823	Wall-associated kinase family protein
191	FvH4_6g38990.1	Fvb6_v4.0.a1:30824681..30831762	WALL ASSOCIATED KINASE (WAK)-LIKE 10
192	FvH4_6g39020.1	Fvb6_v4.0.a1:30845408..30848095	WALL ASSOCIATED KINASE (WAK)-LIKE 10
193	FvH4_6g37660.1	Fvb6_v4.0.a1:29648713..29651282	WALL ASSOCIATED KINASE (WAK)-LIKE 10
194	FvH4_6g35660.1	Fvb6_v4.0.a1:28142369..28143057	chr2:78038-79176 FORWARD LENGTH=231; PREDICTED: uncharacterized protein LOC101291352 [Fragaria vesca subsp. vesca]; tr
195	FvH4_6g40300.1	Fvb6_v4.0.a1:31800911..31806322	Subtilisin-like serine endopeptidase family protein
196	FvH4_6g40310.1	Fvb6_v4.0.a1:31800918..31810000	Subtilisin-like serine endopeptidase family protein
197	FvH4_6g40240.1	Fvb6_v4.0.a1:31758181..31759119	chr2:1445401-1446324 FORWARD LENGTH=307; PREDICTED: uncharacterized protein LOC101301230 [Fragaria vesca subsp. vesca] &gt;gi
198	FvH4_6g40370.1	Fvb6_v4.0.a1:31919611..31928096	chr2:1449414-1455018 FORWARD LENGTH=1253; PREDICTED: uncharacterized protein LOC101311698 [Fragaria vesca subsp. vesca]; tr
199	FvH4_6g40400.1	Fvb6_v4.0.a1:31947125..31949004	RING/U-box superfamily protein
200	FvH4_6g40410.1	Fvb6_v4.0.a1:31950066..31957873	RNAse E/G-like
201	FvH4_6g40470.1	Fvb6_v4.0.a1:31986998..31991407	AMP-dependent synthetase and ligase family protein
202	FvH4_6g40480.1	Fvb6_v4.0.a1:31992450..31995227	chr2:1519645-1521030 REVERSE LENGTH=320; PREDICTED: uncharacterized protein LOC101311881 [Fragaria vesca subsp. vesca]; tr
203	FvH4_6g40550.1	Fvb6_v4.0.a1:32028838..32030903	chr2:1534012-1535040 REVERSE LENGTH=73; PREDICTED: RPM1-interacting protein 4 [Fragaria vesca subsp. vesca]; RPM1-interacting protein 4 OS=Arabidopsis thaliana GN=RIN4 PE=1 SV=1; tr
204	FvH4_6g34900.1	Fvb6_v4.0.a1:27580203..27581878	chr2:2287514-2289270 REVERSE LENGTH=462; PREDICTED: putative receptor-like protein kinase At1g72540 [Fragaria vesca subsp. vesca]; Serine/threonine-protein kinase RIPK OS=Arabidopsis thaliana GN=RIPK PE=1 SV=1; tr
205	FvH4_6g36510.1	Fvb6_v4.0.a1:28733796..28740482	cycloartenol synthase 1
206	FvH4_6g39880.1	Fvb6_v4.0.a1:31509717..31511113	chr2:9027858-9028805 FORWARD LENGTH=169; PREDICTED: rhodanese-like domain-containing protein 19, mitochondrial [Fragaria vesca subsp. vesca]; Protein HIGH ARSENIC CONTENT 1, mitochondrial OS=Arabidopsis thaliana GN=HAC1 PE=1 SV=1; tr
207	FvH4_6g37410.1	Fvb6_v4.0.a1:29438905..29440929	chr2:9604902-9610156 REVERSE LENGTH=677; PREDICTED: probable rhamnogalacturonate lyase B [Fragaria vesca subsp. vesca]; Rhamnogalacturonate lyase OS=Dickeya dadantii (strain 3937) GN=rhiE PE=1 SV=1; tr
208	FvH4_6g36810.1	Fvb6_v4.0.a1:28915643..28916386	chr2:10187204-10189969 REVERSE LENGTH=634; PREDICTED: receptor-like protein 2 [Fragaria vesca subsp. vesca]; Probable LRR receptor-like serine/threonine-protein kinase At2g23950 OS=Arabidopsis thaliana GN=At2g23950 PE=2 SV=1; tr
209	FvH4_6g37250.1	Fvb6_v4.0.a1:29351648..29357858	chr2:10361239-10364223 FORWARD LENGTH=537; Polyadenylate-binding protein 3 OS=Arabidopsis thaliana GN=PABN3 PE=1 SV=1; PREDICTED: uncharacterized protein LOC101308309 isoform X1 [Fragaria vesca subsp. vesca]; tr
210	FvH4_6g36860.1	Fvb6_v4.0.a1:28932588..28933145	chr2:10377993-10378529 REVERSE LENGTH=178; Auxin-responsive protein SAUR71 OS=Arabidopsis thaliana GN=SAUR71 PE=2 SV=1; PREDICTED: uncharacterized protein LOC101309563 [Fragaria vesca subsp. vesca]; tr
211	FvH4_6g39580.1	Fvb6_v4.0.a1:31270668..31271954	NAC domain containing protein 38
212	FvH4_6g38550.1	Fvb6_v4.0.a1:30498640..30501095	chr2:10777436-10779123 REVERSE LENGTH=210; ER membrane protein complex subunit 7 homolog OS=Arabidopsis thaliana GN=At4g32130 PE=2 SV=1; PREDICTED: ER membrane protein complex subunit 7 homolog [Fragaria vesca subsp. vesca]; tr
213	FvH4_6g36640.1	Fvb6_v4.0.a1:28826871..28830350	alpha-vacuolar processing enzyme
214	FvH4_6g36620.1	Fvb6_v4.0.a1:28816769..28819081	alpha-vacuolar processing enzyme
215	FvH4_6g38870.1	Fvb6_v4.0.a1:30759554..30766825	helicase in vascular tissue and tapetum
216	FvH4_6g38760.1	Fvb6_v4.0.a1:30658293..30661207	glutathione S-transferase PHI 9
217	FvH4_6g38730.1	Fvb6_v4.0.a1:30637966..30642738	chr2:13142926-13145718 REVERSE LENGTH=504; PREDICTED: switch-associated protein 70 isoform X1 [Fragaria vesca subsp. vesca]; tr
218	FvH4_6g38580.1	Fvb6_v4.0.a1:30526676..30528067	chr2:13147774-13149663 FORWARD LENGTH=257; Cytochrome b561 domain-containing protein At2g30890 OS=Arabidopsis thaliana GN=At2g30890 PE=2 SV=1; PREDICTED: cytochrome b561 domain-containing protein At2g30890 isoform X1 [Fragaria vesca subsp. vesca]; tr
219	FvH4_6g37530.1	Fvb6_v4.0.a1:29558422..29560869	TRICHOME BIREFRINGENCE-LIKE 43
220	FvH4_6g37760.1	Fvb6_v4.0.a1:29726958..29730174	coenzyme Q 3
221	FvH4_6g38290.1	Fvb6_v4.0.a1:30282305..30284916	chr2:13164179-13166517 REVERSE LENGTH=227; Glucan endo-1,3-beta-glucosidase 1 OS=Arabidopsis thaliana GN=At1g11820 PE=1 SV=3; PREDICTED: PLASMODESMATA CALLOSE-BINDING PROTEIN 2 [Fragaria vesca subsp. vesca]; tr
222	FvH4_6g35310.1	Fvb6_v4.0.a1:27885469..27886195	chr2:13212150-13212752 FORWARD LENGTH=200; Basic blue protein OS=Cucumis sativus PE=1 SV=1; PREDICTED: basic blue protein-like [Fragaria vesca subsp. vesca]; tr
223	FvH4_6g39770.1	Fvb6_v4.0.a1:31389627..31396479	chr2:13666476-13670924 FORWARD LENGTH=504; Carnosine N-methyltransferase OS=Mus musculus GN=Carnmt1 PE=1 SV=1; PREDICTED: UPF0586 protein C9orf41 homolog [Fragaria vesca subsp. vesca]; tr
224	FvH4_6g39640.1	Fvb6_v4.0.a1:31292824..31293122	chr2:13678077-13678554 FORWARD LENGTH=71; PREDICTED: cysteine-rich and transmembrane domain-containing protein B-like [Fragaria vesca subsp. vesca]; tr
225	FvH4_6g39670.1	Fvb6_v4.0.a1:31302151..31302375	chr2:13678077-13678554 FORWARD LENGTH=71; PREDICTED: cysteine-rich and transmembrane domain-containing protein B-like [Fragaria vesca subsp. vesca]; tr
226	FvH4_6g39470.1	Fvb6_v4.0.a1:31160950..31165677	phosphorylcholine cytidylyltransferase
227	FvH4_6g39940.1	Fvb6_v4.0.a1:31546554..31547157	uclacyanin 1
228	FvH4_6g39570.1	Fvb6_v4.0.a1:31245122..31246497	chr2:14805913-14807274 REVERSE LENGTH=156; Glycine cleavage system H protein 2, mitochondrial OS=Arabidopsis thaliana GN=GDH2 PE=2 SV=1; PREDICTED: glycine cleavage system H protein 2, mitochondrial-like [Fragaria vesca subsp. vesca]; tr
229	FvH4_6g39480.1	Fvb6_v4.0.a1:31173355..31174650	chr2:15389614-15391200 REVERSE LENGTH=407; PREDICTED: probable pectinesterase 15 [Fragaria vesca subsp. vesca]; Probable pectinesterase 15 OS=Arabidopsis thaliana GN=PME15 PE=2 SV=1; tr
230	FvH4_6g38010.1	Fvb6_v4.0.a1:30089835..30090638	vacuoleless1 (VCL1)
231	FvH4_6g38590.1	Fvb6_v4.0.a1:30530791..30536265	vacuoleless1 (VCL1)
232	FvH4_6g38040.1	Fvb6_v4.0.a1:30109050..30109789	chr2:17083199-17084216 FORWARD LENGTH=179; PREDICTED: protein PLANT CADMIUM RESISTANCE 10 isoform X2 [Fragaria vesca subsp. vesca] &gt;gi
233	FvH4_6g38800.1	Fvb6_v4.0.a1:30700894..30702792	chr2:17350419-17354997 REVERSE LENGTH=861; Nuclear pore complex protein NUP93A OS=Arabidopsis thaliana GN=NUP93A PE=1 SV=2; PREDICTED: nuclear pore complex protein NUP93A-like isoform X3 [Fragaria vesca subsp. vesca]; tr
234	FvH4_6g38180.1	Fvb6_v4.0.a1:30202879..30203338	RNI-like superfamily protein
235	FvH4_6g37640.1	Fvb6_v4.0.a1:29631300..29634364	chr2:17801037-17802646 FORWARD LENGTH=253; Elongin-A OS=Schizosaccharomyces pombe (strain 972 / ATCC 24843) GN=pof4 PE=1 SV=3; PREDICTED: elongin-A-like [Fragaria vesca subsp. vesca]; tr
236	FvH4_6g37770.1	Fvb6_v4.0.a1:29734204..29735625	receptor like protein 29
237	FvH4_6g37780.1	Fvb6_v4.0.a1:29741865..29749139	protein phosphatase 5.2
238	FvH4_6g37830.1	Fvb6_v4.0.a1:29791548..29793188	HVA22-like protein F
239	FvH4_6g37840.1	Fvb6_v4.0.a1:29795617..29796885	HVA22-like protein F
240	FvH4_6g38100.1	Fvb6_v4.0.a1:30139079..30140803	protodermal factor 1
241	FvH4_6g38110.1	Fvb6_v4.0.a1:30150709..30152330	cytochrome P450, family 718
242	FvH4_6g38230.1	Fvb6_v4.0.a1:30239554..30239985	phy rapidly regulated 1
243	FvH4_6g38240.1	Fvb6_v4.0.a1:30243654..30249719	MAP kinase 20
244	FvH4_6g38280.1	Fvb6_v4.0.a1:30280932..30281774	chr2:17854599-17855429 FORWARD LENGTH=276; PREDICTED: uncharacterized protein LOC101314400 [Fragaria vesca subsp. vesca]; tr
245	FvH4_6g38260.1	Fvb6_v4.0.a1:30267446..30272299	chr2:17856396-17858394 FORWARD LENGTH=337; PREDICTED: ribose-phosphate pyrophosphokinase 4 [Fragaria vesca subsp. vesca]; Ribose-phosphate pyrophosphokinase 4 OS=Spinacia oleracea GN=PRS4 PE=2 SV=1; tr
246	FvH4_6g38310.1	Fvb6_v4.0.a1:30287042..30288619	chr2:17858705-17860384 FORWARD LENGTH=559; Pentatricopeptide repeat-containing protein At2g42920, chloroplastic OS=Arabidopsis thaliana GN=PCMP-E75 PE=2 SV=1; PREDICTED: pentatricopeptide repeat-containing protein At2g42920, chloroplastic [Fragaria vesca subsp. vesca]; tr
247	FvH4_6g38300.1	Fvb6_v4.0.a1:30286931..30296755	chr2:17858705-17860384 FORWARD LENGTH=559; Pentatricopeptide repeat-containing protein At2g42920, chloroplastic OS=Arabidopsis thaliana GN=PCMP-E75 PE=2 SV=1; PREDICTED: uncharacterized protein LOC101307606 isoform X1 [Fragaria vesca subsp. vesca]; tr
248	FvH4_6g38570.1	Fvb6_v4.0.a1:30524315..30526112	chr2:17873998-17874820 FORWARD LENGTH=187; PREDICTED: uncharacterized protein LOC101311778 [Fragaria vesca subsp. vesca]; tr
249	FvH4_6g38660.1	Fvb6_v4.0.a1:30599840..30601286	chr2:17879056-17880200 FORWARD LENGTH=350; GDSL esterase/lipase At2g42990 OS=Arabidopsis thaliana GN=At2g42990 PE=2 SV=1; PREDICTED: GDSL esterase/lipase At2g42990 [Fragaria vesca subsp. vesca]; tr
250	FvH4_6g38750.1	Fvb6_v4.0.a1:30650602..30653726	NAC domain containing protein 42
251	FvH4_6g38940.1	Fvb6_v4.0.a1:30794100..30797522	phytochrome interacting factor 4
252	FvH4_6g38950.1	Fvb6_v4.0.a1:30806427..30810096	polyamine oxidase 2
253	FvH4_6g38960.1	Fvb6_v4.0.a1:30810006..30815126	tetratricopeptide repeat (TPR)-containing protein
254	FvH4_6g39600.1	Fvb6_v4.0.a1:31277503..31278855	NAC (No Apical Meristem) domain transcriptional regulator superfamily protein
255	FvH4_6g35960.1	Fvb6_v4.0.a1:28344265..28345352	chr2:19272427-19273856 FORWARD LENGTH=284
256	FvH4_6g36990.1	Fvb6_v4.0.a1:29053641..29057219	chr2:19272427-19273856 FORWARD LENGTH=284; PREDICTED: probable plastid-lipid-associated protein 10, chloroplastic [Fragaria vesca subsp. vesca]; Probable plastid-lipid-associated protein 10, chloroplastic OS=Arabidopsis thaliana GN=PAP10 PE=1 SV=1; tr
257	FvH4_6g36970.1	Fvb6_v4.0.a1:29040117..29047260	chr2:19274018-19277707 REVERSE LENGTH=708; PREDICTED: uncharacterized protein LOC101312173 isoform X1 [Fragaria vesca subsp. vesca]; tr
258	FvH4_6g35850.1	Fvb6_v4.0.a1:28272304..28274599	chr3:359136-360734 FORWARD LENGTH=505; DEAD-box ATP-dependent RNA helicase 41 OS=Arabidopsis thaliana GN=RH41 PE=2 SV=1; PREDICTED: DEAD-box ATP-dependent RNA helicase 41 isoform X1 [Fragaria vesca subsp. vesca]; tr
259	FvH4_6g39550.1	Fvb6_v4.0.a1:31233883..31236347	Tyrosyl-tRNA synthetase, class Ib, bacterial/mitochondrial
260	FvH4_6g37440.1	Fvb6_v4.0.a1:29461818..29472603	dicer-like 2
261	FvH4_6g40030.1	Fvb6_v4.0.a1:31611523..31612704	chr3:1887336-1888619 FORWARD LENGTH=427; F-box/kelch-repeat protein At3g06240 OS=Arabidopsis thaliana GN=At3g06240 PE=2 SV=1; PREDICTED: F-box/kelch-repeat protein At3g06240-like [Fragaria vesca subsp. vesca]; tr
262	FvH4_6g37690.1	Fvb6_v4.0.a1:29684837..29685277	chr3:1887336-1888619 FORWARD LENGTH=427; F-box/kelch-repeat protein At3g06240 OS=Arabidopsis thaliana GN=At3g06240 PE=2 SV=1; PREDICTED: F-box/kelch-repeat protein At3g23880-like [Fragaria vesca subsp. vesca] &gt;gi
263	FvH4_6g39910.1	Fvb6_v4.0.a1:31529222..31533303	chr3:1887336-1888619 FORWARD LENGTH=427; F-box/kelch-repeat protein At3g06240 OS=Arabidopsis thaliana GN=At3g06240 PE=2 SV=1; PREDICTED: F-box/kelch-repeat protein At3g23880-like isoform X1 [Fragaria vesca subsp. vesca] &gt;gi
264	FvH4_6g37350.1	Fvb6_v4.0.a1:29419608..29422783	chr3:2223001-2225254 REVERSE LENGTH=405; PREDICTED: uncharacterized protein LOC101296124 isoform X1 [Fragaria vesca subsp. vesca] &gt;gi
265	FvH4_6g34920.1	Fvb6_v4.0.a1:27594972..27597272	chr3:2392387-2393709 FORWARD LENGTH=217; PREDICTED: protein FAR1-RELATED SEQUENCE 5-like [Citrus sinensis]; tr
266	FvH4_6g40270.1	Fvb6_v4.0.a1:31769546..31771606	chr3:2433267-2434988 REVERSE LENGTH=470; PREDICTED: probable glycosyltransferase At3g07620 [Fragaria vesca subsp. vesca]; Probable glycosyltransferase At3g07620 OS=Arabidopsis thaliana GN=At3g07620 PE=3 SV=1; tr
267	FvH4_6g40230.1	Fvb6_v4.0.a1:31754614..31756945	chr3:2438171-2439661 FORWARD LENGTH=241; PREDICTED: uncharacterized protein LOC101294866 [Fragaria vesca subsp. vesca]; tr
268	FvH4_6g40380.1	Fvb6_v4.0.a1:31931440..31935769	CONSTANS-like 9
269	FvH4_6g40450.1	Fvb6_v4.0.a1:31967476..31975133	chr3:2445275-2450372 REVERSE LENGTH=841; GBF-interacting protein 1 OS=Arabidopsis thaliana GN=GIP1 PE=1 SV=1; PREDICTED: endochitinase A isoform X3 [Fragaria vesca subsp. vesca]; tr
270	FvH4_6g40490.1	Fvb6_v4.0.a1:31996425..32000418	chr3:2451651-2454617 FORWARD LENGTH=504; PREDICTED: ribulose-1,5 bisphosphate carboxylase/oxygenase large subunit N-methyltransferase, chloroplastic [Fragaria vesca subsp. vesca]; Ribulose-1,5 bisphosphate carboxylase/oxygenase large subunit N-methyltransferase, chloroplastic OS=Nicotiana tabacum GN=RBCMT PE=2 SV=1; tr
271	FvH4_6g40540.1	Fvb6_v4.0.a1:32025619..32027339	chr3:2455627-2456652 FORWARD LENGTH=208; PREDICTED: transmembrane emp24 domain-containing protein p24beta2 [Fragaria vesca subsp. vesca]; Transmembrane emp24 domain-containing protein p24beta2 OS=Arabidopsis thaliana GN=At3g07680 PE=1 SV=1; tr
272	FvH4_6g40570.1	Fvb6_v4.0.a1:32039297..32044774	chr3:2459696-2463241 REVERSE LENGTH=695; PREDICTED: uncharacterized aarF domain-containing protein kinase At1g79600, chloroplastic [Fragaria vesca subsp. vesca]; Protein ACTIVITY OF BC1 COMPLEX KINASE 7, chloroplastic OS=Arabidopsis thaliana GN=ABC1K7 PE=1 SV=1; tr
273	FvH4_6g34960.1	Fvb6_v4.0.a1:27615103..27616288	chr3:2555034-2555829 REVERSE LENGTH=143; Glycine-rich RNA-binding protein 4, mitochondrial OS=Arabidopsis thaliana GN=RBG4 PE=2 SV=1; PREDICTED: glycine-rich RNA-binding protein 4, mitochondrial-like isoform X1 [Fragaria vesca subsp. vesca]; tr
274	FvH4_6g38910.1	Fvb6_v4.0.a1:30780487..30784525	chr3:3171413-3172508 REVERSE LENGTH=247; PREDICTED: reticulon-like protein B8 isoform X2 [Fragaria vesca subsp. vesca]; Reticulon-like protein B8 OS=Arabidopsis thaliana GN=RTNLB8 PE=2 SV=1; tr
275	FvH4_6g36030.1	Fvb6_v4.0.a1:28370383..28372596	cystatin B
276	FvH4_6g36420.1	Fvb6_v4.0.a1:28642047..28648638	chr3:4158214-4160989 REVERSE LENGTH=582; PREDICTED: uncharacterized protein LOC101304111 [Fragaria vesca subsp. vesca] &gt;gi
277	FvH4_6g36430.1	Fvb6_v4.0.a1:28659573..28664688	chr3:4172415-4174456 REVERSE LENGTH=449; Myb family transcription factor PHL6 OS=Arabidopsis thaliana GN=PHL6 PE=2 SV=1; PREDICTED: protein PHR1-LIKE 1 [Fragaria vesca subsp. vesca] &gt;gi
278	FvH4_6g36460.1	Fvb6_v4.0.a1:28687770..28692055	chr3:4176866-4178868 FORWARD LENGTH=500; Organic cation/carnitine transporter 7 OS=Arabidopsis thaliana GN=OCT7 PE=2 SV=1; PREDICTED: organic cation/carnitine transporter 7 [Fragaria vesca subsp. vesca]; tr
279	FvH4_6g36470.1	Fvb6_v4.0.a1:28693077..28699043	evolutionarily conserved C-terminal region 5
280	FvH4_6g36490.1	Fvb6_v4.0.a1:28703914..28708990	STRUBBELIG-receptor family 4
281	FvH4_6g40460.1	Fvb6_v4.0.a1:31983652..31986798	chr3:4254848-4256621 FORWARD LENGTH=358; Heterogeneous nuclear ribonucleoprotein 1 OS=Arabidopsis thaliana GN=RNP1 PE=1 SV=1; PREDICTED: RNA-binding protein Musashi homolog 2-like [Fragaria vesca subsp. vesca]; tr
282	FvH4_6g37510.1	Fvb6_v4.0.a1:29540247..29550352	cation exchanger 2
283	FvH4_6g40200.1	Fvb6_v4.0.a1:31740470..31745890	cation exchanger 2
284	FvH4_6g34730.1	Fvb6_v4.0.a1:27401421..27403313	growth-regulating factor 5
285	FvH4_6g35010.1	Fvb6_v4.0.a1:27661882..27664203	chr3:4658421-4660754 REVERSE LENGTH=777; PREDICTED: subtilisin-like protease [Fragaria vesca subsp. vesca]; Subtilisin-like protease SBT1.4 OS=Arabidopsis thaliana GN=SBT1.4 PE=2 SV=1; tr
286	FvH4_6g35030.1	Fvb6_v4.0.a1:27686852..27694756	chr3:4663819-4666338 REVERSE LENGTH=642; PREDICTED: uncharacterized protein LOC101303724 [Fragaria vesca subsp. vesca] &gt;gi
287	FvH4_6g35080.1	Fvb6_v4.0.a1:27726269..27728849	chr3:4667717-4668989 FORWARD LENGTH=128; PREDICTED: sm-like protein LSM1B [Fragaria vesca subsp. vesca]; Sm-like protein LSM1B OS=Arabidopsis thaliana GN=LSM1B PE=1 SV=1; tr
288	FvH4_6g35150.1	Fvb6_v4.0.a1:27782520..27790334	chr3:4673027-4675950 FORWARD LENGTH=427; Oligouridylate-binding protein 1C OS=Arabidopsis thaliana GN=UBP1C PE=1 SV=1; PREDICTED: oligouridylate-binding protein 1C [Fragaria vesca subsp. vesca]; tr
289	FvH4_6g35160.1	Fvb6_v4.0.a1:27787737..27790344	Tetratricopeptide repeat (TPR)-like superfamily protein
290	FvH4_6g35170.1	Fvb6_v4.0.a1:27791490..27800908	chr3:4677993-4685455 FORWARD LENGTH=1077; Nuclear pore complex protein NUP107 OS=Arabidopsis thaliana GN=NUP107 PE=1 SV=1; PREDICTED: nuclear pore complex protein NUP107 [Fragaria vesca subsp. vesca]; tr
291	FvH4_6g35190.1	Fvb6_v4.0.a1:27811875..27815075	chr3:4685844-4687852 REVERSE LENGTH=363; Peroxisomal (S)-2-hydroxy-acid oxidase GLO4 OS=Arabidopsis thaliana GN=GLO4 PE=2 SV=1; PREDICTED: peroxisomal (S)-2-hydroxy-acid oxidase GLO4-like [Fragaria vesca subsp. vesca]; tr
292	FvH4_6g35200.1	Fvb6_v4.0.a1:27815282..27818181	chr3:4685844-4687852 REVERSE LENGTH=363; Peroxisomal (S)-2-hydroxy-acid oxidase GLO4 OS=Arabidopsis thaliana GN=GLO4 PE=2 SV=1; PREDICTED: peroxisomal (S)-2-hydroxy-acid oxidase GLO4-like [Fragaria vesca subsp. vesca]; tr
293	FvH4_6g35210.1	Fvb6_v4.0.a1:27820918..27833714	chr3:4685844-4687852 REVERSE LENGTH=363; Peroxisomal (S)-2-hydroxy-acid oxidase GLO4 OS=Arabidopsis thaliana GN=GLO4 PE=2 SV=1; PREDICTED: zinc finger CCCH domain-containing protein 62-like [Fragaria vesca subsp. vesca]; tr
294	FvH4_6g35250.1	Fvb6_v4.0.a1:27851698..27854828	chr3:4696115-4697989 REVERSE LENGTH=505; PREDICTED: uncharacterized protein LOC101315368 [Fragaria vesca subsp. vesca]; tr
295	FvH4_6g35280.1	Fvb6_v4.0.a1:27864170..27873857	chr3:4698860-4704773 REVERSE LENGTH=1270; COP1-interacting protein 7 OS=Arabidopsis thaliana GN=CIP7 PE=1 SV=1; PREDICTED: uncharacterized protein LOC101291165 isoform X1 [Fragaria vesca subsp. vesca]; tr
296	FvH4_6g35290.1	Fvb6_v4.0.a1:27878749..27879885	chr3:4707290-4708621 REVERSE LENGTH=443; PREDICTED: trihelix transcription factor ASIL2 [Fragaria vesca subsp. vesca]; Trihelix transcription factor ASIL2 OS=Arabidopsis thaliana GN=ASIL2 PE=1 SV=1; tr
297	FvH4_6g35350.1	Fvb6_v4.0.a1:27909467..27912842	chr3:4712881-4714361 REVERSE LENGTH=230; DnaJ homolog subfamily B member 6 OS=Macaca fascicularis GN=DNAJB6 PE=2 SV=1; PREDICTED: dnaJ homolog subfamily B member 6 isoform X1 [Fragaria vesca subsp. vesca]; tr
298	FvH4_6g35480.1	Fvb6_v4.0.a1:27969183..27976810	chr3:4716008-4720524 REVERSE LENGTH=808; Phosphoinositide phosphatase SAC2 OS=Arabidopsis thaliana GN=SAC2 PE=2 SV=1; PREDICTED: phosphoinositide phosphatase SAC2-like [Fragaria vesca subsp. vesca]; tr
299	FvH4_6g35520.1	Fvb6_v4.0.a1:28028703..28030202	GDSL-motif lipase 4
300	FvH4_6g35550.1	Fvb6_v4.0.a1:28049207..28051198	GDSL-motif lipase 4
301	FvH4_6g35680.1	Fvb6_v4.0.a1:28166662..28168974	chr3:4741637-4743964 REVERSE LENGTH=775; PREDICTED: subtilisin-like protease [Fragaria vesca subsp. vesca]; Subtilisin-like protease SBT1.5 OS=Arabidopsis thaliana GN=SBT1.5 PE=2 SV=1; tr
302	FvH4_6g35700.1	Fvb6_v4.0.a1:28175924..28177282	chr3:4745963-4746958 REVERSE LENGTH=303; PREDICTED: probable E3 ubiquitin-protein ligase RNF217 [Fragaria vesca subsp. vesca]; Probable E3 ubiquitin-protein ligase RNF217 OS=Xenopus laevis GN=rnf217 PE=2 SV=1; tr
303	FvH4_6g35760.1	Fvb6_v4.0.a1:28210984..28212577	chr3:4747986-4748779 REVERSE LENGTH=230; PREDICTED: protein LURP-one-related 2-like isoform X1 [Fragaria vesca subsp. vesca]; Protein LURP-one-related 11 OS=Arabidopsis thaliana GN=At3g14260 PE=2 SV=1; tr
304	FvH4_6g35780.1	Fvb6_v4.0.a1:28228001..28229448	chr3:4761654-4762286 REVERSE LENGTH=141; PREDICTED: uncharacterized protein LOC101293323 [Fragaria vesca subsp. vesca]; tr
305	FvH4_6g35830.1	Fvb6_v4.0.a1:28260216..28265168	pectin methylesterase 3
306	FvH4_6g36220.1	Fvb6_v4.0.a1:28474318..28475235	chr3:4791596-4793534 FORWARD LENGTH=518; Feruloyl esterase A OS=Aspergillus awamori GN=faeA PE=1 SV=3; PREDICTED: uncharacterized protein LOC101297572, partial [Fragaria vesca subsp. vesca]; tr
307	FvH4_6g36190.1	Fvb6_v4.0.a1:28467348..28470358	chr3:4791596-4793534 FORWARD LENGTH=518; Lipase OS=Thermomyces lanuginosus GN=LIP PE=1 SV=1; PREDICTED: uncharacterized protein LOC101300646 isoform X1 [Fragaria vesca subsp. vesca]; tr
308	FvH4_6g36210.1	Fvb6_v4.0.a1:28471991..28474821	chr3:4791596-4793534 FORWARD LENGTH=518; PREDICTED: uncharacterized protein LOC101297572, partial [Fragaria vesca subsp. vesca]; tr
309	FvH4_6g36200.1	Fvb6_v4.0.a1:28471351..28472148	chr3:4791596-4793534 FORWARD LENGTH=518; PREDICTED: uncharacterized protein LOC101300646 isoform X2 [Fragaria vesca subsp. vesca]; tr
310	FvH4_6g39860.1	Fvb6_v4.0.a1:31486820..31492167	chr3:4857940-4861104 FORWARD LENGTH=1054; PREDICTED: putative disease resistance RPP13-like protein 1 isoform X1 [Fragaria vesca subsp. vesca] &gt;gi
311	FvH4_6g37540.1	Fvb6_v4.0.a1:29560222..29562118	TRICHOME BIREFRINGENCE-LIKE 41
312	FvH4_6g37970.1	Fvb6_v4.0.a1:30037832..30040124	chr3:5267351-5270095 FORWARD LENGTH=729; titin homolog [Prunus persica] &gt;gi
313	FvH4_6g35100.1	Fvb6_v4.0.a1:27739291..27741499	chr3:5325329-5327457 REVERSE LENGTH=456; PREDICTED: probable polygalacturonase At3g15720 [Fragaria vesca subsp. vesca]; Probable polygalacturonase At3g15720 OS=Arabidopsis thaliana GN=At3g15720 PE=1 SV=1; tr
314	FvH4_6g39930.1	Fvb6_v4.0.a1:31543456..31544367	chr3:5494533-5495615 REVERSE LENGTH=360; PREDICTED: F-box/kelch-repeat protein At3g06240-like isoform X2 [Fragaria vesca subsp. vesca]; Putative F-box protein At3g16210 OS=Arabidopsis thaliana GN=At3g16210 PE=4 SV=1; tr
315	FvH4_6g40010.1	Fvb6_v4.0.a1:31590527..31597724	chr3:5494533-5495615 REVERSE LENGTH=360; PREDICTED: F-box/kelch-repeat protein At3g23880-like [Fragaria vesca subsp. vesca]; Putative F-box protein At3g16210 OS=Arabidopsis thaliana GN=At3g16210 PE=4 SV=1; tr
316	FvH4_6g40000.1	Fvb6_v4.0.a1:31587999..31589934	chr3:5494533-5495615 REVERSE LENGTH=360; PREDICTED: putative F-box protein At3g16210 [Fragaria vesca subsp. vesca]; Putative F-box protein At3g16210 OS=Arabidopsis thaliana GN=At3g16210 PE=4 SV=1; tr
317	FvH4_6g39240.1	Fvb6_v4.0.a1:31032583..31033824	chr3:6032393-6033583 FORWARD LENGTH=396; DNA damage-repair/toleration protein DRT100 OS=Arabidopsis thaliana GN=DRT100 PE=2 SV=2; PREDICTED: LRR receptor-like serine/threonine-protein kinase ERECTA [Fragaria vesca subsp. vesca]; tr
318	FvH4_6g38410.1	Fvb6_v4.0.a1:30355502..30356203	cyclic nucleotide gated channel 19
319	FvH4_6g38700.1	Fvb6_v4.0.a1:30613851..30617617	AP2/B3-like transcriptional factor family protein
320	FvH4_6g38690.1	Fvb6_v4.0.a1:30608944..30611020	AP2/B3-like transcriptional factor family protein
321	FvH4_6g36540.1	Fvb6_v4.0.a1:28768493..28771569	chr3:7044997-7047212 FORWARD LENGTH=679; Pollen receptor-like kinase 4 OS=Arabidopsis thaliana GN=PRK4 PE=1 SV=1; PREDICTED: pollen receptor-like kinase 4 [Fragaria vesca subsp. vesca]; tr
322	FvH4_6g36560.1	Fvb6_v4.0.a1:28795684..28799833	chr3:7047895-7051145 FORWARD LENGTH=780; PREDICTED: U-box domain-containing protein 35-like [Fragaria vesca subsp. vesca]; tr
323	FvH4_6g36850.1	Fvb6_v4.0.a1:28929934..28930353	chr3:7055060-7055416 FORWARD LENGTH=118; Auxin-responsive protein SAUR71 OS=Arabidopsis thaliana GN=SAUR71 PE=2 SV=1; PREDICTED: uncharacterized protein LOC101303635 [Fragaria vesca subsp. vesca]; tr
324	FvH4_6g36880.1	Fvb6_v4.0.a1:28956770..28961908	chr3:7057192-7058716 FORWARD LENGTH=348; PREDICTED: probable mitochondrial adenine nucleotide transporter BTL1 [Fragaria vesca subsp. vesca]; Probable mitochondrial adenine nucleotide transporter BTL1 OS=Arabidopsis thaliana GN=At3g20240 PE=2 SV=1; tr
325	FvH4_6g36910.1	Fvb6_v4.0.a1:28969850..28976884	pumilio 5
326	FvH4_6g36930.1	Fvb6_v4.0.a1:28982749..28987171	chr3:7064190-7065751 REVERSE LENGTH=437; PREDICTED: uncharacterized protein LOC101310719 isoform X2 [Fragaria vesca subsp. vesca]; tr
327	FvH4_6g36940.1	Fvb6_v4.0.a1:28988737..28993732	chr3:7067779-7070866 FORWARD LENGTH=722; PREDICTED: uncharacterized protein LOC101311014 [Fragaria vesca subsp. vesca] &gt;gi
328	FvH4_6g37140.1	Fvb6_v4.0.a1:29197326..29198120	B-box 32
329	FvH4_6g37190.1	Fvb6_v4.0.a1:29274630..29288175	autoinhibited Ca(2+)-ATPase 9
330	FvH4_6g37210.1	Fvb6_v4.0.a1:29334269..29337769	chr3:7432579-7434543 REVERSE LENGTH=422; PREDICTED: uncharacterized protein LOC101293906 [Fragaria vesca subsp. vesca]; Protein MANNAN SYNTHESIS-RELATED 1 OS=Arabidopsis thaliana GN=MSR1 PE=2 SV=1; tr
331	FvH4_6g37450.1	Fvb6_v4.0.a1:29475526..29481105	chr3:7442873-7445231 REVERSE LENGTH=339; Cell wall integrity protein scw1 OS=Schizosaccharomyces pombe (strain 972 / ATCC 24843) GN=scw1 PE=1 SV=1; PREDICTED: U1 small nuclear ribonucleoprotein A [Fragaria vesca subsp. vesca]; tr
332	FvH4_6g37490.1	Fvb6_v4.0.a1:29524282..29525379	MAP kinase kinase 5
333	FvH4_6g38840.1	Fvb6_v4.0.a1:30737613..30737987	chr3:7557567-7557875 REVERSE LENGTH=102; Glutaredoxin-C1 OS=Oryza sativa subsp. japonica GN=GRXC1 PE=3 SV=1; PREDICTED: glutaredoxin-C9-like [Fragaria vesca subsp. vesca]; tr
334	FvH4_6g39430.1	Fvb6_v4.0.a1:31147473..31148909	UDP-Glycosyltransferase superfamily protein
335	FvH4_6g39410.1	Fvb6_v4.0.a1:31141309..31146398	UDP-Glycosyltransferase superfamily protein
336	FvH4_6g39330.1	Fvb6_v4.0.a1:31084772..31086238	UDP-glucosyl transferase 71B6
337	FvH4_6g39350.1	Fvb6_v4.0.a1:31096080..31097477	UDP-glucosyl transferase 71B6
338	FvH4_6g39380.1	Fvb6_v4.0.a1:31126586..31128025	UDP-glucosyl transferase 71B6
339	FvH4_6g39500.1	Fvb6_v4.0.a1:31182931..31183674	chr3:7818148-7818726 REVERSE LENGTH=192; PREDICTED: uncharacterized protein LOC105352373 [Fragaria vesca subsp. vesca]; tr
340	FvH4_6g39530.1	Fvb6_v4.0.a1:31225555..31233422	Pyridoxal phosphate (PLP)-dependent transferases superfamily protein
341	FvH4_6g39560.1	Fvb6_v4.0.a1:31236305..31241450	Pyridoxal phosphate (PLP)-dependent transferases superfamily protein
342	FvH4_6g39540.1	Fvb6_v4.0.a1:31232838..31233425	chr3:7839135-7839431 REVERSE LENGTH=69; PREDICTED: uncharacterized protein LOC101306837 [Fragaria vesca subsp. vesca]; tr
343	FvH4_6g39660.1	Fvb6_v4.0.a1:31299868..31300086	chr3:7863788-7864675 REVERSE LENGTH=72; PREDICTED: cysteine-rich and transmembrane domain-containing protein B-like [Fragaria vesca subsp. vesca]
344	FvH4_6g39680.1	Fvb6_v4.0.a1:31305368..31305586	chr3:7863788-7864675 REVERSE LENGTH=72; PREDICTED: cysteine-rich and transmembrane domain-containing protein B-like [Fragaria vesca subsp. vesca]
345	FvH4_6g39710.1	Fvb6_v4.0.a1:31354953..31357685	chr3:7867806-7870053 FORWARD LENGTH=461; PREDICTED: UDP-glycosyltransferase 82A1 [Fragaria vesca subsp. vesca]; tr
346	FvH4_6g39760.1	Fvb6_v4.0.a1:31382960..31389349	chr3:7874480-7877857 FORWARD LENGTH=782; PREDICTED: protein PAT1 homolog 1 [Fragaria vesca subsp. vesca]; tr
347	FvH4_6g40110.1	Fvb6_v4.0.a1:31677829..31681995	chr3:7882082-7885260 FORWARD LENGTH=354; Endoplasmic reticulum-Golgi intermediate compartment protein 3 OS=Danio rerio GN=ergic3 PE=2 SV=1; PREDICTED: endoplasmic reticulum-Golgi intermediate compartment protein 3 isoform X2 [Fragaria vesca subsp. vesca]; tr
348	FvH4_6g40140.1	Fvb6_v4.0.a1:31700634..31708883	putative mitochondrial RNA helicase 2
349	FvH4_6g38170.1	Fvb6_v4.0.a1:30200331..30201603	xyloglucan endotransglucosylase/hydrolase 16
350	FvH4_6g38160.1	Fvb6_v4.0.a1:30196112..30197353	xyloglucan endotransglucosylase/hydrolase 16
351	FvH4_6g39180.1	Fvb6_v4.0.a1:30990228..30991681	chr3:8622061-8623155 REVERSE LENGTH=364; F-box/kelch-repeat protein At3g23880 OS=Arabidopsis thaliana GN=At3g23880 PE=2 SV=1; PREDICTED: F-box/kelch-repeat protein At3g23880-like [Fragaria vesca subsp. vesca]; tr
352	FvH4_6g40090.1	Fvb6_v4.0.a1:31670932..31672077	chr3:8622061-8623155 REVERSE LENGTH=364; F-box/kelch-repeat protein At3g23880 OS=Arabidopsis thaliana GN=At3g23880 PE=2 SV=1; PREDICTED: F-box/kelch-repeat protein At3g23880-like [Fragaria vesca subsp. vesca]; tr
353	FvH4_6g37630.1	Fvb6_v4.0.a1:29626423..29631166	chr3:9339640-9342044 REVERSE LENGTH=537; Glutamyl-tRNA(Gln) amidotransferase subunit A, chloroplastic/mitochondrial OS=Vitis vinifera GN=GATA PE=3 SV=1; PREDICTED: glutamyl-tRNA(Gln) amidotransferase subunit A, chloroplastic/mitochondrial [Fragaria vesca subsp. vesca]; tr
354	FvH4_6g40060.1	Fvb6_v4.0.a1:31638688..31640291	chr3:9519741-9521069 FORWARD LENGTH=442; BAHD acyltransferase At5g47980 OS=Arabidopsis thaliana GN=BAHD1 PE=2 SV=1; PREDICTED: BAHD acyltransferase At5g47980-like [Fragaria vesca subsp. vesca]; tr
355	FvH4_6g35320.1	Fvb6_v4.0.a1:27887520..27888249	chr3:10043738-10044340 REVERSE LENGTH=174; Mavicyanin OS=Cucurbita pepo PE=1 SV=1; PREDICTED: mavicyanin-like [Fragaria vesca subsp. vesca]; tr
356	FvH4_6g34670.1	Fvb6_v4.0.a1:27342318..27343665	myb domain protein 0
357	FvH4_6g36840.1	Fvb6_v4.0.a1:28925753..28926214	chr3:15094644-15095312 FORWARD LENGTH=160; Auxin-responsive protein SAUR50 OS=Arabidopsis thaliana GN=SAUR50 PE=1 SV=1; PREDICTED: indole-3-acetic acid-induced protein ARG7-like [Fragaria vesca subsp. vesca]; tr
358	FvH4_6g35710.1	Fvb6_v4.0.a1:28177587..28184945	chr3:15210032-15214440 REVERSE LENGTH=747; AT-rich interactive domain-containing protein 4 OS=Arabidopsis thaliana GN=ARID4 PE=2 SV=1; PREDICTED: AT-rich interactive domain-containing protein 4 [Fragaria vesca subsp. vesca]; tr
359	FvH4_6g39730.1	Fvb6_v4.0.a1:31372367..31374520	chr3:18595809-18597551 REVERSE LENGTH=509; PREDICTED: UPF0481 protein At3g47200-like [Fragaria vesca subsp. vesca]; tr
360	FvH4_6g34760.1	Fvb6_v4.0.a1:27421239..27421513	chr3:18595809-18597551 REVERSE LENGTH=509; PREDICTED: UPF0481 protein At3g47200-like [Fragaria vesca subsp. vesca]; tr
361	FvH4_6g34750.1	Fvb6_v4.0.a1:27418298..27420014	chr3:18601857-18603738 REVERSE LENGTH=541; PREDICTED: UPF0481 protein At3g47200-like [Fragaria vesca subsp. vesca]; tr
362	FvH4_6g36890.1	Fvb6_v4.0.a1:28965148..28966134	mitogen-activated protein kinase kinase kinase 20
363	FvH4_6g37360.1	Fvb6_v4.0.a1:29426113..29426436	beta-1,3-glucanase 3
364	FvH4_6g37200.1	Fvb6_v4.0.a1:29298156..29299759	beta-1,3-glucanase 1
365	FvH4_6g38200.1	Fvb6_v4.0.a1:30223352..30230305	chr3:21701574-21702914 FORWARD LENGTH=446; PREDICTED: ribosomal L1 domain-containing protein 1-like [Fragaria vesca subsp. vesca]; Ribosomal L1 domain-containing protein 1 OS=Pongo abelii GN=RSL1D1 PE=2 SV=2; tr
366	FvH4_6g37720.1	Fvb6_v4.0.a1:29715754..29718002	chr3:21718495-21719280 REVERSE LENGTH=261; PREDICTED: V-type proton ATPase subunit D [Fragaria vesca subsp. vesca]; tr
367	FvH4_6g37750.1	Fvb6_v4.0.a1:29722582..29726565	citrate synthase 2
368	FvH4_6g37800.1	Fvb6_v4.0.a1:29758839..29764139	chr3:21728756-21731740 FORWARD LENGTH=471; Integrin-linked protein kinase 1 OS=Arabidopsis thaliana GN=ILK1 PE=1 SV=1; PREDICTED: serine/threonine-protein kinase HT1 isoform X2 [Fragaria vesca subsp. vesca]; tr
369	FvH4_6g37820.1	Fvb6_v4.0.a1:29783816..29791047	chr3:21732520-21735183 FORWARD LENGTH=771; PREDICTED: uncharacterized protein LOC105352527 [Fragaria vesca subsp. vesca]; tr
370	FvH4_6g37880.1	Fvb6_v4.0.a1:29835338..29843658	K-box region and MADS-box transcription factor family protein
371	FvH4_6g37890.1	Fvb6_v4.0.a1:29845543..29850438	galacturonosyltransferase 15
372	FvH4_6g38090.1	Fvb6_v4.0.a1:30133017..30135498	chr3:21748562-21749596 FORWARD LENGTH=344; PREDICTED: uncharacterized protein LOC101302959 [Fragaria vesca subsp. vesca]; tr
373	FvH4_6g38130.1	Fvb6_v4.0.a1:30166018..30168401	chr3:21755172-21756637 REVERSE LENGTH=343; Phosphatidylglycerophosphatase GEP4, mitochondrial OS=Saccharomyces cerevisiae (strain ATCC 204508 / S288c) GN=GEP4 PE=1 SV=1; PREDICTED: uncharacterized protein LOC101303827 [Fragaria vesca subsp. vesca]; tr
374	FvH4_6g38220.1	Fvb6_v4.0.a1:30234817..30235416	chr3:21757499-21758455 REVERSE LENGTH=318; Peroxisomal and mitochondrial division factor 1 OS=Arabidopsis thaliana GN=PMD1 PE=1 SV=1; PREDICTED: centrosomal protein of 83 kDa [Fragaria vesca subsp. vesca]; tr
375	FvH4_6g37810.1	Fvb6_v4.0.a1:29766283..29769793	MATE efflux family protein
376	FvH4_6g38980.1	Fvb6_v4.0.a1:30820094..30822831	MATE efflux family protein
377	FvH4_6g39010.1	Fvb6_v4.0.a1:30839173..30842039	MATE efflux family protein
378	FvH4_6g38970.1	Fvb6_v4.0.a1:30815809..30820179	chr3:21821495-21824233 REVERSE LENGTH=583; Pentatricopeptide repeat-containing protein At3g59040 OS=Arabidopsis thaliana GN=At3g59040 PE=2 SV=2; PREDICTED: pentatricopeptide repeat-containing protein At3g59040 [Fragaria vesca subsp. vesca]; tr
379	FvH4_6g38510.1	Fvb6_v4.0.a1:30438967..30443576	chr3:21839334-21842348 FORWARD LENGTH=367; PREDICTED: tobamovirus multiplication protein 1 [Fragaria vesca subsp. vesca]; tr
380	FvH4_6g38490.1	Fvb6_v4.0.a1:30413692..30416215	glucan synthase-like 11
381	FvH4_6g38380.1	Fvb6_v4.0.a1:30327250..30332226	chr3:21855673-21857847 FORWARD LENGTH=512; PREDICTED: probable receptor-like protein kinase At2g42960 [Fragaria vesca subsp. vesca]; Probable receptor-like protein kinase At2g42960 OS=Arabidopsis thaliana GN=At2g42960 PE=3 SV=1; tr
382	FvH4_6g38860.1	Fvb6_v4.0.a1:30751598..30758770	rotamase CYP 4
383	FvH4_6g37850.1	Fvb6_v4.0.a1:29797808..29800182	serine carboxypeptidase-like 40
384	FvH4_6g37870.1	Fvb6_v4.0.a1:29811926..29813992	serine carboxypeptidase-like 40
385	FvH4_6g35730.1	Fvb6_v4.0.a1:28194315..28195482	exocyst complex component sec15B
386	FvH4_6g39740.1	Fvb6_v4.0.a1:31374852..31378800	chr4:1221116-1223461 REVERSE LENGTH=781; Pentatricopeptide repeat-containing protein At4g02750 OS=Arabidopsis thaliana GN=PCMP-H24 PE=3 SV=1; PREDICTED: pentatricopeptide repeat-containing protein At2g35030, mitochondrial-like [Fragaria vesca subsp. vesca] &gt;gi
387	FvH4_6g39890.1	Fvb6_v4.0.a1:31511743..31513537	NOD26-like intrinsic protein 5;1
388	FvH4_6g34790.1	Fvb6_v4.0.a1:27435089..27441282	chr4:7013956-7017846 REVERSE LENGTH=1011; FT-interacting protein 1 OS=Arabidopsis thaliana GN=FTIP1 PE=1 SV=1; PREDICTED: multiple C2 and transmembrane domain-containing protein 2-like isoform X1 [Fragaria vesca subsp. vesca]; tr
389	FvH4_6g40190.1	Fvb6_v4.0.a1:31730829..31739351	chr4:7462697-7467630 FORWARD LENGTH=823; Flowering time control protein FPA OS=Arabidopsis thaliana GN=FPA PE=1 SV=2; PREDICTED: flowering time control protein FPA [Fragaria vesca subsp. vesca]; tr
390	FvH4_6g40160.1	Fvb6_v4.0.a1:31715148..31718118	chr4:7468207-7470165 REVERSE LENGTH=652; PREDICTED: transmembrane 9 superfamily member 12 [Fragaria vesca subsp. vesca]; Transmembrane 9 superfamily member 12 OS=Arabidopsis thaliana GN=TMN12 PE=2 SV=1; tr
391	FvH4_6g40250.1	Fvb6_v4.0.a1:31760636..31764088	chr4:7475104-7478174 FORWARD LENGTH=575; PREDICTED: uncharacterized membrane protein At3g27390 [Fragaria vesca subsp. vesca]; tr
392	FvH4_6g40420.1	Fvb6_v4.0.a1:31958415..31960124	chr4:7482643-7484328 REVERSE LENGTH=561; PREDICTED: uncharacterized protein LOC101313231 [Fragaria vesca subsp. vesca]; tr
393	FvH4_6g40430.1	Fvb6_v4.0.a1:31960785..31963557	chr4:7485040-7486733 REVERSE LENGTH=402; PREDICTED: U-box domain-containing protein 3 isoform X1 [Fragaria vesca subsp. vesca]; tr
394	FvH4_6g36260.1	Fvb6_v4.0.a1:28510670..28519311	chr4:7498009-7503920 REVERSE LENGTH=1131; Homeobox-DDT domain protein RLT3 OS=Arabidopsis thaliana GN=RLT3 PE=3 SV=1; PREDICTED: uncharacterized protein LOC101301509 isoform X1 [Fragaria vesca subsp. vesca]; tr
395	FvH4_6g37280.1	Fvb6_v4.0.a1:29365378..29373842	chr4:7517280-7518892 REVERSE LENGTH=271; Glutamyl-tRNA reductase-binding protein, chloroplastic OS=Arabidopsis thaliana GN=GLUTRBP PE=1 SV=1; PREDICTED: glutamyl-tRNA reductase-binding protein, chloroplastic [Fragaria vesca subsp. vesca]; tr
396	FvH4_6g36140.1	Fvb6_v4.0.a1:28419022..28424467	chr4:7517280-7518892 REVERSE LENGTH=271; GPN-loop GTPase 3 OS=Ustilago maydis (strain 521 / FGSC 9021) GN=UMAG_01243 PE=3 SV=1; tr
397	FvH4_6g36920.1	Fvb6_v4.0.a1:28978790..28980089	chr4:7527048-7528890 REVERSE LENGTH=442; F-box protein KIB2 OS=Arabidopsis thaliana GN=KIB2 PE=1 SV=1; PREDICTED: uncharacterized protein LOC101309469 [Fragaria vesca subsp. vesca]; tr
398	FvH4_6g40170.1	Fvb6_v4.0.a1:31718229..31719866	Homeodomain-like superfamily protein
399	FvH4_6g36290.1	Fvb6_v4.0.a1:28540907..28541125	ralf-like 32
400	FvH4_6g38150.1	Fvb6_v4.0.a1:30190841..30195038	xyloglucan endotransglucosylase/hydrolase 15
401	FvH4_6g38190.1	Fvb6_v4.0.a1:30204535..30210583	xyloglucan endotransglucosylase/hydrolase 15
402	FvH4_6g40100.1	Fvb6_v4.0.a1:31673255..31676688	membrane-associated progesterone binding protein 4
403	FvH4_6g39900.1	Fvb6_v4.0.a1:31513648..31524618	chr4:8553854-8561664 FORWARD LENGTH=1489; Fanconi anemia group D2 protein homolog OS=Mus musculus GN=Fancd2 PE=1 SV=2; PREDICTED: Fanconi anemia group D2 protein [Fragaria vesca subsp. vesca]; tr
404	FvH4_6g39520.1	Fvb6_v4.0.a1:31217560..31224121	chr4:8609085-8612229 REVERSE LENGTH=718; PREDICTED: probable protein S-acyltransferase 19 [Fragaria vesca subsp. vesca]; Probable protein S-acyltransferase 19 OS=Arabidopsis thaliana GN=PAT19 PE=2 SV=1; tr
405	FvH4_6g39510.1	Fvb6_v4.0.a1:31191779..31197021	cytochrome P450, family 97, subfamily B, polypeptide 3
406	FvH4_6g39300.1	Fvb6_v4.0.a1:31055267..31056474	chr4:8639683-8640261 REVERSE LENGTH=165; PREDICTED: uncharacterized protein LOC105352532 [Fragaria vesca subsp. vesca]; tr
407	FvH4_6g39420.1	Fvb6_v4.0.a1:31143158..31145116	chr4:8716803-8717796 REVERSE LENGTH=311; PREDICTED: putative UDP-glucose flavonoid 3-O-glucosyltransferase 3 [Fragaria vesca subsp. vesca]; tr
408	FvH4_6g37370.1	Fvb6_v4.0.a1:29426658..29427276	chr4:9200180-9201441 REVERSE LENGTH=344; Glucan endo-1,3-beta-glucosidase, basic isoform OS=Prunus persica GN=GNS1 PE=3 SV=1; PREDICTED: glucan endo-1,3-beta-glucosidase, basic isoform-like [Fragaria vesca subsp. vesca]; tr
409	FvH4_6g39160.1	Fvb6_v4.0.a1:30982195..30986333	chr4:9226298-9227914 REVERSE LENGTH=364; PREDICTED: naringenin,2-oxoglutarate 3-dioxygenase [Fragaria vesca subsp. vesca]; Probable 2-oxoglutarate-dependent dioxygenase At3g111800 OS=Arabidopsis thaliana GN=At3g11180 PE=2 SV=1; tr
410	FvH4_6g38740.1	Fvb6_v4.0.a1:30645585..30646640	histidine triad nucleotide-binding 4
411	FvH4_6g39720.1	Fvb6_v4.0.a1:31363160..31369713	chr4:9377225-9381232 FORWARD LENGTH=867; Heat shock 70 kDa protein 17 OS=Arabidopsis thaliana GN=HSP70-17 PE=2 SV=1; PREDICTED: heat shock 70 kDa protein 17 [Fragaria vesca subsp. vesca]; tr
412	FvH4_6g38350.1	Fvb6_v4.0.a1:30310914..30312459	Ca2+ activated outward rectifying K+ channel 6
413	FvH4_6g36530.1	Fvb6_v4.0.a1:28759404..28760840	Pectin lyase-like superfamily protein
414	FvH4_6g37650.1	Fvb6_v4.0.a1:29635566..29636027	chr4:12527861-12528423 FORWARD LENGTH=157; PREDICTED: uncharacterized protein LOC101308632 [Fragaria vesca subsp. vesca]; tr
415	FvH4_6g40510.1	Fvb6_v4.0.a1:32010622..32012264	chr4:12957834-12958683 FORWARD LENGTH=229; PREDICTED: uncharacterized protein LOC105352683 [Fragaria vesca subsp. vesca]; Protein SAWADEE HOMEODOMAIN HOMOLOG 2 OS=Arabidopsis thaliana GN=SHH2 PE=2 SV=1; tr
416	FvH4_6g40530.1	Fvb6_v4.0.a1:32016206..32025021	chr4:12957834-12958683 FORWARD LENGTH=229; PREDICTED: uncharacterized protein LOC101310541 [Fragaria vesca subsp. vesca]; tr
417	FvH4_6g39190.1	Fvb6_v4.0.a1:30992023..30993663	NAC (No Apical Meristem) domain transcriptional regulator superfamily protein
418	FvH4_6g39200.1	Fvb6_v4.0.a1:31001965..31003314	NAC (No Apical Meristem) domain transcriptional regulator superfamily protein
419	FvH4_6g37080.1	Fvb6_v4.0.a1:29150709..29151350	YGGT family protein
420	FvH4_6g35120.1	Fvb6_v4.0.a1:27762024..27765230	chr4:15179201-15181751 REVERSE LENGTH=676; PREDICTED: pollen receptor-like kinase 3 [Fragaria vesca subsp. vesca]; Probable LRR receptor-like serine/threonine-protein kinase At4g31250 OS=Arabidopsis thaliana GN=At4g31250 PE=2 SV=1; tr
421	FvH4_6g37230.1	Fvb6_v4.0.a1:29343005..29348334	chr4:15264145-15267384 FORWARD LENGTH=948; Coatomer subunit beta-1 OS=Arabidopsis thaliana GN=At4g31480 PE=3 SV=2; PREDICTED: coatomer subunit beta-1-like [Fragaria vesca subsp. vesca]; tr
422	FvH4_6g37240.1	Fvb6_v4.0.a1:29349185..29351155	exocyst subunit exo70 family protein G1
423	FvH4_6g37310.1	Fvb6_v4.0.a1:29393981..29397704	Cellulose-synthase-like C5
424	FvH4_6g36630.1	Fvb6_v4.0.a1:28822189..28824844	gamma vacuolar processing enzyme
425	FvH4_6g40210.1	Fvb6_v4.0.a1:31746816..31749825	TRF-like 10
426	FvH4_6g37520.1	Fvb6_v4.0.a1:29553820..29557378	chr5:1520353-1522297 FORWARD LENGTH=436; PREDICTED: probable mediator of RNA polymerase II transcription subunit 26b [Fragaria vesca subsp. vesca]; Probable mediator of RNA polymerase II transcription subunit 26b OS=Arabidopsis thaliana GN=MED26B PE=2 SV=1; tr
427	FvH4_6g38850.1	Fvb6_v4.0.a1:30745684..30748641	chr5:1743234-1744751 REVERSE LENGTH=449; L10-interacting MYB domain-containing protein OS=Arabidopsis thaliana GN=LIMYB PE=1 SV=1; PREDICTED: uncharacterized protein LOC101297177 [Fragaria vesca subsp. vesca]; tr
428	FvH4_6g39920.1	Fvb6_v4.0.a1:31536495..31539723	chr5:1743234-1744751 REVERSE LENGTH=449; L10-interacting MYB domain-containing protein-like [Prunus persica] &gt;gi
429	FvH4_6g39220.1	Fvb6_v4.0.a1:31019405..31025950	chr5:2191533-2193416 REVERSE LENGTH=402; PREDICTED: WAT1-related protein At5g07050-like [Fragaria vesca subsp. vesca]; tr
430	FvH4_6g36580.1	Fvb6_v4.0.a1:28801743..28804055	chr5:2520188-2521405 FORWARD LENGTH=405; PREDICTED: uncharacterized protein LOC101304373 [Fragaria vesca subsp. vesca]; tr
431	FvH4_6g34910.1	Fvb6_v4.0.a1:27589425..27591790	Cytochrome P450 superfamily protein
432	FvH4_6g34950.1	Fvb6_v4.0.a1:27609342..27611949	Cytochrome P450 superfamily protein
433	FvH4_6g38890.1	Fvb6_v4.0.a1:30767718..30774549	chr5:2771104-2773827 REVERSE LENGTH=589; PREDICTED: WD repeat-containing protein 26 [Fragaria vesca subsp. vesca]; tr
434	FvH4_6g35560.1	Fvb6_v4.0.a1:28053442..28057449	laccase 14
435	FvH4_6g39970.1	Fvb6_v4.0.a1:31558401..31559607	laccase 14
436	FvH4_6g39990.1	Fvb6_v4.0.a1:31577890..31587259	laccase 14
437	FvH4_6g39950.1	Fvb6_v4.0.a1:31547867..31551088	laccase 14
438	FvH4_6g38680.1	Fvb6_v4.0.a1:30606362..30607881	myb domain protein 66
439	FvH4_6g38780.1	Fvb6_v4.0.a1:30677173..30680320	PHYTOENE SYNTHASE
440	FvH4_6g36800.1	Fvb6_v4.0.a1:28915206..28916286	EF-TU receptor
441	FvH4_6g36650.1	Fvb6_v4.0.a1:28830858..28831484	germin 3
442	FvH4_6g36300.1	Fvb6_v4.0.a1:28542410..28570622	chr5:8470073-8489703 REVERSE LENGTH=3464; PREDICTED: uncharacterized protein LOC101298156 [Fragaria vesca subsp. vesca]; Putative vacuolar protein sorting-associated protein 13A OS=Dictyostelium discoideum GN=vps13A PE=2 SV=1; tr
443	FvH4_6g34650.1	Fvb6_v4.0.a1:27332884..27334889	Duplicated homeodomain-like superfamily protein
444	FvH4_6g35040.1	Fvb6_v4.0.a1:27695556..27699396	proteasome alpha subunit A1
445	FvH4_6g36230.1	Fvb6_v4.0.a1:28475599..28476279	chr5:15306022-15306813 FORWARD LENGTH=263; PREDICTED: uncharacterized protein LOC101297865 [Fragaria vesca subsp. vesca]; tr
446	FvH4_6g35610.1	Fvb6_v4.0.a1:28099419..28107371	GDSL lipase 1
447	FvH4_6g35490.1	Fvb6_v4.0.a1:27983505..27985975	GDSL lipase 1
448	FvH4_6g35500.1	Fvb6_v4.0.a1:27992442..27994738	GDSL lipase 1
449	FvH4_6g35580.1	Fvb6_v4.0.a1:28068821..28097172	GDSL lipase 1
450	FvH4_6g35600.1	Fvb6_v4.0.a1:28097176..28098811	GDSL lipase 1
451	FvH4_6g35630.1	Fvb6_v4.0.a1:28109721..28111577	GDSL lipase 1
452	FvH4_6g35620.1	Fvb6_v4.0.a1:28107376..28107567	GDSL lipase 1
453	FvH4_6g39610.1	Fvb6_v4.0.a1:31286534..31287853	chr5:16779982-16781199 FORWARD LENGTH=405; PREDICTED: scarecrow-like protein 23 [Fragaria vesca subsp. vesca]; Scarecrow-like protein 23 OS=Arabidopsis thaliana GN=SCL23 PE=1 SV=1; tr
454	FvH4_6g38820.1	Fvb6_v4.0.a1:30706782..30711964	NPR1-like protein 3
455	FvH4_6g38830.1	Fvb6_v4.0.a1:30713531..30720825	NPR1-like protein 3
456	FvH4_6g34780.1	Fvb6_v4.0.a1:27430803..27434845	chr5:18458294-18460705 REVERSE LENGTH=803; PREDICTED: uncharacterized protein LOC101298623 [Fragaria vesca subsp. vesca] &gt;gi
457	FvH4_6g40580.1	Fvb6_v4.0.a1:32048823..32058275	nudix hydrolase homolog 2
458	FvH4_6g40560.1	Fvb6_v4.0.a1:32031382..32034952	chr5:19331762-19334145 FORWARD LENGTH=415; PREDICTED: acetyl-CoA acetyltransferase, cytosolic 1-like [Fragaria vesca subsp. vesca]; Probable acetyl-CoA acetyltransferase, cytosolic 2 OS=Arabidopsis thaliana GN=At5g47720 PE=2 SV=1; tr
459	FvH4_6g40500.1	Fvb6_v4.0.a1:32001069..32004279	chr5:19549930-19552046 FORWARD LENGTH=379; Indole-3-glycerol phosphate synthase, chloroplastic OS=Arabidopsis thaliana GN=IGPS PE=1 SV=2; PREDICTED: indole-3-glycerol phosphate synthase, chloroplastic-like [Fragaria vesca subsp. vesca]; tr
460	FvH4_6g40390.1	Fvb6_v4.0.a1:31936331..31939434	chr5:19559301-19561153 FORWARD LENGTH=309; PREDICTED: RRP15-like protein [Fragaria vesca subsp. vesca]; RRP15-like protein OS=Homo sapiens GN=RRP15 PE=1 SV=2; tr
461	FvH4_6g40220.1	Fvb6_v4.0.a1:31750475..31753905	ADP glucose pyrophosphorylase 1
462	FvH4_6g40180.1	Fvb6_v4.0.a1:31723274..31730823	chr5:19574961-19580362 REVERSE LENGTH=1129; PREDICTED: uncharacterized protein LOC101301517 [Fragaria vesca subsp. vesca]; tr
463	FvH4_6g34860.1	Fvb6_v4.0.a1:27524134..27526369	BAK1-interacting receptor-like kinase 1
464	FvH4_6g35440.1	Fvb6_v4.0.a1:27955918..27956729	Tetratricopeptide repeat (TPR)-like superfamily protein
465	FvH4_6g35430.1	Fvb6_v4.0.a1:27954832..27956152	Tetratricopeptide repeat (TPR)-like superfamily protein
466	FvH4_6g36680.1	Fvb6_v4.0.a1:28872628..28873041	Tetratricopeptide repeat (TPR)-like superfamily protein
467	FvH4_6g39370.1	Fvb6_v4.0.a1:31122688..31125473	chr5:20131448-20132527 REVERSE LENGTH=359; PREDICTED: uncharacterized protein LOC101310721 isoform X1 [Fragaria vesca subsp. vesca] &gt;gi
468	FvH4_6g37400.1	Fvb6_v4.0.a1:29432136..29438238	exocyst complex component 84B
469	FvH4_6g36080.1	Fvb6_v4.0.a1:28409762..28412894	chr5:20530453-20532635 REVERSE LENGTH=566; O-fucosyltransferase 36 OS=Arabidopsis thaliana GN=OFUT36 PE=2 SV=1; PREDICTED: uncharacterized protein LOC101299396 [Fragaria vesca subsp. vesca]; tr
470	FvH4_6g35920.1	Fvb6_v4.0.a1:28309531..28313992	ubiquitin-conjugating enzyme 33
471	FvH4_6g38560.1	Fvb6_v4.0.a1:30521216..30523502	chr5:20702684-20704235 FORWARD LENGTH=408; GDSL esterase/lipase At4g10955 OS=Arabidopsis thaliana GN=At4g10955 PE=2 SV=1; PREDICTED: GDSL esterase/lipase At4g10955-like [Fragaria vesca subsp. vesca]; tr
472	FvH4_6g37920.1	Fvb6_v4.0.a1:29874305..29874924	chr5:20702684-20704235 FORWARD LENGTH=408; PREDICTED: GDSL esterase/lipase At4g10955-like [Fragaria vesca subsp. vesca]; tr
473	FvH4_6g38790.1	Fvb6_v4.0.a1:30689918..30699102	chr5:20804926-20819408 FORWARD LENGTH=1838; Nuclear pore complex protein NUP205 OS=Arabidopsis thaliana GN=NUP205 PE=1 SV=1; PREDICTED: nuclear pore complex protein NUP205-like [Fragaria vesca subsp. vesca]; tr
474	FvH4_6g35590.1	Fvb6_v4.0.a1:28080446..28082609	Auxin efflux carrier family protein
475	FvH4_6g40120.1	Fvb6_v4.0.a1:31682568..31687802	chr5:24354298-24356706 FORWARD LENGTH=487; PREDICTED: uncharacterized protein LOC101297754 [Fragaria vesca subsp. vesca]; tr
476	FvH4_6g39230.1	Fvb6_v4.0.a1:31027533..31031207	chr5:24485788-24487771 REVERSE LENGTH=445; E3 ubiquitin-protein ligase HERC2 OS=Mus musculus GN=Herc2 PE=1 SV=3; PREDICTED: ultraviolet-B receptor UVR8 [Fragaria vesca subsp. vesca]; tr
477	FvH4_6g35420.1	Fvb6_v4.0.a1:27945777..27947908	Nodulin MtN3 family protein
478	FvH4_6g37860.1	Fvb6_v4.0.a1:29809391..29809933	chr5:25356351-25356683 REVERSE LENGTH=110; Major pollen allergen Ole e 10 OS=Olea europaea PE=1 SV=1; PREDICTED: major pollen allergen Ole e 10-like [Fragaria vesca subsp. vesca]; tr
479	FvH4_6g37070.1	Fvb6_v4.0.a1:29130570..29131816	chr5:25913999-25914523 REVERSE LENGTH=145; PREDICTED: uncharacterized protein LOC101314483 [Fragaria vesca subsp. vesca]; tr
480	FvH4_6g36270.1	Fvb6_v4.0.a1:28516516..28521356	Glycosyl hydrolase superfamily protein
481	FvH4_6g35910.1	Fvb6_v4.0.a1:28306286..28309398	Cyclin-dependent kinase A-1 OS=Oryza sativa subsp. japonica GN=CDKA-1 PE=1 SV=1; PREDICTED: serine/threonine-protein kinase pef1-like isoform X1 [Fragaria vesca subsp. vesca]; tr
482	FvH4_6g34840.1	Fvb6_v4.0.a1:27501234..27501569	hypothetical protein PRUPE_3G039900 [Prunus persica]; tr
483	FvH4_6g35740.1	Fvb6_v4.0.a1:28196683..28196979	Late embryogenesis abundant protein Lea5-D OS=Gossypium hirsutum GN=LEA5-D PE=2 SV=1; PREDICTED: protein SENESCENCE-ASSOCIATED GENE 21, mitochondrial-like isoform X2 [Juglans regia]; tr
484	FvH4_6g37030.1	Fvb6_v4.0.a1:29082521..29084220	leucine-rich repeat extensin-like protein 4 [Prunus persica] &gt;gi
485	FvH4_6g40050.1	Fvb6_v4.0.a1:31632318..31633631	PREDICTED: B3 domain-containing transcription factor VRN1-like [Fragaria vesca subsp. vesca] &gt;gi
486	FvH4_6g36750.1	Fvb6_v4.0.a1:28897289..28898895	PREDICTED: DNA ligase 1-like, partial [Fragaria vesca subsp. vesca]
487	FvH4_6g39110.1	Fvb6_v4.0.a1:30942490..30949559	PREDICTED: DNA ligase 1-like, partial [Fragaria vesca subsp. vesca]; tr
488	FvH4_6g35340.1	Fvb6_v4.0.a1:27900778..27902275	PREDICTED: dolichyl-diphosphooligosaccharide--protein glycosyltransferase 48 kDa subunit-like [Fragaria vesca subsp. vesca]
489	FvH4_6g40080.1	Fvb6_v4.0.a1:31662705..31664678	PREDICTED: F-box protein CPR30-like [Fragaria vesca subsp. vesca]
490	FvH4_6g39130.1	Fvb6_v4.0.a1:30960741..30960965	PREDICTED: LOW QUALITY PROTEIN: serine/threonine-protein kinase dst2 [Fragaria vesca subsp. vesca]
491	FvH4_6g39120.1	Fvb6_v4.0.a1:30960518..30962757	PREDICTED: LOW QUALITY PROTEIN: serine/threonine-protein kinase dst2 [Fragaria vesca subsp. vesca]; tr
492	FvH4_6g39960.1	Fvb6_v4.0.a1:31553586..31555889	PREDICTED: luminal-binding protein 5-like isoform X1 [Fragaria vesca subsp. vesca] &gt;gi
493	FvH4_6g37560.1	Fvb6_v4.0.a1:29587973..29588469	PREDICTED: lysM domain-containing GPI-anchored protein 2 [Fragaria vesca subsp. vesca]
494	FvH4_6g36400.1	Fvb6_v4.0.a1:28627949..28628945	PREDICTED: lysM domain-containing GPI-anchored protein 2 [Fragaria vesca subsp. vesca]; tr
495	FvH4_6g40020.1	Fvb6_v4.0.a1:31600569..31601720	PREDICTED: NAC domain-containing protein 102-like isoform X1 [Fragaria vesca subsp. vesca] &gt;gi
496	FvH4_6g35130.1	Fvb6_v4.0.a1:27772256..27772872	PREDICTED: protein TIFY 11A-like [Fragaria vesca subsp. vesca]
497	FvH4_6g38210.1	Fvb6_v4.0.a1:30231125..30233716	PREDICTED: serine/threonine-protein phosphatase 4 regulatory subunit 2-A-like [Fragaria vesca subsp. vesca]
498	FvH4_6g35840.1	Fvb6_v4.0.a1:28269831..28271026	PREDICTED: tyrosine--tRNA ligase, cytoplasmic [Fragaria vesca subsp. vesca]
499	FvH4_6g34930.1	Fvb6_v4.0.a1:27599079..27599864	PREDICTED: uncharacterized protein LOC101293467 [Fragaria vesca subsp. vesca]; tr
500	FvH4_6g37300.1	Fvb6_v4.0.a1:29386063..29388194	PREDICTED: uncharacterized protein LOC101294779 isoform X1 [Fragaria vesca subsp. vesca]; tr
501	FvH4_6g37340.1	Fvb6_v4.0.a1:29414737..29416692	PREDICTED: uncharacterized protein LOC101296124 isoform X2 [Fragaria vesca subsp. vesca]
502	FvH4_6g36040.1	Fvb6_v4.0.a1:28392905..28399783	PREDICTED: uncharacterized protein LOC101296880 [Fragaria vesca subsp. vesca]
503	FvH4_6g36050.1	Fvb6_v4.0.a1:28393012..28395423	PREDICTED: uncharacterized protein LOC101296880 [Fragaria vesca subsp. vesca]
504	FvH4_6g35970.1	Fvb6_v4.0.a1:28345916..28347531	PREDICTED: uncharacterized protein LOC101297753 [Fragaria vesca subsp. vesca]; tr
505	FvH4_6g36000.1	Fvb6_v4.0.a1:28359857..28360419	PREDICTED: uncharacterized protein LOC101298042 [Fragaria vesca subsp. vesca]
506	FvH4_6g39450.1	Fvb6_v4.0.a1:31152876..31154217	PREDICTED: uncharacterized protein LOC101298296 [Fragaria vesca subsp. vesca]; tr
507	FvH4_6g36280.1	Fvb6_v4.0.a1:28538148..28540568	PREDICTED: uncharacterized protein LOC101302090 [Fragaria vesca subsp. vesca]; tr
508	FvH4_6g39650.1	Fvb6_v4.0.a1:31293633..31295570	PREDICTED: uncharacterized protein LOC101305088 [Fragaria vesca subsp. vesca]; tr
509	FvH4_6g34820.1	Fvb6_v4.0.a1:27474997..27477232	PREDICTED: uncharacterized protein LOC101306718 [Fragaria vesca subsp. vesca] &gt;gi
510	FvH4_6g36610.1	Fvb6_v4.0.a1:28813948..28816506	PREDICTED: uncharacterized protein LOC101306836 [Fragaria vesca subsp. vesca] &gt;gi
511	FvH4_6g40520.1	Fvb6_v4.0.a1:32013635..32016140	PREDICTED: uncharacterized protein LOC101306976 [Fragaria vesca subsp. vesca]; tr
512	FvH4_6g39830.1	Fvb6_v4.0.a1:31443862..31445974	PREDICTED: uncharacterized protein LOC101308205 [Fragaria vesca subsp. vesca]
513	FvH4_6g37680.1	Fvb6_v4.0.a1:29683265..29684255	PREDICTED: uncharacterized protein LOC101308937 [Fragaria vesca subsp. vesca]; tr
514	FvH4_6g40280.1	Fvb6_v4.0.a1:31792188..31793433	PREDICTED: uncharacterized protein LOC101309518 [Fragaria vesca subsp. vesca]; tr
515	FvH4_6g37570.1	Fvb6_v4.0.a1:29593433..29596151	PREDICTED: uncharacterized protein LOC101310855 isoform X1 [Fragaria vesca subsp. vesca]
516	FvH4_6g36730.1	Fvb6_v4.0.a1:28890989..28893557	PREDICTED: uncharacterized protein LOC101313268 [Fragaria vesca subsp. vesca]; tr
517	FvH4_6g34850.1	Fvb6_v4.0.a1:27501311..27501514	PREDICTED: uncharacterized protein LOC102662761 [Glycine max] &gt;gi
518	FvH4_6g35870.1	Fvb6_v4.0.a1:28280155..28280876	PREDICTED: uncharacterized protein LOC103327549 [Prunus mume]; tr
519	FvH4_6g37930.1	Fvb6_v4.0.a1:29962639..29964457	PREDICTED: uncharacterized protein LOC105349524 [Fragaria vesca subsp. vesca]; tr
520	FvH4_6g38540.1	Fvb6_v4.0.a1:30491446..30494198	PREDICTED: uncharacterized protein LOC105349686 [Fragaria vesca subsp. vesca]
521	FvH4_6g35510.1	Fvb6_v4.0.a1:28014941..28016627	PREDICTED: uncharacterized protein LOC105351276 [Fragaria vesca subsp. vesca]
522	FvH4_6g40360.1	Fvb6_v4.0.a1:31912574..31912915	PREDICTED: uncharacterized protein LOC105351276 [Fragaria vesca subsp. vesca]
523	FvH4_6g37990.1	Fvb6_v4.0.a1:30071885..30073836	PREDICTED: uncharacterized protein LOC105351278 [Fragaria vesca subsp. vesca]; tr
524	FvH4_6g38140.1	Fvb6_v4.0.a1:30188727..30189591	PREDICTED: uncharacterized protein LOC105351288 [Fragaria vesca subsp. vesca]; tr
525	FvH4_6g39690.1	Fvb6_v4.0.a1:31316375..31319769	PREDICTED: uncharacterized protein LOC105352022 [Fragaria vesca subsp. vesca]
526	FvH4_6g36690.1	Fvb6_v4.0.a1:28884046..28885889	PREDICTED: uncharacterized protein LOC105352053 [Fragaria vesca subsp. vesca]; tr
527	FvH4_6g36740.1	Fvb6_v4.0.a1:28895124..28896448	PREDICTED: uncharacterized protein LOC105352053 [Fragaria vesca subsp. vesca]; tr
528	FvH4_6g36170.1	Fvb6_v4.0.a1:28437202..28440142	PREDICTED: uncharacterized protein LOC105352334 [Fragaria vesca subsp. vesca]
529	FvH4_6g37910.1	Fvb6_v4.0.a1:29865692..29866703	PREDICTED: uncharacterized protein LOC105352351 [Fragaria vesca subsp. vesca]
530	FvH4_6g38020.1	Fvb6_v4.0.a1:30091876..30092887	PREDICTED: uncharacterized protein LOC105352351 [Fragaria vesca subsp. vesca]
531	FvH4_6g38070.1	Fvb6_v4.0.a1:30120769..30123481	PREDICTED: uncharacterized protein LOC105352351 [Fragaria vesca subsp. vesca]
532	FvH4_6g40350.1	Fvb6_v4.0.a1:31894407..31899732	PREDICTED: uncharacterized protein LOC105352639 [Fragaria vesca subsp. vesca]
533	FvH4_6g40440.1	Fvb6_v4.0.a1:31966171..31966977	PREDICTED: uncharacterized protein LOC105352684 [Fragaria vesca subsp. vesca]; tr
534	FvH4_6g36710.1	Fvb6_v4.0.a1:28887751..28888938	PREDICTED: uncharacterized protein LOC105352694 [Fragaria vesca subsp. vesca]; tr
535	FvH4_6g38880.1	Fvb6_v4.0.a1:30760187..30760453	PREDICTED: uncharacterized protein LOC105352704 [Fragaria vesca subsp. vesca]; tr
536	FvH4_6g39290.1	Fvb6_v4.0.a1:31051295..31054590	PREDICTED: uncharacterized protein LOC105352757 [Fragaria vesca subsp. vesca]
537	FvH4_6g38430.1	Fvb6_v4.0.a1:30370975..30373318	PREDICTED: uncharacterized protein LOC105353442 [Fragaria vesca subsp. vesca]
538	FvH4_6g37050.1	Fvb6_v4.0.a1:29110790..29113086	PREDICTED: uncharacterized protein LOC108865627 [Pyrus x bretschneideri]; tr
539	FvH4_6g36160.1	Fvb6_v4.0.a1:28435718..28435912	M5X356_PRUPE Uncharacterized protein OS=Prunus persica GN=PRUPE_ppa018394mg PE=4 SV=1
540	FvH4_6g38640.1	Fvb6_v4.0.a1:30590573..30591001	M5X490_PRUPE Uncharacterized protein OS=Prunus persica GN=PRUPE_ppa013267mg PE=4 SV=1; uncharacterized protein LOC18782178 [Prunus persica]
Genes within the region of QTL qFL-7A1
1	FvH4_7g08830.1	Fvb7_v4.0.a1:8632360..8635724	GroES-like family protein
2	FvH4_7g03790.1	Fvb7_v4.0.a1:4294530..4300484	Ribosomal protein S5/Elongation factor G/III/V family protein
3	FvH4_7g04830.1	Fvb7_v4.0.a1:5260017..5260959	HSP20-like chaperones superfamily protein
4	FvH4_7g03250.1	Fvb7_v4.0.a1:3602848..3607097	regulatory particle triple-A ATPase 3
5	FvH4_7g03420.1	Fvb7_v4.0.a1:3736708..3737229	CONTAINS InterPro DOMAIN/s: Casein kinase substrate, phosphoprotein PP28 (InterPro:IPR019380); Has 30201 Blast hits to 17322 proteins in 780 species: Archae - 12; Bacteria - 1396; Metazoa - 17338; Fungi - 3422; Plants - 5037; Viruses - 0; Other Eukaryotes - 2996 (source: NCBI BLink).
6	FvH4_7g05310.1	Fvb7_v4.0.a1:5618321..5626952	P-loop containing nucleoside triphosphate hydrolases superfamily protein
7	FvH4_7g06730.1	Fvb7_v4.0.a1:6768175..6769380	beta-hydroxyisobutyryl-CoA hydrolase 1
8	FvH4_7g06750.1	Fvb7_v4.0.a1:6772992..6774343	beta-hydroxyisobutyryl-CoA hydrolase 1
9	FvH4_7g09160.1	Fvb7_v4.0.a1:8903798..8905015	beta-hydroxyisobutyryl-CoA hydrolase 1
10	FvH4_7g08010.1	Fvb7_v4.0.a1:7927774..7935902	beta-hydroxyisobutyryl-CoA hydrolase 1
11	FvH4_7g06740.1	Fvb7_v4.0.a1:6771116..6771877	beta-hydroxyisobutyryl-CoA hydrolase 1
12	FvH4_7g05360.1	Fvb7_v4.0.a1:5685541..5690540	3-ketoacyl-acyl carrier protein synthase I
13	FvH4_7g07520.1	Fvb7_v4.0.a1:7407267..7408131	Ribosomal protein S25 family protein
14	FvH4_7g06560.1	Fvb7_v4.0.a1:6574034..6576007	OPC-8:0 CoA ligase1
15	FvH4_7g01650.1	Fvb7_v4.0.a1:2039472..2043554	Ribosomal protein L1p/L10e family
16	FvH4_7g08610.1	Fvb7_v4.0.a1:8465636..8467976	Ribosomal L18p/L5e family protein
17	FvH4_7g03450.1	Fvb7_v4.0.a1:3779578..3780586	Ribosomal L18p/L5e family protein
18	FvH4_7g08200.1	Fvb7_v4.0.a1:8162824..8163612	Ribosomal protein L3 family protein
19	FvH4_7g03740.1	Fvb7_v4.0.a1:4244730..4248075	Ribosomal L28 family
20	FvH4_7g06200.1	Fvb7_v4.0.a1:6330383..6332632	mitochondrial ribosomal protein L51/S25/CI-B8 family protein
21	FvH4_7g07120.1	Fvb7_v4.0.a1:7070696..7075545	oxoprolinase 1
22	FvH4_7g04670.1	Fvb7_v4.0.a1:5156876..5159545	Ribosomal L27e protein family
23	FvH4_7g04710.1	Fvb7_v4.0.a1:5176157..5177681	Ribosomal protein L7Ae/L30e/S12e/Gadd45 family protein
24	FvH4_7g09070.1	Fvb7_v4.0.a1:8814095..8815981	Zinc-binding ribosomal protein family protein
25	FvH4_7g05790.1	Fvb7_v4.0.a1:6040494..6042468	Ribosomal protein L7Ae/L30e/S12e/Gadd45 family protein
26	FvH4_7g04100.1	Fvb7_v4.0.a1:4694519..4700763	microtubule-associated protein 65-5
27	FvH4_7g05460.1	Fvb7_v4.0.a1:5754857..5760654	5'-nucleotidases;magnesium ion binding
28	FvH4_7g08440.1	Fvb7_v4.0.a1:8310093..8319223	multidrug resistance-associated protein 9
29	FvH4_7g04850.1	Fvb7_v4.0.a1:5272659..5278349	ABA-responsive element binding protein 3
30	FvH4_7g06770.1	Fvb7_v4.0.a1:6778844..6780814	chlorsulfuron/imidazolinone resistant 1
31	FvH4_7g05550.1	Fvb7_v4.0.a1:5826186..5834955	ACT domain-containing protein
32	FvH4_7g01150.1	Fvb7_v4.0.a1:1560474..1565643	actin-related protein 7
33	FvH4_7g04450.1	Fvb7_v4.0.a1:5008585..5009490	acyl carrier protein 5
34	FvH4_7g08760.1	Fvb7_v4.0.a1:8588666..8591264	mitochondrial acyl carrier protein 1
35	FvH4_7g06590.1	Fvb7_v4.0.a1:6579910..6587958	Galactose oxidase/kelch repeat superfamily protein
36	FvH4_7g01920.1	Fvb7_v4.0.a1:2307868..2308989	acyl-CoA sterol acyl transferase 1
37	FvH4_7g08540.1	Fvb7_v4.0.a1:8368973..8372196	ARM repeat superfamily protein
38	FvH4_7g08530.1	Fvb7_v4.0.a1:8363277..8369816	L-Aspartase-like family protein
39	FvH4_7g07930.1	Fvb7_v4.0.a1:7868030..7871652	adenylosuccinate synthase
40	FvH4_7g07940.1	Fvb7_v4.0.a1:7875723..7883019	adenylosuccinate synthase
41	FvH4_7g01720.1	Fvb7_v4.0.a1:2081529..2086120	AGAMOUS-like 15
42	FvH4_7g02110.1	Fvb7_v4.0.a1:2449470..2450117	AGAMOUS-like 82
43	FvH4_7g01990.1	Fvb7_v4.0.a1:2381441..2382118	AGAMOUS-like 82
44	FvH4_7g04320.1	Fvb7_v4.0.a1:4902084..4909714	Transducin/WD40 repeat-like superfamily protein
45	FvH4_7g01470.1	Fvb7_v4.0.a1:1893669..1903607	alpha-N-acetylglucosaminidase family / NAGLU family
46	FvH4_7g05510.1	Fvb7_v4.0.a1:5798284..5799993	GLN phosphoribosyl pyrophosphate amidotransferase 2
47	FvH4_7g06240.1	Fvb7_v4.0.a1:6355238..6357181	Ankyrin repeat family protein
48	FvH4_7g06250.1	Fvb7_v4.0.a1:6361744..6363275	Ankyrin repeat family protein
49	FvH4_7g02650.1	Fvb7_v4.0.a1:2944918..2949654	annexin 3
50	FvH4_7g02660.1	Fvb7_v4.0.a1:2952395..2955094	annexin 4
51	FvH4_7g02680.1	Fvb7_v4.0.a1:2972152..2974566	annexin 8
52	FvH4_7g03120.1	Fvb7_v4.0.a1:3485514..3487194	gamma tonoplast intrinsic protein
53	FvH4_7g07770.1	Fvb7_v4.0.a1:7668050..7679525	sec7 domain-containing protein
54	FvH4_7g07780.1	Fvb7_v4.0.a1:7673391..7679561	sec7 domain-containing protein
55	FvH4_7g04860.1	Fvb7_v4.0.a1:5280581..5289354	arginine decarboxylase 2
56	FvH4_7g07600.1	Fvb7_v4.0.a1:7489941..7490201	Eukaryotic aspartyl protease family protein
57	FvH4_7g07620.1	Fvb7_v4.0.a1:7502412..7503755	Eukaryotic aspartyl protease family protein
58	FvH4_7g07590.1	Fvb7_v4.0.a1:7482804..7489939	Eukaryotic aspartyl protease family protein
59	FvH4_7g07650.1	Fvb7_v4.0.a1:7532753..7536507	Eukaryotic aspartyl protease family protein
60	FvH4_7g02560.1	Fvb7_v4.0.a1:2835038..2839651	Eukaryotic aspartyl protease family protein
61	FvH4_7g03340.1	Fvb7_v4.0.a1:3677734..3680300	Eukaryotic aspartyl protease family protein
62	FvH4_7g01730.1	Fvb7_v4.0.a1:2086404..2087354	Protein of unknown function (DUF793)
63	FvH4_7g09470.1	Fvb7_v4.0.a1:9077849..9085705	Tetratricopeptide repeat (TPR)-like superfamily protein
64	FvH4_7g09360.1	Fvb7_v4.0.a1:9008435..9016726	homolog of asparagine-linked glycosylation 12
65	FvH4_7g09350.1	Fvb7_v4.0.a1:9001871..9005331	Tetratricopeptide repeat (TPR)-like superfamily protein
66	FvH4_7g09140.1	Fvb7_v4.0.a1:8870752..8874405	Cox19 family protein (CHCH motif)
67	FvH4_7g08970.1	Fvb7_v4.0.a1:8773846..8777047	metacaspase 1
68	FvH4_7g08840.1	Fvb7_v4.0.a1:8635911..8638357	ferredoxin-related
69	FvH4_7g08560.1	Fvb7_v4.0.a1:8412935..8417636	Fatty acid hydroxylase superfamily
70	FvH4_7g08590.1	Fvb7_v4.0.a1:8448371..8452467	Fatty acid hydroxylase superfamily
71	FvH4_7g08570.1	Fvb7_v4.0.a1:8423431..8427608	Fatty acid hydroxylase superfamily
72	FvH4_7g04640.1	Fvb7_v4.0.a1:5151693..5152313	germin-like protein subfamily 2 member 2 precursor
73	FvH4_7g08370.1	Fvb7_v4.0.a1:8260996..8261517	germin-like protein subfamily 2 member 2 precursor
74	FvH4_7g07920.1	Fvb7_v4.0.a1:7847798..7865838	cytochrome P450, family 88, subfamily A, polypeptide 3
75	FvH4_7g01800.1	Fvb7_v4.0.a1:2180420..2183644	cation/H+ exchanger 23
76	FvH4_7g08420.1	Fvb7_v4.0.a1:8300926..8302410	Cysteine proteinases superfamily protein
77	FvH4_7g08410.1	Fvb7_v4.0.a1:8295874..8300514	Pentatricopeptide repeat (PPR) superfamily protein
78	FvH4_7g07250.1	Fvb7_v4.0.a1:7237876..7238486	CCCH-type zinc fingerfamily protein with RNA-binding domain
79	FvH4_7g01080.1	Fvb7_v4.0.a1:1499465..1500148	Expressed protein
80	FvH4_7g07400.1	Fvb7_v4.0.a1:7315588..7317414	Tetratricopeptide repeat (TPR)-like superfamily protein
81	FvH4_7g06340.1	Fvb7_v4.0.a1:6406171..6408772	Transmembrane amino acid transporter family protein
82	FvH4_7g06350.1	Fvb7_v4.0.a1:6410139..6414402	Transmembrane amino acid transporter family protein
83	FvH4_7g03360.1	Fvb7_v4.0.a1:3696799..3699597	ARM repeat superfamily protein
84	FvH4_7g09190.1	Fvb7_v4.0.a1:8930944..8931345	decapping 1
85	FvH4_7g09200.1	Fvb7_v4.0.a1:8931364..8931805	decapping 1
86	FvH4_7g04510.1	Fvb7_v4.0.a1:5041931..5047434	chloroplastic NIFS-like cysteine desulfurase
87	FvH4_7g04540.1	Fvb7_v4.0.a1:5083585..5088950	chloroplastic NIFS-like cysteine desulfurase
88	FvH4_7g04270.1	Fvb7_v4.0.a1:4871559..4873036	syntaxin of plants 111
89	FvH4_7g08480.1	Fvb7_v4.0.a1:8338421..8351869	DNA replication helicase, putative
90	FvH4_7g09030.1	Fvb7_v4.0.a1:8800693..8802441	Histone superfamily protein
91	FvH4_7g05900.1	Fvb7_v4.0.a1:6120560..6124564	chloroplast RNA binding
92	FvH4_7g05540.1	Fvb7_v4.0.a1:5817592..5821394	ATP-citrate lyase A-1
93	FvH4_7g04350.1	Fvb7_v4.0.a1:4919433..4921916	Pentatricopeptide repeat (PPR) superfamily protein
94	FvH4_7g09230.1	Fvb7_v4.0.a1:8956145..8956666	cytochrome P450, family 71, subfamily A, polypeptide 18
95	FvH4_7g06860.1	Fvb7_v4.0.a1:6869870..6872284	Transcription factor jumonji (jmjC) domain-containing protein
96	FvH4_7g07500.1	Fvb7_v4.0.a1:7391825..7396185	unknown protein; FUNCTIONS IN: molecular_function unknown; INVOLVED IN: biological_process unknown; LOCATED IN: cellular_component unknown; EXPRESSED IN: 23 plant structures; EXPRESSED DURING: 13 growth stages; CONTAINS InterPro DOMAIN/s: Protein of unknown function DUF947 (InterPro:IPR009292); Has 700 Blast hits to 631 proteins in 192 species: Archae - 0; Bacteria - 32; Metazoa - 138; Fungi - 16…
97	FvH4_7g07760.1	Fvb7_v4.0.a1:7665610..7666167	GCK domain-containing protein
98	FvH4_7g01700.1	Fvb7_v4.0.a1:2066348..2068353	valyl-tRNA synthetase / valine--tRNA ligase (VALRS)
99	FvH4_7g01690.1	Fvb7_v4.0.a1:2065337..2066270	valyl-tRNA synthetase / valine--tRNA ligase (VALRS)
100	FvH4_7g02900.1	Fvb7_v4.0.a1:3208807..3217146	Ubiquinol-cytochrome C reductase hinge protein
101	FvH4_7g04560.1	Fvb7_v4.0.a1:5099726..5108816	Leucine-rich repeat family protein
102	FvH4_7g04600.1	Fvb7_v4.0.a1:5126724..5127676	Leucine-rich repeat family protein
103	FvH4_7g04310.1	Fvb7_v4.0.a1:4896490..4898148	poly(A) polymerase 1
104	FvH4_7g07200.1	Fvb7_v4.0.a1:7156190..7156654	Calcium-binding EF-hand family protein
105	FvH4_7g08390.1	Fvb7_v4.0.a1:8288389..8291959	RmlC-like cupins superfamily protein
106	FvH4_7g05500.1	Fvb7_v4.0.a1:5794055..5796004	FUNCTIONS IN: molecular_function unknown; INVOLVED IN: ubiquinone biosynthetic process; LOCATED IN: mitochondrion; EXPRESSED IN: 24 plant structures; EXPRESSED DURING: 15 growth stages; CONTAINS InterPro DOMAIN/s: COQ9 (InterPro:IPR013718), Ubiquinone biosynthesis protein COQ9 (InterPro:IPR012762); Has 748 Blast hits to 748 proteins in 260 species: Archae - 0; Bacteria - 218; Metazoa - 126; Fungi…
107	FvH4_7g02500.1	Fvb7_v4.0.a1:2784635..2796047	Transducin/WD40 repeat-like superfamily protein
108	FvH4_7g04630.1	Fvb7_v4.0.a1:5145067..5150589	Subtilisin-like serine endopeptidase family protein
109	FvH4_7g08260.1	Fvb7_v4.0.a1:8195307..8198198	C2 calcium/lipid-binding plant phosphoribosyltransferase family protein
110	FvH4_7g09180.1	Fvb7_v4.0.a1:8921438..8925983	Nucleotide-diphospho-sugar transferase family protein
111	FvH4_7g08060.1	Fvb7_v4.0.a1:7994546..7996264	Heavy metal transport/detoxification superfamily protein
112	FvH4_7g04680.1	Fvb7_v4.0.a1:5161004..5162943	5'-3' exonuclease family protein
113	FvH4_7g07810.1	Fvb7_v4.0.a1:7704697..7714314	MAC/Perforin domain-containing protein
114	FvH4_7g07420.1	Fvb7_v4.0.a1:7334028..7348062	nuclear RNA polymerase A2
115	FvH4_7g07900.1	Fvb7_v4.0.a1:7795507..7799128	nitrate transporter 1.5
116	FvH4_7g01330.1	Fvb7_v4.0.a1:1747849..1749939	RNA helicase family protein
117	FvH4_7g05830.1	Fvb7_v4.0.a1:6063933..6068285	DEAD/DEAH box RNA helicase family protein
118	FvH4_7g03750.1	Fvb7_v4.0.a1:4258297..4276501	DEAD/DEAH box RNA helicase family protein
119	FvH4_7g08740.1	Fvb7_v4.0.a1:8559118..8561775	purine permease 11
120	FvH4_7g06100.1	Fvb7_v4.0.a1:6264135..6272513	receptor like protein 6
121	FvH4_7g04060.1	Fvb7_v4.0.a1:4641444..4644125	related to vernalization1 1
122	FvH4_7g08600.1	Fvb7_v4.0.a1:8452675..8463598	FUNCTIONS IN: molecular_function unknown; INVOLVED IN: biological_process unknown; LOCATED IN: cellular_component unknown; EXPRESSED IN: 23 plant structures; EXPRESSED DURING: 13 growth stages; CONTAINS InterPro DOMAIN/s: Rgp1 (InterPro:IPR014848), Immunoglobulin E-set (InterPro:IPR014756); Has 144 Blast hits to 140 proteins in 61 species: Archae - 0; Bacteria - 0; Metazoa - 86; Fungi - 10; Plant…
123	FvH4_7g08870.1	Fvb7_v4.0.a1:8653771..8661690	NB-ARC domain-containing disease resistance protein
124	FvH4_7g09280.1	Fvb7_v4.0.a1:8978260..8979273	NB-ARC domain-containing disease resistance protein
125	FvH4_7g02290.1	Fvb7_v4.0.a1:2634121..2636572	scarecrow-like 3
126	FvH4_7g08050.1	Fvb7_v4.0.a1:7993550..7993750	unknown protein; FUNCTIONS IN: molecular_function unknown; INVOLVED IN: biological_process unknown; LOCATED IN: chloroplast, chloroplast stroma; EXPRESSED IN: 22 plant structures; EXPRESSED DURING: 13 growth stages; Has 26 Blast hits to 26 proteins in 9 species: Archae - 0; Bacteria - 0; Metazoa - 0; Fungi - 0; Plants - 26; Viruses - 0; Other Eukaryotes - 0 (source: NCBI BLink).
127	FvH4_7g05120.1	Fvb7_v4.0.a1:5491095..5493055	ARM repeat superfamily protein
128	FvH4_7g05190.1	Fvb7_v4.0.a1:5543442..5544158	NAD(P)-binding Rossmann-fold superfamily protein
129	FvH4_7g02370.1	Fvb7_v4.0.a1:2665558..2667707	NAD(P)-binding Rossmann-fold superfamily protein
130	FvH4_7g08090.1	Fvb7_v4.0.a1:8041042..8050358	Disease resistance protein (CC-NBS-LRR class) family
131	FvH4_7g08100.1	Fvb7_v4.0.a1:8041222..8046497	Disease resistance protein (CC-NBS-LRR class) family
132	FvH4_7g05580.1	Fvb7_v4.0.a1:5853349..5855390	RNA polymerase Rpb8
133	FvH4_7g02040.1	Fvb7_v4.0.a1:2401798..2405729	PHD finger protein-related
134	FvH4_7g04460.1	Fvb7_v4.0.a1:5011033..5015313	Protein kinase protein with adenine nucleotide alpha hydrolases-like domain
135	FvH4_7g08240.1	Fvb7_v4.0.a1:8186776..8187537	20S proteasome beta subunit G1
136	FvH4_7g05560.1	Fvb7_v4.0.a1:5841184..5852784	MBOAT (membrane bound O-acyl transferase) family protein
137	FvH4_7g02550.1	Fvb7_v4.0.a1:2828563..2833006	ATP phosphoribosyl transferase 1
138	FvH4_7g03570.1	Fvb7_v4.0.a1:3946094..3947647	Tetratricopeptide repeat (TPR)-like superfamily protein
139	FvH4_7g09290.1	Fvb7_v4.0.a1:8979798..8983070	NB-ARC domain-containing disease resistance protein
140	FvH4_7g03780.1	Fvb7_v4.0.a1:4293227..4294128	Dynamin related protein 4C
141	FvH4_7g03440.1	Fvb7_v4.0.a1:3764993..3766999	Dynamin related protein 4C
142	FvH4_7g03430.1	Fvb7_v4.0.a1:3745935..3747778	Dynamin related protein 4C
143	FvH4_7g05720.1	Fvb7_v4.0.a1:5972313..5975148	unknown protein; FUNCTIONS IN: molecular_function unknown; INVOLVED IN: biological_process unknown; LOCATED IN: cellular_component unknown; Has 30201 Blast hits to 17322 proteins in 780 species: Archae - 12; Bacteria - 1396; Metazoa - 17338; Fungi - 3422; Plants - 5037; Viruses - 0; Other Eukaryotes - 2996 (source: NCBI BLink).
144	FvH4_7g02470.1	Fvb7_v4.0.a1:2739976..2745380	Ribosomal RNA processing Brix domain protein
145	FvH4_7g04360.1	Fvb7_v4.0.a1:4936685..4941692	Ribosomal RNA processing Brix domain protein
146	FvH4_7g07320.1	Fvb7_v4.0.a1:7285536..7288806	Calcium-binding EF hand family protein
147	FvH4_7g07070.1	Fvb7_v4.0.a1:7050621..7051916	unknown protein; FUNCTIONS IN: molecular_function unknown; INVOLVED IN: biological_process unknown; LOCATED IN: cellular_component unknown; Has 30201 Blast hits to 17322 proteins in 780 species: Archae - 12; Bacteria - 1396; Metazoa - 17338; Fungi - 3422; Plants - 5037; Viruses - 0; Other Eukaryotes - 2996 (source: NCBI BLink).
148	FvH4_7g03730.1	Fvb7_v4.0.a1:4241417..4244706	Small nuclear ribonucleoprotein family protein
149	FvH4_7g05820.1	Fvb7_v4.0.a1:6052767..6054982	homolog of anti-oxidant 1
150	FvH4_7g06470.1	Fvb7_v4.0.a1:6504915..6506684	RGA-like 1
151	FvH4_7g04110.1	Fvb7_v4.0.a1:4701700..4708123	CLP protease proteolytic subunit 3
152	FvH4_7g04200.1	Fvb7_v4.0.a1:4815683..4816838	Protein kinase superfamily protein
153	FvH4_7g06040.1	Fvb7_v4.0.a1:6225400..6237238	Protein kinase superfamily protein
154	FvH4_7g06020.1	Fvb7_v4.0.a1:6207926..6210236	Protein kinase superfamily protein
155	FvH4_7g06000.1	Fvb7_v4.0.a1:6195365..6197663	Protein kinase superfamily protein
156	FvH4_7g07630.1	Fvb7_v4.0.a1:7518272..7521522	unknown protein; BEST Arabidopsis thaliana protein match is: unknown protein (TAIR:AT3G01680.1); Has 208 Blast hits to 125 proteins in 13 species: Archae - 0; Bacteria - 0; Metazoa - 0; Fungi - 0; Plants - 208; Viruses - 0; Other Eukaryotes - 0 (source: NCBI BLink).
157	FvH4_7g03610.1	Fvb7_v4.0.a1:3977322..3977795	unknown protein; FUNCTIONS IN: molecular_function unknown; INVOLVED IN: biological_process unknown; LOCATED IN: chloroplast; EXPRESSED IN: 21 plant structures; EXPRESSED DURING: 13 growth stages; BEST Arabidopsis thaliana protein match is: unknown protein (TAIR:AT1G66890.1); Has 35 Blast hits to 35 proteins in 6 species: Archae - 0; Bacteria - 0; Metazoa - 0; Fungi - 0; Plants - 35; Viruses - 0; …
158	FvH4_7g04070.1	Fvb7_v4.0.a1:4645234..4646280	alpha/beta-Hydrolases superfamily protein
159	FvH4_7g09420.1	Fvb7_v4.0.a1:9056193..9058244	Pentatricopeptide repeat (PPR-like) superfamily protein
160	FvH4_7g07980.1	Fvb7_v4.0.a1:7906351..7909697	SU(VAR)3-9 homolog 3
161	FvH4_7g03510.1	Fvb7_v4.0.a1:3877545..3882209	SU(VAR)3-9 homolog 3
162	FvH4_7g03960.1	Fvb7_v4.0.a1:4547728..4552309	Protein kinase superfamily protein
163	FvH4_7g02870.1	Fvb7_v4.0.a1:3180042..3183308	Intron maturase, type II family protein
164	FvH4_7g06120.1	Fvb7_v4.0.a1:6275974..6280045	Pyridine nucleotide-disulphide oxidoreductase family protein
165	FvH4_7g06130.1	Fvb7_v4.0.a1:6276032..6276508	Pyridine nucleotide-disulphide oxidoreductase family protein
166	FvH4_7g02490.1	Fvb7_v4.0.a1:2780488..2784163	ARM repeat superfamily protein
167	FvH4_7g04400.1	Fvb7_v4.0.a1:4968876..4981955	SET domain group 26
168	FvH4_7g05280.1	Fvb7_v4.0.a1:5587336..5606482	exocyst complex component sec5
169	FvH4_7g03480.1	Fvb7_v4.0.a1:3862435..3863910	Tetratricopeptide repeat (TPR)-like superfamily protein
170	FvH4_7g05450.1	Fvb7_v4.0.a1:5751839..5753270	Protein kinase protein with adenine nucleotide alpha hydrolases-like domain
171	FvH4_7g07440.1	Fvb7_v4.0.a1:7360600..7364998	SNARE-like superfamily protein
172	FvH4_7g08680.1	Fvb7_v4.0.a1:8501604..8509810	P-loop containing nucleoside triphosphate hydrolases superfamily protein
173	FvH4_7g01820.1	Fvb7_v4.0.a1:2190212..2195048	adenylate cyclases
174	FvH4_7g01830.1	Fvb7_v4.0.a1:2193399..2194022	adenylate cyclases
175	FvH4_7g05150.1	Fvb7_v4.0.a1:5516409..5533915	glucose-inhibited division family A protein
176	FvH4_7g08630.1	Fvb7_v4.0.a1:8471366..8482229	NAD-dependent malic enzyme 1
177	FvH4_7g02360.1	Fvb7_v4.0.a1:2659263..2665449	Pentatricopeptide repeat (PPR) superfamily protein
178	FvH4_7g02640.1	Fvb7_v4.0.a1:2944124..2944730	Pentatricopeptide repeat (PPR) superfamily protein
179	FvH4_7g05740.1	Fvb7_v4.0.a1:5981894..5988589	Major facilitator superfamily protein
180	FvH4_7g03710.1	Fvb7_v4.0.a1:4228009..4230382	Pentatricopeptide repeat (PPR) superfamily protein
181	FvH4_7g02280.1	Fvb7_v4.0.a1:2622261..2624647	Small nuclear ribonucleoprotein family protein
182	FvH4_7g04580.1	Fvb7_v4.0.a1:5114545..5122501	Pentatricopeptide repeat (PPR) superfamily protein
183	FvH4_7g04780.1	Fvb7_v4.0.a1:5222338..5225646	Zinc finger C-x8-C-x5-C-x3-H type family protein
184	FvH4_7g02300.1	Fvb7_v4.0.a1:2636787..2637417	Disease resistance-responsive (dirigent-like protein) family protein
185	FvH4_7g02330.1	Fvb7_v4.0.a1:2642620..2643162	Disease resistance-responsive (dirigent-like protein) family protein
186	FvH4_7g06410.1	Fvb7_v4.0.a1:6457320..6471924	RNA-binding (RRM/RBD/RNP motifs) family protein
187	FvH4_7g08110.1	Fvb7_v4.0.a1:8056779..8066959	Sec23/Sec24 protein transport family protein
188	FvH4_7g03870.1	Fvb7_v4.0.a1:4404916..4406128	SKP1 interacting partner 6
189	FvH4_7g04730.1	Fvb7_v4.0.a1:5182386..5192466	related to KPC1
190	FvH4_7g05410.1	Fvb7_v4.0.a1:5721139..5724574	Protein kinase protein with adenine nucleotide alpha hydrolases-like domain
191	FvH4_7g06110.1	Fvb7_v4.0.a1:6274379..6275062	receptor like protein 21
192	FvH4_7g04430.1	Fvb7_v4.0.a1:5000757..5001542	cytochrome b6f complex subunit (petM), putative
193	FvH4_7g04840.1	Fvb7_v4.0.a1:5262965..5272538	Argonaute family protein
194	FvH4_7g06070.1	Fvb7_v4.0.a1:6241259..6246382	dephospho-CoA kinase family
195	FvH4_7g01840.1	Fvb7_v4.0.a1:2206844..2207981	Lactoylglutathione lyase / glyoxalase I family protein
196	FvH4_7g06330.1	Fvb7_v4.0.a1:6402442..6405558	P-loop containing nucleoside triphosphate hydrolases superfamily protein
197	FvH4_7g09130.1	Fvb7_v4.0.a1:8865285..8870300	glutamate receptor 2.8
198	FvH4_7g09460.1	Fvb7_v4.0.a1:9074371..9077418	glutathione S-transferase tau 7
199	FvH4_7g06540.1	Fvb7_v4.0.a1:6563831..6565970	RNApolymerase 14 kDa subunit
200	FvH4_7g07370.1	Fvb7_v4.0.a1:7305708..7306814	CCCH-type zinc fingerfamily protein with RNA-binding domain
201	FvH4_7g07840.1	Fvb7_v4.0.a1:7741316..7744464	tubulin folding cofactor A (KIESEL)
202	FvH4_7g08250.1	Fvb7_v4.0.a1:8191480..8194628	tubulin folding cofactor A (KIESEL)
203	FvH4_7g09410.1	Fvb7_v4.0.a1:9041603..9042009	winged-helix DNA-binding transcription factor family protein
204	FvH4_7g07050.1	Fvb7_v4.0.a1:7044826..7047378	basic helix-loop-helix (bHLH) DNA-binding superfamily protein
205	FvH4_7g06210.1	Fvb7_v4.0.a1:6332666..6333992	Transmembrane protein 97, predicted
206	FvH4_7g07460.1	Fvb7_v4.0.a1:7370188..7372859	differentiation and greening-like 1
207	FvH4_7g03840.1	Fvb7_v4.0.a1:4379709..4384934	Tetratricopeptide repeat (TPR)-like superfamily protein
208	FvH4_7g03850.1	Fvb7_v4.0.a1:4388105..4390207	Tetratricopeptide repeat (TPR)-like superfamily protein
209	FvH4_7g02080.1	Fvb7_v4.0.a1:2428891..2431147	INVOLVED IN: protein complex assembly; LOCATED IN: mitochondrion, chloroplast; EXPRESSED IN: 19 plant structures; EXPRESSED DURING: 9 growth stages; CONTAINS InterPro DOMAIN/s: ATP11 (InterPro:IPR010591); Has 304 Blast hits to 304 proteins in 167 species: Archae - 0; Bacteria - 0; Metazoa - 101; Fungi - 112; Plants - 39; Viruses - 0; Other Eukaryotes - 52 (source: NCBI BLink).
210	FvH4_7g02570.1	Fvb7_v4.0.a1:2859846..2862566	ARM repeat superfamily protein
211	FvH4_7g06080.1	Fvb7_v4.0.a1:6248557..6251354	mitochondrial ribosomal protein S14
212	FvH4_7g01580.1	Fvb7_v4.0.a1:1979019..1981798	disease resistance family protein / LRR family protein
213	FvH4_7g06880.1	Fvb7_v4.0.a1:6879467..6881368	Pentatricopeptide repeat (PPR) superfamily protein
214	FvH4_7g04800.1	Fvb7_v4.0.a1:5233376..5240861	AICARFT/IMPCHase bienzyme family protein
215	FvH4_7g08290.1	Fvb7_v4.0.a1:8211777..8215536	SWIB/MDM2 domain superfamily protein
216	FvH4_7g05160.1	Fvb7_v4.0.a1:5534777..5538591	Sucrose-6F-phosphate phosphohydrolase family protein
217	FvH4_7g01050.1	Fvb7_v4.0.a1:1463483..1463914	RING/U-box superfamily protein
218	FvH4_7g08000.1	Fvb7_v4.0.a1:7923905..7925140	plant U-box 23
219	FvH4_7g05600.1	Fvb7_v4.0.a1:5873292..5875660	alpha/beta-Hydrolases superfamily protein
220	FvH4_7g01750.1	Fvb7_v4.0.a1:2142622..2143409	A20/AN1-like zinc finger family protein
221	FvH4_7g06780.1	Fvb7_v4.0.a1:6787267..6789287	2-oxoglutarate (2OG) and Fe(II)-dependent oxygenase superfamily protein
222	FvH4_7g03600.1	Fvb7_v4.0.a1:3970311..3973157	Cyclophilin-like peptidyl-prolyl cis-trans isomerase family protein
223	FvH4_7g02390.1	Fvb7_v4.0.a1:2676057..2686576	P-loop containing nucleoside triphosphate hydrolases superfamily protein
224	FvH4_7g05940.1	Fvb7_v4.0.a1:6141272..6141778	unknown protein; Has 21 Blast hits to 21 proteins in 5 species: Archae - 0; Bacteria - 0; Metazoa - 0; Fungi - 0; Plants - 19; Viruses - 0; Other Eukaryotes - 2 (source: NCBI BLink).
225	FvH4_7g08660.1	Fvb7_v4.0.a1:8498412..8499886	Ubiquitin carboxyl-terminal hydrolase family protein
226	FvH4_7g08700.1	Fvb7_v4.0.a1:8516808..8520147	Phosphatidylinositol N-acetylglucosaminyltransferase, GPI19/PIG-P subunit
227	FvH4_7g03040.1	Fvb7_v4.0.a1:3401866..3417166	nuclear RNA polymerase D1B
228	FvH4_7g01980.1	Fvb7_v4.0.a1:2374844..2381134	autoinhibited Ca(2+)-ATPase, isoform 4
229	FvH4_7g01460.1	Fvb7_v4.0.a1:1888424..1891875	Protein of unknown function (DUF288)
230	FvH4_7g01060.1	Fvb7_v4.0.a1:1465629..1469392	CCCH-type zinc finger protein with ARM repeat domain
231	FvH4_7g08510.1	Fvb7_v4.0.a1:8361760..8362623	phospholipase D beta 1
232	FvH4_7g08500.1	Fvb7_v4.0.a1:8361344..8361737	phospholipase D beta 1
233	FvH4_7g08520.1	Fvb7_v4.0.a1:8362803..8363116	phospholipase D beta 1
234	FvH4_7g07290.1	Fvb7_v4.0.a1:7262780..7263280	FUNCTIONS IN: molecular_function unknown; INVOLVED IN: regulation of transcription; LOCATED IN: integral to membrane, nucleus; EXPRESSED IN: 20 plant structures; EXPRESSED DURING: 11 growth stages; CONTAINS InterPro DOMAIN/s: RNA polymerase II transcription factor SIII, subunit A (InterPro:IPR010684).
235	FvH4_7g01350.1	Fvb7_v4.0.a1:1767407..1767756	NAC domain containing protein 42
236	FvH4_7g05780.1	Fvb7_v4.0.a1:6010645..6021271	unknown protein; FUNCTIONS IN: molecular_function unknown; INVOLVED IN: biological_process unknown; LOCATED IN: chloroplast; EXPRESSED IN: 22 plant structures; EXPRESSED DURING: 13 growth stages; Has 41 Blast hits to 41 proteins in 16 species: Archae - 0; Bacteria - 0; Metazoa - 0; Fungi - 0; Plants - 40; Viruses - 0; Other Eukaryotes - 1 (source: NCBI BLink).
237	FvH4_7g04880.1	Fvb7_v4.0.a1:5297254..5305542	RNA binding
238	FvH4_7g01910.1	Fvb7_v4.0.a1:2279775..2286687	Plant protein of unknown function (DUF946)
239	FvH4_7g01900.1	Fvb7_v4.0.a1:2279748..2282153	Plant protein of unknown function (DUF946)
240	FvH4_7g07890.1	Fvb7_v4.0.a1:7776711..7785721	Phosphoribosyltransferase family protein
241	FvH4_7g08460.1	Fvb7_v4.0.a1:8327230..8329385	glycosyl hydrolase 9B12
242	FvH4_7g08720.1	Fvb7_v4.0.a1:8539722..8540711	unknown protein; FUNCTIONS IN: molecular_function unknown; INVOLVED IN: biological_process unknown; LOCATED IN: plasma membrane; BEST Arabidopsis thaliana protein match is: unknown protein (TAIR:AT3G60200.1); Has 56 Blast hits to 55 proteins in 11 species: Archae - 0; Bacteria - 0; Metazoa - 2; Fungi - 0; Plants - 52; Viruses - 0; Other Eukaryotes - 2 (source: NCBI BLink).
243	FvH4_7g08750.1	Fvb7_v4.0.a1:8563075..8568178	Ras-related small GTP-binding family protein
244	FvH4_7g08780.1	Fvb7_v4.0.a1:8604689..8609246	FUNCTIONS IN: molecular_function unknown; INVOLVED IN: biological_process unknown; LOCATED IN: mitochondrion, chloroplast, plasma membrane, plastid, chloroplast envelope; EXPRESSED IN: 23 plant structures; EXPRESSED DURING: 13 growth stages; CONTAINS InterPro DOMAIN/s: Protein of unknown function DUF3769 (InterPro:IPR022244); BEST Arabidopsis thaliana protein match is: pigment defective 320 (TAIR…
245	FvH4_7g08900.1	Fvb7_v4.0.a1:8694919..8700430	ALG6, ALG8 glycosyltransferase family
246	FvH4_7g09090.1	Fvb7_v4.0.a1:8837617..8841802	casein kinase II beta subunit 4
247	FvH4_7g09150.1	Fvb7_v4.0.a1:8875167..8877880	Arabidopsis RAC-like 9
248	FvH4_7g09210.1	Fvb7_v4.0.a1:8935911..8946055	RNA-binding (RRM/RBD/RNP motifs) family protein
249	FvH4_7g09240.1	Fvb7_v4.0.a1:8964481..8965551	Alcohol dehydrogenase transcription factor Myb/SANT-like family protein
250	FvH4_7g09340.1	Fvb7_v4.0.a1:8996364..8997927	cyclin p4;1
251	FvH4_7g09550.1	Fvb7_v4.0.a1:9175646..9176470	Integrase-type DNA-binding superfamily protein
252	FvH4_7g09510.1	Fvb7_v4.0.a1:9126957..9136330	histone mono-ubiquitination 1
253	FvH4_7g09500.1	Fvb7_v4.0.a1:9111800..9119916	alpha/beta-Hydrolases superfamily protein
254	FvH4_7g09450.1	Fvb7_v4.0.a1:9065510..9073398	SNF2 domain-containing protein / helicase domain-containing protein
255	FvH4_7g02610.1	Fvb7_v4.0.a1:2919381..2922960	pale cress protein (PAC)
256	FvH4_7g02580.1	Fvb7_v4.0.a1:2863279..2864561	pale cress protein (PAC)
257	FvH4_7g03400.1	Fvb7_v4.0.a1:3730397..3732690	voltage dependent anion channel 1
258	FvH4_7g07640.1	Fvb7_v4.0.a1:7521825..7523844	CONTAINS InterPro DOMAIN/s: Mediator complex subunit Med28 (InterPro:IPR021640); BEST Arabidopsis thaliana protein match is: unknown protein (TAIR:AT3G01670.1); Has 122 Blast hits to 112 proteins in 13 species: Archae - 0; Bacteria - 0; Metazoa - 0; Fungi - 0; Plants - 122; Viruses - 0; Other Eukaryotes - 0 (source: NCBI BLink).
259	FvH4_7g05330.1	Fvb7_v4.0.a1:5628462..5632127	Flavodoxin family protein
260	FvH4_7g05680.1	Fvb7_v4.0.a1:5947470..5953163	Class I glutamine amidotransferase-like superfamily protein
261	FvH4_7g06460.1	Fvb7_v4.0.a1:6501476..6502801	RGA-like 2
262	FvH4_7g07140.1	Fvb7_v4.0.a1:7106285..7108952	non-specific phospholipase C3
263	FvH4_7g07150.1	Fvb7_v4.0.a1:7113533..7114177	non-specific phospholipase C4
264	FvH4_7g08080.1	Fvb7_v4.0.a1:8012363..8024540	unknown protein; LOCATED IN: plasma membrane; EXPRESSED IN: 22 plant structures; EXPRESSED DURING: 13 growth stages; BEST Arabidopsis thaliana protein match is: unknown protein (TAIR:AT5G23490.1); Has 157 Blast hits to 146 proteins in 38 species: Archae - 3; Bacteria - 14; Metazoa - 8; Fungi - 0; Plants - 120; Viruses - 0; Other Eukaryotes - 12 (source: NCBI BLink).
265	FvH4_7g07180.1	Fvb7_v4.0.a1:7143579..7151408	Protein of unknown function (DUF3550/UPF0682)
266	FvH4_7g07570.1	Fvb7_v4.0.a1:7450505..7452799	Tetratricopeptide repeat (TPR)-like superfamily protein
267	FvH4_7g08300.1	Fvb7_v4.0.a1:8215028..8217608	SWIB/MDM2 domain superfamily protein
268	FvH4_7g05090.1	Fvb7_v4.0.a1:5468220..5472685	Leucine-rich repeat protein kinase family protein
269	FvH4_7g03590.1	Fvb7_v4.0.a1:3966375..3968504	Chaperone DnaJ-domain superfamily protein
270	FvH4_7g03410.1	Fvb7_v4.0.a1:3733371..3736072	Thioredoxin z
271	FvH4_7g02780.1	Fvb7_v4.0.a1:3074203..3081965	NagB/RpiA/CoA transferase-like superfamily protein
272	FvH4_7g07830.1	Fvb7_v4.0.a1:7728157..7739946	glutamate receptor 1.4
273	FvH4_7g02620.1	Fvb7_v4.0.a1:2919511..2929501	CONTAINS InterPro DOMAIN/s: Beta-Casp domain (InterPro:IPR022712); BEST Arabidopsis thaliana protein match is: cleavage and polyadenylation specificity factor 73 kDa subunit-II (TAIR:AT2G01730.1); Has 624 Blast hits to 615 proteins in 160 species: Archae - 54; Bacteria - 6; Metazoa - 333; Fungi - 44; Plants - 93; Viruses - 0; Other Eukaryotes - 94 (source: NCBI BLink).
274	FvH4_7g08180.1	Fvb7_v4.0.a1:8153366..8157243	peroxin 13
275	FvH4_7g09570.1	Fvb7_v4.0.a1:9193220..9200176	Transcription factor jumonji (jmjC) domain-containing protein
276	FvH4_7g02020.1	Fvb7_v4.0.a1:2389610..2393924	6-phosphogluconate dehydrogenase family protein
277	FvH4_7g02190.1	Fvb7_v4.0.a1:2545613..2549737	6-phosphogluconate dehydrogenase family protein
278	FvH4_7g02910.1	Fvb7_v4.0.a1:3233082..3235109	Pectin lyase-like superfamily protein
279	FvH4_7g02820.1	Fvb7_v4.0.a1:3139861..3146648	Calcium-dependent ARF-type GTPase activating protein family
280	FvH4_7g03200.1	Fvb7_v4.0.a1:3533318..3538976	Phosphatidylinositol-4-phosphate 5-kinase family protein
281	FvH4_7g01140.1	Fvb7_v4.0.a1:1557831..1560350	Pectin lyase-like superfamily protein
282	FvH4_7g01190.1	Fvb7_v4.0.a1:1600213..1603421	RNA binding
283	FvH4_7g01200.1	Fvb7_v4.0.a1:1603556..1612105	PHD finger family protein
284	FvH4_7g01370.1	Fvb7_v4.0.a1:1768347..1771292	Protein of unknown function, DUF642
285	FvH4_7g01040.1	Fvb7_v4.0.a1:1453252..1461935	MATE efflux family protein
286	FvH4_7g01030.1	Fvb7_v4.0.a1:1445148..1447821	BEST Arabidopsis thaliana protein match is: Late embryogenesis abundant protein, group 2 (TAIR:AT3G24600.1); Has 161 Blast hits to 158 proteins in 15 species: Archae - 0; Bacteria - 0; Metazoa - 0; Fungi - 0; Plants - 161; Viruses - 0; Other Eukaryotes - 0 (source: NCBI BLink).
287	FvH4_7g02090.1	Fvb7_v4.0.a1:2441143..2447481	elongation defective 1 protein / ELD1 protein
288	FvH4_7g07390.1	Fvb7_v4.0.a1:7313091..7314232	glutathione S-transferase TAU 8
289	FvH4_7g07360.1	Fvb7_v4.0.a1:7303687..7311802	glutathione S-transferase TAU 8
290	FvH4_7g05650.1	Fvb7_v4.0.a1:5889268..5889912	RmlC-like cupins superfamily protein
291	FvH4_7g06500.1	Fvb7_v4.0.a1:6522317..6534270	NAC domain containing protein 53
292	FvH4_7g06900.1	Fvb7_v4.0.a1:6887577..6893289	Transducin/WD40 repeat-like superfamily protein
293	FvH4_7g06400.1	Fvb7_v4.0.a1:6441179..6454110	Myotubularin-like phosphatases II superfamily
294	FvH4_7g05050.1	Fvb7_v4.0.a1:5456175..5460292	cationic amino acid transporter 7
295	FvH4_7g05060.1	Fvb7_v4.0.a1:5459265..5460265	cationic amino acid transporter 7
296	FvH4_7g05320.1	Fvb7_v4.0.a1:5628010..5628418	UDP-Glycosyltransferase superfamily protein
297	FvH4_7g05380.1	Fvb7_v4.0.a1:5700854..5704418	SNF7 family protein
298	FvH4_7g05430.1	Fvb7_v4.0.a1:5729001..5735091	BEST Arabidopsis thaliana protein match is: nucleoporin-related (TAIR:AT5G20200.1); Has 61042 Blast hits to 31782 proteins in 2093 species: Archae - 202; Bacteria - 16480; Metazoa - 16017; Fungi - 12552; Plants - 1653; Viruses - 629; Other Eukaryotes - 13509 (source: NCBI BLink).
299	FvH4_7g05440.1	Fvb7_v4.0.a1:5747746..5750367	BEST Arabidopsis thaliana protein match is: nucleoporin-related (TAIR:AT5G20200.1); Has 61042 Blast hits to 31782 proteins in 2093 species: Archae - 202; Bacteria - 16480; Metazoa - 16017; Fungi - 12552; Plants - 1653; Viruses - 629; Other Eukaryotes - 13509 (source: NCBI BLink).
300	FvH4_7g05480.1	Fvb7_v4.0.a1:5778333..5784277	BEST Arabidopsis thaliana protein match is: nucleoporin-related (TAIR:AT5G20200.1); Has 61042 Blast hits to 31782 proteins in 2093 species: Archae - 202; Bacteria - 16480; Metazoa - 16017; Fungi - 12552; Plants - 1653; Viruses - 629; Other Eukaryotes - 13509 (source: NCBI BLink).
301	FvH4_7g05000.1	Fvb7_v4.0.a1:5426404..5441434	DNA GYRASE A
302	FvH4_7g04910.1	Fvb7_v4.0.a1:5323512..5329753	Plant invertase/pectin methylesterase inhibitor superfamily
303	FvH4_7g07230.1	Fvb7_v4.0.a1:7213109..7218005	Paxneb protein-related
304	FvH4_7g04770.1	Fvb7_v4.0.a1:5218664..5220648	ubiquitin-specific protease 13
305	FvH4_7g04760.1	Fvb7_v4.0.a1:5213842..5218228	ubiquitin-specific protease 13
306	FvH4_7g04570.1	Fvb7_v4.0.a1:5110338..5113439	ubiquitin-specific protease 13
307	FvH4_7g04590.1	Fvb7_v4.0.a1:5123808..5125979	ubiquitin-specific protease 13
308	FvH4_7g05020.1	Fvb7_v4.0.a1:5444301..5448483	TRAF-like superfamily protein
309	FvH4_7g05030.1	Fvb7_v4.0.a1:5444519..5448483	TRAF-like superfamily protein
310	FvH4_7g03530.1	Fvb7_v4.0.a1:3890078..3897231	TGACG motif-binding factor 6
311	FvH4_7g03540.1	Fvb7_v4.0.a1:3932214..3934668	LYR family of Fe/S cluster biogenesis protein
312	FvH4_7g03650.1	Fvb7_v4.0.a1:4063551..4068145	protein arginine methyltransferase 3
313	FvH4_7g03720.1	Fvb7_v4.0.a1:4232738..4240155	retinoblastoma-related 1
314	FvH4_7g03830.1	Fvb7_v4.0.a1:4368496..4371046	unknown protein; FUNCTIONS IN: molecular_function unknown; INVOLVED IN: biological_process unknown; LOCATED IN: endomembrane system; EXPRESSED IN: 23 plant structures; EXPRESSED DURING: 15 growth stages; CONTAINS InterPro DOMAIN/s: Protein of unknown function DUF667 (InterPro:IPR007714); Has 373 Blast hits to 371 proteins in 116 species: Archae - 0; Bacteria - 0; Metazoa - 213; Fungi - 4; Plants …
315	FvH4_7g03880.1	Fvb7_v4.0.a1:4414604..4419060	unknown protein; BEST Arabidopsis thaliana protein match is: unknown protein (TAIR:AT5G06980.4); Has 102 Blast hits to 102 proteins in 16 species: Archae - 0; Bacteria - 0; Metazoa - 0; Fungi - 0; Plants - 98; Viruses - 0; Other Eukaryotes - 4 (source: NCBI BLink).
316	FvH4_7g04210.1	Fvb7_v4.0.a1:4817614..4822693	nuclear factor Y, subunit C11
317	FvH4_7g06930.1	Fvb7_v4.0.a1:6903050..6904486	nuclear factor Y, subunit C11
318	FvH4_7g04140.1	Fvb7_v4.0.a1:4771820..4773632	cystatin B
319	FvH4_7g04180.1	Fvb7_v4.0.a1:4807847..4808865	cystatin B
320	FvH4_7g09000.1	Fvb7_v4.0.a1:8792907..8795837	heat shock protein 70
321	FvH4_7g03460.1	Fvb7_v4.0.a1:3812496..3816112	nudix hydrolase homolog 16
322	FvH4_7g01360.1	Fvb7_v4.0.a1:1767869..1768122	NAC (No Apical Meristem) domain transcriptional regulator superfamily protein
323	FvH4_7g01440.1	Fvb7_v4.0.a1:1850489..1851036	beta galactosidase 1
324	FvH4_7g06270.1	Fvb7_v4.0.a1:6367850..6368581	unknown protein; BEST Arabidopsis thaliana protein match is: unknown protein (TAIR:AT4G13266.1); Has 339 Blast hits to 265 proteins in 12 species: Archae - 0; Bacteria - 0; Metazoa - 0; Fungi - 0; Plants - 339; Viruses - 0; Other Eukaryotes - 0 (source: NCBI BLink).
325	FvH4_7g02200.1	Fvb7_v4.0.a1:2557181..2558347	LRR and NB-ARC domains-containing disease resistance protein
326	FvH4_7g02420.1	Fvb7_v4.0.a1:2703324..2704649	LRR and NB-ARC domains-containing disease resistance protein
327	FvH4_7g02430.1	Fvb7_v4.0.a1:2707732..2708685	NB-ARC domain-containing disease resistance protein
328	FvH4_7g02450.1	Fvb7_v4.0.a1:2723162..2730024	NB-ARC domain-containing disease resistance protein
329	FvH4_7g02400.1	Fvb7_v4.0.a1:2686854..2691479	NB-ARC domain-containing disease resistance protein
330	FvH4_7g02890.1	Fvb7_v4.0.a1:3193355..3197665	NB-ARC domain-containing disease resistance protein
331	FvH4_7g01950.1	Fvb7_v4.0.a1:2325333..2331945	NB-ARC domain-containing disease resistance protein
332	FvH4_7g03990.1	Fvb7_v4.0.a1:4570986..4575794	cytochrome P450, family 72, subfamily A, polypeptide 15
333	FvH4_7g03700.1	Fvb7_v4.0.a1:4220215..4227411	Polynucleotidyl transferase, ribonuclease H-like superfamily protein
334	FvH4_7g09380.1	Fvb7_v4.0.a1:9019101..9023425	F-box family protein
335	FvH4_7g08430.1	Fvb7_v4.0.a1:8302895..8305902	DnaJ/Hsp40 cysteine-rich domain superfamily protein
336	FvH4_7g06370.1	Fvb7_v4.0.a1:6425276..6429052	TCP-1/cpn60 chaperonin family protein
337	FvH4_7g06380.1	Fvb7_v4.0.a1:6428372..6429970	TCP-1/cpn60 chaperonin family protein
338	FvH4_7g05930.1	Fvb7_v4.0.a1:6132902..6139072	zinc finger protein-related
339	FvH4_7g08620.1	Fvb7_v4.0.a1:8468858..8470079	F-box family protein
340	FvH4_7g07560.1	Fvb7_v4.0.a1:7447702..7448419	with no lysine (K) kinase 6
341	FvH4_7g07610.1	Fvb7_v4.0.a1:7497303..7501417	AP2/B3-like transcriptional factor family protein
342	FvH4_7g04940.1	Fvb7_v4.0.a1:5339868..5343545	Ethylene insensitive 3 family protein
343	FvH4_7g05760.1	Fvb7_v4.0.a1:5990698..5995625	RNA-binding (RRM/RBD/RNP motifs) family protein
344	FvH4_7g01260.1	Fvb7_v4.0.a1:1673740..1677494	FKBP-type peptidyl-prolyl cis-trans isomerase family protein
345	FvH4_7g02510.1	Fvb7_v4.0.a1:2796192..2798789	ribosomal protein S10
346	FvH4_7g05850.1	Fvb7_v4.0.a1:6075640..6081417	CONTAINS InterPro DOMAIN/s: Domain of unknown function XS (InterPro:IPR005380); BEST Arabidopsis thaliana protein match is: XS domain-containing protein / XS zinc finger domain-containing protein-related (TAIR:AT5G23570.1); Has 565 Blast hits to 510 proteins in 121 species: Archae - 2; Bacteria - 90; Metazoa - 191; Fungi - 32; Plants - 51; Viruses - 4; Other Eukaryotes - 195 (source: NCBI BLink).
347	FvH4_7g08790.1	Fvb7_v4.0.a1:8611326..8614287	20S proteasome beta subunit D1
348	FvH4_7g01280.1	Fvb7_v4.0.a1:1694256..1701371	topoisomerase II
349	FvH4_7g04190.1	Fvb7_v4.0.a1:4810200..4814888	dehydratase family
350	FvH4_7g07170.1	Fvb7_v4.0.a1:7134273..7135437	RPM1 interacting protein 4
351	FvH4_7g03390.1	Fvb7_v4.0.a1:3726119..3730595	Amidase family protein
352	FvH4_7g01090.1	Fvb7_v4.0.a1:1501421..1502392	LOB domain-containing protein 24
353	FvH4_7g03970.1	Fvb7_v4.0.a1:4559019..4559372	global transcription factor group E8
354	FvH4_7g03210.1	Fvb7_v4.0.a1:3545855..3548727	NADPH:quinone oxidoreductase
355	FvH4_7g03220.1	Fvb7_v4.0.a1:3550275..3553336	NADPH:quinone oxidoreductase
356	FvH4_7g07490.1	Fvb7_v4.0.a1:7388765..7391868	Biotin/lipoate A/B protein ligase family
357	FvH4_7g01410.1	Fvb7_v4.0.a1:1810534..1811934	HXXXD-type acyl-transferase family protein
358	FvH4_7g05270.1	Fvb7_v4.0.a1:5583108..5586122	DNAJ homologue 3
359	FvH4_7g01610.1	Fvb7_v4.0.a1:2003602..2012255	homolog of histone chaperone HIRA
360	FvH4_7g06820.1	Fvb7_v4.0.a1:6833925..6841731	Pentatricopeptide repeat (PPR-like) superfamily protein
361	FvH4_7g01510.1	Fvb7_v4.0.a1:1916626..1920467	Tetratricopeptide repeat (TPR)-like superfamily protein
362	FvH4_7g02830.1	Fvb7_v4.0.a1:3156479..3158678	Subtilase family protein
363	FvH4_7g02840.1	Fvb7_v4.0.a1:3167427..3169640	Subtilase family protein
364	FvH4_7g07340.1	Fvb7_v4.0.a1:7293880..7297059	Leucine-rich repeat protein kinase family protein
365	FvH4_7g08820.1	Fvb7_v4.0.a1:8624305..8631762	Leucine-rich repeat protein kinase family protein
366	FvH4_7g06520.1	Fvb7_v4.0.a1:6534353..6537905	Leucine-rich repeat protein kinase family protein
367	FvH4_7g08810.1	Fvb7_v4.0.a1:8620937..8624293	Leucine-rich repeat protein kinase family protein
368	FvH4_7g07260.1	Fvb7_v4.0.a1:7248813..7252044	Leucine-rich repeat protein kinase family protein
369	FvH4_7g06550.1	Fvb7_v4.0.a1:6568424..6571513	Leucine-rich repeat protein kinase family protein
370	FvH4_7g09050.1	Fvb7_v4.0.a1:8806458..8811211	Leucine-rich repeat protein kinase family protein
371	FvH4_7g07060.1	Fvb7_v4.0.a1:7049285..7050383	Pentatricopeptide repeat (PPR) superfamily protein
372	FvH4_7g08230.1	Fvb7_v4.0.a1:8177363..8185235	Tetratricopeptide repeat (TPR)-like superfamily protein
373	FvH4_7g07450.1	Fvb7_v4.0.a1:7366157..7367746	unknown protein; Has 1524 Blast hits to 1298 proteins in 225 species: Archae - 9; Bacteria - 84; Metazoa - 474; Fungi - 184; Plants - 98; Viruses - 17; Other Eukaryotes - 658 (source: NCBI BLink).
374	FvH4_7g03770.1	Fvb7_v4.0.a1:4287904..4292873	mitogen-activated protein kinase kinase kinase 20
375	FvH4_7g02770.1	Fvb7_v4.0.a1:3063371..3065467	U1 small nuclear ribonucleoprotein-70K
376	FvH4_7g06440.1	Fvb7_v4.0.a1:6488850..6493190	protein serine/threonine kinases;ATP binding;catalytics
377	FvH4_7g02030.1	Fvb7_v4.0.a1:2397757..2399007	Transducin/WD40 repeat-like superfamily protein
378	FvH4_7g02130.1	Fvb7_v4.0.a1:2454973..2457259	unknown protein; BEST Arabidopsis thaliana protein match is: unknown protein (TAIR:AT5G03990.1); Has 215 Blast hits to 164 proteins in 38 species: Archae - 0; Bacteria - 35; Metazoa - 16; Fungi - 18; Plants - 121; Viruses - 0; Other Eukaryotes - 25 (source: NCBI BLink).
379	FvH4_7g01970.1	Fvb7_v4.0.a1:2367112..2371762	Zinc finger (CCCH-type) family protein / RNA recognition motif (RRM)-containing protein
380	FvH4_7g01890.1	Fvb7_v4.0.a1:2268702..2270744	Protein kinase superfamily protein
381	FvH4_7g01770.1	Fvb7_v4.0.a1:2159768..2165824	F-box family protein with WD40/YVTN repeat doamin
382	FvH4_7g01210.1	Fvb7_v4.0.a1:1625119..1629291	cation/hydrogen exchanger 28
383	FvH4_7g06800.1	Fvb7_v4.0.a1:6813411..6818041	DNA binding
384	FvH4_7g06850.1	Fvb7_v4.0.a1:6862610..6869108	dual specificity protein phosphatase (DsPTP1) family protein
385	FvH4_7g06890.1	Fvb7_v4.0.a1:6882757..6887386	phosphate transporter traffic facilitator1
386	FvH4_7g06450.1	Fvb7_v4.0.a1:6495605..6497748	unknown protein; FUNCTIONS IN: molecular_function unknown; INVOLVED IN: biological_process unknown; LOCATED IN: chloroplast outer membrane, chloroplast thylakoid membrane, chloroplast, chloroplast envelope; EXPRESSED IN: 24 plant structures; EXPRESSED DURING: 13 growth stages; Has 29 Blast hits to 29 proteins in 12 species: Archae - 0; Bacteria - 0; Metazoa - 3; Fungi - 0; Plants - 26; Viruses - …
387	FvH4_7g05860.1	Fvb7_v4.0.a1:6083809..6091405	unknown protein; Has 220 Blast hits to 193 proteins in 66 species: Archae - 0; Bacteria - 15; Metazoa - 53; Fungi - 33; Plants - 66; Viruses - 0; Other Eukaryotes - 53 (source: NCBI BLink).
388	FvH4_7g06490.1	Fvb7_v4.0.a1:6510331..6518956	Pyruvate kinase family protein
389	FvH4_7g01420.1	Fvb7_v4.0.a1:1836499..1841407	Tetratricopeptide repeat (TPR)-like superfamily protein
390	FvH4_7g03190.1	Fvb7_v4.0.a1:3531290..3532680	ATPase, AAA-type, CDC48 protein
391	FvH4_7g03180.1	Fvb7_v4.0.a1:3531071..3531283	ATPase, AAA-type, CDC48 protein
392	FvH4_7g07220.1	Fvb7_v4.0.a1:7169576..7174567	RING/U-box superfamily protein
393	FvH4_7g04410.1	Fvb7_v4.0.a1:4982396..4991681	suppressor of abi3-5
394	FvH4_7g05610.1	Fvb7_v4.0.a1:5876051..5880649	GHMP kinase family protein
395	FvH4_7g05640.1	Fvb7_v4.0.a1:5886564..5888825	TRICHOME BIREFRINGENCE-LIKE 36
396	FvH4_7g05140.1	Fvb7_v4.0.a1:5513306..5516041	vesicle-associated membrane protein 727
397	FvH4_7g04950.1	Fvb7_v4.0.a1:5356706..5361495	Integrase-type DNA-binding superfamily protein
398	FvH4_7g04620.1	Fvb7_v4.0.a1:5137469..5144541	zinc ion binding
399	FvH4_7g04370.1	Fvb7_v4.0.a1:4948798..4955551	SAC3/GANP/Nin1/mts3/eIF-3 p25 family
400	FvH4_7g03380.1	Fvb7_v4.0.a1:3720565..3722961	sequence-specific DNA binding transcription factors
401	FvH4_7g03060.1	Fvb7_v4.0.a1:3419526..3431084	glycoside hydrolase family 2 protein
402	FvH4_7g02980.1	Fvb7_v4.0.a1:3314709..3317348	Major facilitator superfamily protein
403	FvH4_7g03010.1	Fvb7_v4.0.a1:3362670..3365876	Major facilitator superfamily protein
404	FvH4_7g03030.1	Fvb7_v4.0.a1:3388764..3400134	Major facilitator superfamily protein
405	FvH4_7g03020.1	Fvb7_v4.0.a1:3375070..3377646	Major facilitator superfamily protein
406	FvH4_7g02950.1	Fvb7_v4.0.a1:3254207..3261006	SNF2 domain-containing protein / helicase domain-containing protein / F-box family protein
407	FvH4_7g02810.1	Fvb7_v4.0.a1:3124617..3128740	uridine 5'-monophosphate synthase / UMP synthase (PYRE-F) (UMPS)
408	FvH4_7g02750.1	Fvb7_v4.0.a1:3053717..3056965	SKP1/ASK-interacting protein 5
409	FvH4_7g02710.1	Fvb7_v4.0.a1:3001205..3004568	RNA polymerase II fifth largest subunit, E
410	FvH4_7g02700.1	Fvb7_v4.0.a1:2990288..2998951	BEST Arabidopsis thaliana protein match is: dentin sialophosphoprotein-related (TAIR:AT5G64170.1); Has 183 Blast hits to 175 proteins in 44 species: Archae - 0; Bacteria - 4; Metazoa - 38; Fungi - 11; Plants - 120; Viruses - 0; Other Eukaryotes - 10 (source: NCBI BLink).
411	FvH4_7g02530.1	Fvb7_v4.0.a1:2810516..2818321	Early-responsive to dehydration stress protein (ERD4)
412	FvH4_7g03070.1	Fvb7_v4.0.a1:3431716..3441771	Amidohydrolase family
413	FvH4_7g05590.1	Fvb7_v4.0.a1:5856214..5863469	Sodium Bile acid symporter family
414	FvH4_7g05870.1	Fvb7_v4.0.a1:6092300..6095925	Sodium Bile acid symporter family
415	FvH4_7g06180.1	Fvb7_v4.0.a1:6315546..6316485	Sodium Bile acid symporter family
416	FvH4_7g05730.1	Fvb7_v4.0.a1:5976381..5981295	Single-stranded nucleic acid binding R3H protein
417	FvH4_7g05670.1	Fvb7_v4.0.a1:5936055..5946934	Single-stranded nucleic acid binding R3H protein
418	FvH4_7g03520.1	Fvb7_v4.0.a1:3885876..3886274	sigma factor binding protein 1
419	FvH4_7g03950.1	Fvb7_v4.0.a1:4545805..4547169	basic helix-loop-helix (bHLH) DNA-binding superfamily protein
420	FvH4_7g03130.1	Fvb7_v4.0.a1:3503036..3507103	nucleolar essential protein-related
421	FvH4_7g01710.1	Fvb7_v4.0.a1:2078629..2079397	Calcium-dependent phosphotriesterase superfamily protein
422	FvH4_7g02310.1	Fvb7_v4.0.a1:2639208..2640182	Calcium-dependent phosphotriesterase superfamily protein
423	FvH4_7g06670.1	Fvb7_v4.0.a1:6710640..6711605	Calcium-dependent phosphotriesterase superfamily protein
424	FvH4_7g02970.1	Fvb7_v4.0.a1:3311796..3313332	response regulator 9
425	FvH4_7g01400.1	Fvb7_v4.0.a1:1799375..1799623	unknown protein; Has 65 Blast hits to 65 proteins in 11 species: Archae - 0; Bacteria - 0; Metazoa - 0; Fungi - 0; Plants - 65; Viruses - 0; Other Eukaryotes - 0 (source: NCBI BLink).
426	FvH4_7g07950.1	Fvb7_v4.0.a1:7884266..7894002	ARM repeat superfamily protein
427	FvH4_7g06300.1	Fvb7_v4.0.a1:6385113..6387902	Cysteine proteinases superfamily protein
428	FvH4_7g08150.1	Fvb7_v4.0.a1:8130100..8133213	F-box/RNI-like superfamily protein
429	FvH4_7g08650.1	Fvb7_v4.0.a1:8489923..8496248	DYNAMIN-like 1E
430	FvH4_7g08860.1	Fvb7_v4.0.a1:8647412..8648398	TOXICOS EN LEVADURA 4
431	FvH4_7g08960.1	Fvb7_v4.0.a1:8764683..8773827	eukaryotic translation initiation factor 4G
432	FvH4_7g07690.1	Fvb7_v4.0.a1:7557823..7567445	ARM repeat superfamily protein
433	FvH4_7g01670.1	Fvb7_v4.0.a1:2057273..2060933	S-adenosyl-L-methionine-dependent methyltransferases superfamily protein
434	FvH4_7g09220.1	Fvb7_v4.0.a1:8946947..8955053	Tetratricopeptide repeat (TPR)-like superfamily protein
435	FvH4_7g04300.1	Fvb7_v4.0.a1:4881773..4885532	Tetratricopeptide repeat (TPR)-like superfamily protein
436	FvH4_7g03760.1	Fvb7_v4.0.a1:4277768..4281621	RING/U-box superfamily protein
437	FvH4_7g02150.1	Fvb7_v4.0.a1:2510421..2512993	cytokinin oxidase/dehydrogenase 6
438	FvH4_7g01850.1	Fvb7_v4.0.a1:2215811..2226457	transducin family protein / WD-40 repeat family protein
439	FvH4_7g01880.1	Fvb7_v4.0.a1:2256169..2257128	transducin family protein / WD-40 repeat family protein
440	FvH4_7g01760.1	Fvb7_v4.0.a1:2152268..2156350	serine carboxypeptidase-like 40
441	FvH4_7g01270.1	Fvb7_v4.0.a1:1678825..1683928	Protein of unknown function (DUF1423)
442	FvH4_7g01180.1	Fvb7_v4.0.a1:1588853..1595243	FMN-linked oxidoreductases superfamily protein
443	FvH4_7g01130.1	Fvb7_v4.0.a1:1541534..1547720	carotenoid cleavage dioxygenase 1
444	FvH4_7g06430.1	Fvb7_v4.0.a1:6484980..6488334	FUNCTIONS IN: molecular_function unknown; INVOLVED IN: biological_process unknown; LOCATED IN: chloroplast; EXPRESSED IN: cultured cell; CONTAINS InterPro DOMAIN/s: Mitochondrial inner membrane translocase complex, subunit Tim21 (InterPro:IPR013261); Has 35333 Blast hits to 34131 proteins in 2444 species: Archae - 798; Bacteria - 22429; Metazoa - 974; Fungi - 991; Plants - 531; Viruses - 0; Other…
445	FvH4_7g09100.1	Fvb7_v4.0.a1:8843202..8843414	exocyst complex component sec15B
446	FvH4_7g08130.1	Fvb7_v4.0.a1:8086217..8091619	Seven transmembrane MLO family protein
447	FvH4_7g08040.1	Fvb7_v4.0.a1:7982521..7993366	Tetratricopeptide repeat (TPR)-like superfamily protein
448	FvH4_7g05950.1	Fvb7_v4.0.a1:6148114..6153134	RING/U-box superfamily protein
449	FvH4_7g04420.1	Fvb7_v4.0.a1:4992603..4999948	light-mediated development protein 1 / deetiolated1 (DET1)
450	FvH4_7g05920.1	Fvb7_v4.0.a1:6129932..6131215	tRNA synthetase class I (I, L, M and V) family protein
451	FvH4_7g06150.1	Fvb7_v4.0.a1:6291658..6294228	tRNA synthetase class I (I, L, M and V) family protein
452	FvH4_7g07960.1	Fvb7_v4.0.a1:7897449..7901177	P-loop containing nucleoside triphosphate hydrolases superfamily protein
453	FvH4_7g06190.1	Fvb7_v4.0.a1:6327612..6328046	SGNH hydrolase-type esterase superfamily protein
454	FvH4_7g06030.1	Fvb7_v4.0.a1:6209992..6213442	F-box and associated interaction domains-containing protein
455	FvH4_7g02630.1	Fvb7_v4.0.a1:2929655..2932741	Pentatricopeptide repeat (PPR) superfamily protein
456	FvH4_7g05750.1	Fvb7_v4.0.a1:5986372..5988589	Splicing factor 3B subunit 5/RDS3 complex subunit 10
457	FvH4_7g01110.1	Fvb7_v4.0.a1:1527422..1532924	CONTAINS InterPro DOMAIN/s: Folate-sensitive fragile site protein Fra10Ac1 (InterPro:IPR019129); Has 8455 Blast hits to 5700 proteins in 376 species: Archae - 6; Bacteria - 264; Metazoa - 3820; Fungi - 744; Plants - 645; Viruses - 76; Other Eukaryotes - 2900 (source: NCBI BLink).
458	FvH4_7g07300.1	Fvb7_v4.0.a1:7278538..7279716	F-box/RNI-like superfamily protein
459	FvH4_7g08940.1	Fvb7_v4.0.a1:8720583..8722462	Nodulin MtN3 family protein
460	FvH4_7g07970.1	Fvb7_v4.0.a1:7901956..7905267	response regulator 2
461	FvH4_7g07790.1	Fvb7_v4.0.a1:7686763..7691288	calmodulin binding;transcription regulators
462	FvH4_7g09430.1	Fvb7_v4.0.a1:9059302..9060111	peptidyl-prolyl cis-trans isomerases
463	FvH4_7g09080.1	Fvb7_v4.0.a1:8816058..8819640	Histone H3 K4-specific methyltransferase SET7/9 family protein
464	FvH4_7g08070.1	Fvb7_v4.0.a1:7999046..7999936	Predicted AT-hook DNA-binding family protein
465	FvH4_7g02070.1	Fvb7_v4.0.a1:2423390..2428104	negative regulator of systemic acquired resistance (SNI1)
466	FvH4_7g07280.1	Fvb7_v4.0.a1:7258286..7262595	dual specificity protein phosphatase-related
467	FvH4_7g02120.1	Fvb7_v4.0.a1:2450362..2454431	Pentatricopeptide repeat (PPR-like) superfamily protein
468	FvH4_7g08470.1	Fvb7_v4.0.a1:8330167..8337517	Cytidine/deoxycytidylate deaminase family protein
469	FvH4_7g04970.1	Fvb7_v4.0.a1:5373882..5378019	Actin-like ATPase superfamily protein
470	FvH4_7g07010.1	Fvb7_v4.0.a1:6984055..6985849	NIN like protein 7
471	FvH4_7g07430.1	Fvb7_v4.0.a1:7350773..7354516	chloroplast heat shock protein 70-1
472	FvH4_7g02760.1	Fvb7_v4.0.a1:3058103..3059995	tryptophan aminotransferase related 2
473	FvH4_7g02730.1	Fvb7_v4.0.a1:3016903..3040409	ACD1-like
474	FvH4_7g02720.1	Fvb7_v4.0.a1:3012518..3013450	ACD1-like
475	FvH4_7g06680.1	Fvb7_v4.0.a1:6726643..6735325	NB-ARC domain-containing disease resistance protein
476	FvH4_7g08890.1	Fvb7_v4.0.a1:8689423..8694659	NB-ARC domain-containing disease resistance protein
477	FvH4_7g07550.1	Fvb7_v4.0.a1:7439563..7441304	xyloglucan endotransglucosylase/hydrolase 26
478	FvH4_7g05110.1	Fvb7_v4.0.a1:5480539..5488173	protein kinase family protein / WD-40 repeat family protein
479	FvH4_7g01430.1	Fvb7_v4.0.a1:1843040..1844919	polyamine oxidase 5
480	FvH4_7g09330.1	Fvb7_v4.0.a1:8995104..8995376	small nuclear ribonucleoprotein F
481	FvH4_7g02220.1	Fvb7_v4.0.a1:2583837..2595008	Restriction endonuclease, type II-like superfamily protein
482	FvH4_7g02050.1	Fvb7_v4.0.a1:2406659..2411709	ubiquitin-specific protease 24
483	FvH4_7g02100.1	Fvb7_v4.0.a1:2447537..2449246	high chlorophyll fluorescence 153
484	FvH4_7g01780.1	Fvb7_v4.0.a1:2166750..2169097	transcriptional factor B3 family protein
485	FvH4_7g07540.1	Fvb7_v4.0.a1:7430626..7435747	serine hydroxymethyltransferase 3
486	FvH4_7g05420.1	Fvb7_v4.0.a1:5725810..5727663	Mitochondrial glycoprotein family protein
487	FvH4_7g05470.1	Fvb7_v4.0.a1:5775839..5777811	Mitochondrial glycoprotein family protein
488	FvH4_7g07720.1	Fvb7_v4.0.a1:7580814..7586040	AP2/B3-like transcriptional factor family protein
489	FvH4_7g02210.1	Fvb7_v4.0.a1:2581161..2581966	Bifunctional inhibitor/lipid-transfer protein/seed storage 2S albumin superfamily protein
490	FvH4_7g07480.1	Fvb7_v4.0.a1:7380344..7387548	Jojoba acyl CoA reductase-related male sterility protein
491	FvH4_7g08980.1	Fvb7_v4.0.a1:8777616..8778351	zinc ion binding;transcription regulators
492	FvH4_7g08730.1	Fvb7_v4.0.a1:8557393..8558473	RWP-RK domain-containing protein
493	FvH4_7g04480.1	Fvb7_v4.0.a1:5025769..5028213	Pectin lyase-like superfamily protein
494	FvH4_7g05910.1	Fvb7_v4.0.a1:6124761..6127405	Integrase-type DNA-binding superfamily protein
495	FvH4_7g04440.1	Fvb7_v4.0.a1:5002627..5007203	mitogen-activated protein kinase kinase kinase 21
496	FvH4_7g06480.1	Fvb7_v4.0.a1:6508858..6510280	accelerated cell death 2 (ACD2)
497	FvH4_7g07240.1	Fvb7_v4.0.a1:7216241..7218014	elicitor-activated gene 3-2
498	FvH4_7g04340.1	Fvb7_v4.0.a1:4916180..4918359	Phosphoglycerate mutase family protein
499	FvH4_7g03910.1	Fvb7_v4.0.a1:4446919..4449281	FAD/NAD(P)-binding oxidoreductase family protein
500	FvH4_7g05980.1	Fvb7_v4.0.a1:6182765..6183232	unknown protein; Has 30201 Blast hits to 17322 proteins in 780 species: Archae - 12; Bacteria - 1396; Metazoa - 17338; Fungi - 3422; Plants - 5037; Viruses - 0; Other Eukaryotes - 2996 (source: NCBI BLink).
501	FvH4_7g07580.1	Fvb7_v4.0.a1:7452929..7455780	peptide transporter 5
502	FvH4_7g05400.1	Fvb7_v4.0.a1:5719074..5719925	Glutaredoxin family protein
503	FvH4_7g03660.1	Fvb7_v4.0.a1:4103852..4106293	unknown protein; Has 33 Blast hits to 33 proteins in 10 species: Archae - 0; Bacteria - 0; Metazoa - 0; Fungi - 0; Plants - 33; Viruses - 0; Other Eukaryotes - 0 (source: NCBI BLink).
504	FvH4_7g05390.1	Fvb7_v4.0.a1:5704970..5714712	exocyst subunit exo70 family protein A1
505	FvH4_7g08990.1	Fvb7_v4.0.a1:8789213..8791131	Tetratricopeptide repeat (TPR)-like superfamily protein
506	FvH4_7g09010.1	Fvb7_v4.0.a1:8797046..8798551	Tetratricopeptide repeat (TPR)-like superfamily protein
507	FvH4_7g05770.1	Fvb7_v4.0.a1:5998507..6004922	GDSL-like Lipase/Acylhydrolase superfamily protein
508	FvH4_7g05970.1	Fvb7_v4.0.a1:6178462..6180679	Duplicated homeodomain-like superfamily protein
509	FvH4_7g06310.1	Fvb7_v4.0.a1:6388485..6392954	Nucleotide-diphospho-sugar transferases superfamily protein
510	FvH4_7g06600.1	Fvb7_v4.0.a1:6591955..6599274	binding to TOMV RNA 1L (long form)
511	FvH4_7g06650.1	Fvb7_v4.0.a1:6690785..6697373	Protein of unknown function (DUF1997)
512	FvH4_7g06660.1	Fvb7_v4.0.a1:6703158..6708734	RING/U-box superfamily protein
513	FvH4_7g06830.1	Fvb7_v4.0.a1:6845040..6854701	UDP-Glycosyltransferase superfamily protein
514	FvH4_7g06990.1	Fvb7_v4.0.a1:6977725..6979816	vitamin E pathway gene 5
515	FvH4_7g07030.1	Fvb7_v4.0.a1:7013492..7020142	glycosyltransferase family protein 47
516	FvH4_7g06360.1	Fvb7_v4.0.a1:6420525..6423992	Protein of unknown function (DUF668)
517	FvH4_7g06280.1	Fvb7_v4.0.a1:6373233..6381709	S-adenosyl-L-methionine-dependent methyltransferases superfamily protein
518	FvH4_7g06290.1	Fvb7_v4.0.a1:6381392..6382333	S-adenosyl-L-methionine-dependent methyltransferases superfamily protein
519	FvH4_7g05960.1	Fvb7_v4.0.a1:6159331..6161044	cytochrome P450, family 77, subfamily A, polypeptide 4
520	FvH4_7g05840.1	Fvb7_v4.0.a1:6070704..6075346	Enhancer of polycomb-like transcription factor protein
521	FvH4_7g04990.1	Fvb7_v4.0.a1:5415931..5418729	Zn-dependent exopeptidases superfamily protein
522	FvH4_7g05660.1	Fvb7_v4.0.a1:5902152..5909991	Zn-dependent exopeptidases superfamily protein
523	FvH4_7g06630.1	Fvb7_v4.0.a1:6626556..6628520	Duplicated homeodomain-like superfamily protein
524	FvH4_7g02270.1	Fvb7_v4.0.a1:2616560..2621892	Pentatricopeptide repeat (PPR) superfamily protein
525	FvH4_7g06690.1	Fvb7_v4.0.a1:6743296..6750963	pentatricopeptide (PPR) repeat-containing protein
526	FvH4_7g05490.1	Fvb7_v4.0.a1:5786001..5793623	calcium dependent protein kinase 1
527	FvH4_7g05220.1	Fvb7_v4.0.a1:5569779..5574572	Glycosyl hydrolase family protein
528	FvH4_7g05230.1	Fvb7_v4.0.a1:5573400..5574325	Glycosyl hydrolase family protein
529	FvH4_7g05180.1	Fvb7_v4.0.a1:5541358..5543115	Glycosyl hydrolase family protein
530	FvH4_7g05240.1	Fvb7_v4.0.a1:5576772..5578311	HSP20-like chaperones superfamily protein
531	FvH4_7g05100.1	Fvb7_v4.0.a1:5473575..5479472	NYC1-like
532	FvH4_7g05010.1	Fvb7_v4.0.a1:5442386..5443647	unknown protein; Has 71 Blast hits to 71 proteins in 36 species: Archae - 0; Bacteria - 0; Metazoa - 17; Fungi - 0; Plants - 40; Viruses - 0; Other Eukaryotes - 14 (source: NCBI BLink).
533	FvH4_7g05040.1	Fvb7_v4.0.a1:5449337..5456077	EAP30/Vps36 family protein
534	FvH4_7g05080.1	Fvb7_v4.0.a1:5461924..5467934	aminophospholipid ATPase 1
535	FvH4_7g04230.1	Fvb7_v4.0.a1:4833793..4835761	Plant invertase/pectin methylesterase inhibitor superfamily
536	FvH4_7g04920.1	Fvb7_v4.0.a1:5330195..5332212	Plant invertase/pectin methylesterase inhibitor superfamily
537	FvH4_7g04220.1	Fvb7_v4.0.a1:4830312..4833415	Plant invertase/pectin methylesterase inhibitor superfamily
538	FvH4_7g04890.1	Fvb7_v4.0.a1:5308911..5314007	DNAse I-like superfamily protein
539	FvH4_7g04870.1	Fvb7_v4.0.a1:5292538..5296106	SAD1/UNC-84 domain protein 1
540	FvH4_7g01100.1	Fvb7_v4.0.a1:1503957..1511396	Cellulose synthase family protein
541	FvH4_7g07750.1	Fvb7_v4.0.a1:7643134..7645690	laccase 12
542	FvH4_7g07800.1	Fvb7_v4.0.a1:7696581..7699254	laccase 12
543	FvH4_7g04470.1	Fvb7_v4.0.a1:5020388..5025482	myb domain protein 33
544	FvH4_7g04530.1	Fvb7_v4.0.a1:5058060..5074445	ARM repeat superfamily protein
545	FvH4_7g04520.1	Fvb7_v4.0.a1:5049007..5050262	ARM repeat superfamily protein
546	FvH4_7g05370.1	Fvb7_v4.0.a1:5693915..5698616	splicing factor-related
547	FvH4_7g06390.1	Fvb7_v4.0.a1:6435674..6440271	splicing factor-related
548	FvH4_7g01240.1	Fvb7_v4.0.a1:1642793..1647272	TLD-domain containing nucleolar protein
549	FvH4_7g05260.1	Fvb7_v4.0.a1:5581983..5582420	RING/U-box superfamily protein
550	FvH4_7g04030.1	Fvb7_v4.0.a1:4604650..4605351	alpha/beta-Hydrolases superfamily protein
551	FvH4_7g04750.1	Fvb7_v4.0.a1:5195772..5203543	ubiquitin-specific protease 12
552	FvH4_7g03630.1	Fvb7_v4.0.a1:3983743..4001828	Protein of unknown function (DUF810)
553	FvH4_7g03890.1	Fvb7_v4.0.a1:4431561..4432319	Protein of unknown function, DUF617
554	FvH4_7g03900.1	Fvb7_v4.0.a1:4434850..4435839	sulfotransferase 2A
555	FvH4_7g03940.1	Fvb7_v4.0.a1:4513793..4518806	proline-rich family protein
556	FvH4_7g04000.1	Fvb7_v4.0.a1:4596200..4596748	RING/U-box superfamily protein
557	FvH4_7g04010.1	Fvb7_v4.0.a1:4596233..4596757	RING/U-box superfamily protein
558	FvH4_7g04090.1	Fvb7_v4.0.a1:4675656..4678077	nodulin MtN21 /EamA-like transporter family protein
559	FvH4_7g03240.1	Fvb7_v4.0.a1:3597639..3600475	Mitochondrial transcription termination factor family protein
560	FvH4_7g03270.1	Fvb7_v4.0.a1:3615564..3616760	Mitochondrial transcription termination factor family protein
561	FvH4_7g09260.1	Fvb7_v4.0.a1:8974639..8976823	Cytochrome P450 superfamily protein
562	FvH4_7g09250.1	Fvb7_v4.0.a1:8969335..8970771	Cytochrome P450 superfamily protein
563	FvH4_7g04700.1	Fvb7_v4.0.a1:5170734..5173156	hydroxymethylbilane synthase
564	FvH4_7g04330.1	Fvb7_v4.0.a1:4911118..4915075	Protein of unknown function (DUF3531)
565	FvH4_7g09440.1	Fvb7_v4.0.a1:9063897..9064877	SWIB/MDM2 domain;Plus-3;GYF
566	FvH4_7g08710.1	Fvb7_v4.0.a1:8521095..8521418	Duplicated homeodomain-like superfamily protein
567	FvH4_7g03820.1	Fvb7_v4.0.a1:4365338..4368253	vacuolar protein sorting-associated protein 20.2
568	FvH4_7g01340.1	Fvb7_v4.0.a1:1761376..1767184	reduced lateral root formation
569	FvH4_7g03810.1	Fvb7_v4.0.a1:4354000..4363688	nuclear matrix protein-related
570	FvH4_7g02740.1	Fvb7_v4.0.a1:3042663..3048942	histidinol phosphate aminotransferase 1
571	FvH4_7g02690.1	Fvb7_v4.0.a1:2976044..2980266	RAB geranylgeranyl transferase beta subunit 1
572	FvH4_7g06910.1	Fvb7_v4.0.a1:6894193..6898239	BEST Arabidopsis thaliana protein match is: glycosyltransferase family protein 2 (TAIR:AT5G60700.1); Has 1807 Blast hits to 1807 proteins in 277 species: Archae - 0; Bacteria - 0; Metazoa - 736; Fungi - 347; Plants - 385; Viruses - 0; Other Eukaryotes - 339 (source: NCBI BLink).
573	FvH4_7g03110.1	Fvb7_v4.0.a1:3477133..3480339	Lateral root primordium (LRP) protein-related
574	FvH4_7g01660.1	Fvb7_v4.0.a1:2052474..2056573	Protein of unknown function (DUF3411)
575	FvH4_7g01120.1	Fvb7_v4.0.a1:1537249..1540602	nuclear factor Y, subunit A1
576	FvH4_7g07510.1	Fvb7_v4.0.a1:7396349..7397779	UDP-Glycosyltransferase superfamily protein
577	FvH4_7g02140.1	Fvb7_v4.0.a1:2479805..2482568	IQ-domain 11
578	FvH4_7g02000.1	Fvb7_v4.0.a1:2382864..2386018	unknown protein; Has 1807 Blast hits to 1807 proteins in 277 species: Archae - 0; Bacteria - 0; Metazoa - 736; Fungi - 347; Plants - 385; Viruses - 0; Other Eukaryotes - 339 (source: NCBI BLink).
579	FvH4_7g02880.1	Fvb7_v4.0.a1:3183393..3192813	Transducin/WD40 repeat-like superfamily protein
580	FvH4_7g03230.1	Fvb7_v4.0.a1:3584709..3597140	unknown protein; FUNCTIONS IN: molecular_function unknown; INVOLVED IN: biological_process unknown; LOCATED IN: endomembrane system; EXPRESSED IN: 22 plant structures; EXPRESSED DURING: 13 growth stages; BEST Arabidopsis thaliana protein match is: unknown protein (TAIR:AT5G25265.1); Has 35333 Blast hits to 34131 proteins in 2444 species: Archae - 798; Bacteria - 22429; Metazoa - 974; Fungi - 991;…
581	FvH4_7g03470.1	Fvb7_v4.0.a1:3817255..3829723	protein kinases;ubiquitin-protein ligases
582	FvH4_7g01450.1	Fvb7_v4.0.a1:1859131..1865038	polyamine oxidase 1
583	FvH4_7g01390.1	Fvb7_v4.0.a1:1789966..1796050	sterol methyltransferase 1
584	FvH4_7g01620.1	Fvb7_v4.0.a1:2020505..2025706	Uncharacterised protein family (UPF0114)
585	FvH4_7g01630.1	Fvb7_v4.0.a1:2021844..2025709	sigma factor 4
586	FvH4_7g04820.1	Fvb7_v4.0.a1:5247138..5258903	zinc induced facilitator 1
587	FvH4_7g01810.1	Fvb7_v4.0.a1:2185662..2189394	Plasma-membrane choline transporter family protein
588	FvH4_7g01790.1	Fvb7_v4.0.a1:2172881..2173465	Acyl-CoA N-acyltransferases (NAT) superfamily protein
589	FvH4_7g01940.1	Fvb7_v4.0.a1:2317666..2321169	pheophytinase
590	FvH4_7g02850.1	Fvb7_v4.0.a1:3176468..3178155	Glutaredoxin family protein
591	FvH4_7g02860.1	Fvb7_v4.0.a1:3176910..3177716	Glutaredoxin family protein
592	FvH4_7g01160.1	Fvb7_v4.0.a1:1568331..1574452	Chalcone and stilbene synthase family protein
593	FvH4_7g02380.1	Fvb7_v4.0.a1:2668410..2675156	Tetratricopeptide repeat (TPR)-like superfamily protein
594	FvH4_7g06320.1	Fvb7_v4.0.a1:6399947..6401899	pyrroline-5- carboxylate (P5C) reductase
595	FvH4_7g08190.1	Fvb7_v4.0.a1:8159386..8162048	UDP-glucose 6-dehydrogenase family protein
596	FvH4_7g03150.1	Fvb7_v4.0.a1:3523791..3527564	Galactose oxidase/kelch repeat superfamily protein
[truncated: 356 more rows]

## Sheet: b.Genes-QTLs for fruit diameter
Table S6 (a-d): List of genes within the flanking regions of the identified QTLs for fruit length (a), fruit diameter (b), fruit weight (c) and fruit soluble sugar content (d). The Fragaria x ananassa genome IDs corresponding to the flanking markers of the QTLs were first blasted against Fragaria vesca annonated genome version v4.0.a1 and the genes that lie within this region is listed.
SL	Name	Location	Annotation
Genes within the region of QTL qFD-1B2
1	FvH4_1g07750.1	Fvb1_v4.0.a1:4108353..4110652	Ribosomal protein S16 family protein
2	FvH4_1g07790.1	Fvb1_v4.0.a1:4131673..4134429	Survival protein SurE-like phosphatase/nucleotidase
3	FvH4_1g07880.1	Fvb1_v4.0.a1:4168944..4172640	Vacuolar ATPase assembly integral membrane protein VMA21-like domain
4	FvH4_1g07940.1	Fvb1_v4.0.a1:4191911..4196782	Homeodomain-like/winged-helix DNA-binding family protein
5	FvH4_1g07920.1	Fvb1_v4.0.a1:4182447..4188854	eif4a-2
6	FvH4_1g07660.1	Fvb1_v4.0.a1:4072194..4073800	ascorbic acid mannose pathway regulator 1
7	FvH4_1g07910.1	Fvb1_v4.0.a1:4176510..4181384	membrane bound O-acyl transferase (MBOAT) family protein
8	FvH4_1g07900.1	Fvb1_v4.0.a1:4175591..4176365	Protein of unknown function (DUF3511)
9	FvH4_1g07730.1	Fvb1_v4.0.a1:4098178..4101557	recA DNA recombination family protein
10	FvH4_1g07610.1	Fvb1_v4.0.a1:4037562..4040496	cytokinin oxidase 2
11	FvH4_1g07720.1	Fvb1_v4.0.a1:4096191..4097862	FTSH protease 4
12	FvH4_1g07800.1	Fvb1_v4.0.a1:4135445..4137620	heat shock transcription factor A2
13	FvH4_1g07870.1	Fvb1_v4.0.a1:4165903..4167795	P-loop containing nucleoside triphosphate hydrolases superfamily protein
14	FvH4_1g07890.1	Fvb1_v4.0.a1:4174753..4175127	P-loop containing nucleoside triphosphate hydrolases superfamily protein
15	FvH4_1g07850.1	Fvb1_v4.0.a1:4159241..4160188	unknown protein; LOCATED IN: endomembrane system; BEST Arabidopsis thaliana protein match is: unknown protein (TAIR:AT5G10310.1).
16	FvH4_1g07780.1	Fvb1_v4.0.a1:4129106..4130562	topoisomerase II
17	FvH4_1g07670.1	Fvb1_v4.0.a1:4074015..4075859	alpha/beta-Hydrolases superfamily protein
18	FvH4_1g07650.1	Fvb1_v4.0.a1:4066531..4068688	alpha/beta-Hydrolases superfamily protein
19	FvH4_1g07680.1	Fvb1_v4.0.a1:4077220..4080974	alpha/beta-Hydrolases superfamily protein
20	FvH4_1g07690.1	Fvb1_v4.0.a1:4081859..4084429	alpha/beta-Hydrolases superfamily protein
21	FvH4_1g07700.1	Fvb1_v4.0.a1:4084624..4087319	alpha/beta-Hydrolases superfamily protein
22	FvH4_1g07860.1	Fvb1_v4.0.a1:4160749..4164691	casein kinase 1
23	FvH4_1g07810.1	Fvb1_v4.0.a1:4137874..4139945	Ankyrin repeat family protein / BTB/POZ domain-containing protein
24	FvH4_1g07760.1	Fvb1_v4.0.a1:4110785..4126121	NB-ARC domain-containing disease resistance protein
25	FvH4_1g07640.1	Fvb1_v4.0.a1:4061629..4066532	CRS1 / YhbY (CRM) domain-containing protein
26	FvH4_1g07830.1	Fvb1_v4.0.a1:4148195..4151596	calmodulin-binding family protein
27	FvH4_1g07840.1	Fvb1_v4.0.a1:4154041..4156279	calmodulin-binding family protein
28	FvH4_1g07960.1	Fvb1_v4.0.a1:4201777..4203734	UDP-Glycosyltransferase superfamily protein
29	FvH4_1g07770.1	Fvb1_v4.0.a1:4110807..4117793	CCCH-type zinc finger family protein
30	FvH4_1g07740.1	Fvb1_v4.0.a1:4102590..4105786	nucleosome assembly protein 1;3
31	FvH4_1g07710.1	Fvb1_v4.0.a1:4091657..4095249	basic helix-loop-helix (bHLH) DNA-binding family protein
32	FvH4_1g07620.1	Fvb1_v4.0.a1:4053074..4056010	cytokinin oxidase 3
33	FvH4_1g07820.1	Fvb1_v4.0.a1:4140473..4142073	unknown protein; FUNCTIONS IN: molecular_function unknown; INVOLVED IN: biological_process unknown; LOCATED IN: cellular_component unknown; EXPRESSED IN: 24 plant structures; EXPRESSED DURING: 15 growth stages; BEST Arabidopsis thaliana protein match is: unknown protein (TAIR:AT1G72690.1); Has 153 Blast hits to 116 proteins in 29 species: Archae - 0; Bacteria - 6; Metazoa - 33; Fungi - 7; Plants …
34	FvH4_1g07930.1	Fvb1_v4.0.a1:4189472..4191580	myristoyl-CoA:protein N-myristoyltransferase
35	FvH4_1g07950.1	Fvb1_v4.0.a1:4197803..4200926	Lycopene beta/epsilon cyclase protein
Genes within the region of QTL qFD-2B
1	FvH4_2g09690.1	Fvb2_v4.0.a1:8576425..8580426	regulatory particle triple-A ATPase 4A
2	FvH4_2g09670.1	Fvb2_v4.0.a1:8572928..8574808	AAA-type ATPase family protein
3	FvH4_2g09650.1	Fvb2_v4.0.a1:8566320..8571660	Ribosomal protein L14p/L23e family protein
4	FvH4_2g09810.1	Fvb2_v4.0.a1:8684159..8685760	Ribosomal protein L24e family protein
5	FvH4_2g09640.1	Fvb2_v4.0.a1:8561659..8563656	poly(A) polymerase 1
6	FvH4_2g09850.1	Fvb2_v4.0.a1:8698611..8703258	Cupredoxin superfamily protein
7	FvH4_2g09540.1	Fvb2_v4.0.a1:8453656..8454135	basic leucine-zipper 44
8	FvH4_2g10070.1	Fvb2_v4.0.a1:8897464..8898927	salt tolerance homolog2
9	FvH4_2g10130.1	Fvb2_v4.0.a1:8965850..8976164	minichromosome maintenance 9
10	FvH4_2g10150.1	Fvb2_v4.0.a1:8993040..8994126	Cupredoxin superfamily protein
11	FvH4_2g09570.1	Fvb2_v4.0.a1:8495523..8497790	unknown protein; FUNCTIONS IN: molecular_function unknown; INVOLVED IN: biological_process unknown; LOCATED IN: endomembrane system; BEST Arabidopsis thaliana protein match is: unknown protein (TAIR:AT4G34600.1); Has 35333 Blast hits to 34131 proteins in 2444 species: Archae - 798; Bacteria - 22429; Metazoa - 974; Fungi - 991; Plants - 531; Viruses - 0; Other Eukaryotes - 9610 (source: NCBI BLink…
12	FvH4_2g09760.1	Fvb2_v4.0.a1:8630857..8637499	SNF2 domain-containing protein / helicase domain-containing protein
13	FvH4_2g09910.1	Fvb2_v4.0.a1:8776299..8781200	Transducin/WD40 repeat-like superfamily protein
14	FvH4_2g09920.1	Fvb2_v4.0.a1:8792967..8797172	purple acid phosphatase 10
15	FvH4_2g09890.1	Fvb2_v4.0.a1:8737275..8740523	purple acid phosphatase 10
16	FvH4_2g09990.1	Fvb2_v4.0.a1:8839981..8845911	Minichromosome maintenance (MCM2/3/5) family protein
17	FvH4_2g09980.1	Fvb2_v4.0.a1:8834513..8836765	Tetratricopeptide repeat (TPR)-like superfamily protein
18	FvH4_2g10120.1	Fvb2_v4.0.a1:8941505..8964188	MATE efflux family protein
19	FvH4_2g10110.1	Fvb2_v4.0.a1:8939242..8941372	RNA-binding CRS1 / YhbY (CRM) domain protein
20	FvH4_2g10090.1	Fvb2_v4.0.a1:8915693..8919413	xylulose kinase-1
21	FvH4_2g10050.1	Fvb2_v4.0.a1:8883332..8889748	unknown protein; FUNCTIONS IN: molecular_function unknown; INVOLVED IN: biological_process unknown; LOCATED IN: chloroplast, chloroplast envelope; EXPRESSED IN: 22 plant structures; EXPRESSED DURING: 13 growth stages; Has 49 Blast hits to 49 proteins in 20 species: Archae - 0; Bacteria - 0; Metazoa - 0; Fungi - 0; Plants - 44; Viruses - 0; Other Eukaryotes - 5 (source: NCBI BLink).
22	FvH4_2g10010.1	Fvb2_v4.0.a1:8860688..8862968	SHI-related sequence3
23	FvH4_2g09800.1	Fvb2_v4.0.a1:8666141..8674249	RNA-binding (RRM/RBD/RNP motifs) family protein
24	FvH4_2g09750.1	Fvb2_v4.0.a1:8615278..8621504	SUMO-activating enzyme 2
25	FvH4_2g09970.1	Fvb2_v4.0.a1:8831871..8834240	Ku70-binding family protein
26	FvH4_2g09580.1	Fvb2_v4.0.a1:8498683..8501377	Pentatricopeptide repeat (PPR) superfamily protein
27	FvH4_2g10020.1	Fvb2_v4.0.a1:8871028..8873982	20S proteasome alpha subunit PAD1
28	FvH4_2g09830.1	Fvb2_v4.0.a1:8694408..8695445	Protein kinase superfamily protein
29	FvH4_2g09730.1	Fvb2_v4.0.a1:8597359..8602091	Ubiquitin carboxyl-terminal hydrolase family protein
30	FvH4_2g10060.1	Fvb2_v4.0.a1:8889878..8894367	origin recognition complex protein 5
31	FvH4_2g09770.1	Fvb2_v4.0.a1:8645014..8651422	BEL1-like homeodomain 6
32	FvH4_2g10040.1	Fvb2_v4.0.a1:8877153..8877692	unknown protein; Has 30 Blast hits to 30 proteins in 10 species: Archae - 0; Bacteria - 2; Metazoa - 0; Fungi - 0; Plants - 24; Viruses - 0; Other Eukaryotes - 4 (source: NCBI BLink).
33	FvH4_2g10140.1	Fvb2_v4.0.a1:8980138..8992920	squalene synthase 1
34	FvH4_2g10160.1	Fvb2_v4.0.a1:8996430..9001397	SH3 domain-containing protein
35	FvH4_2g09820.1	Fvb2_v4.0.a1:8686461..8693320	beta-galactosidase 3
36	FvH4_2g10080.1	Fvb2_v4.0.a1:8900849..8909791	Kinesin motor family protein
37	FvH4_2g09950.1	Fvb2_v4.0.a1:8817735..8827046	vacuolar proton ATPase A3
38	FvH4_2g09940.1	Fvb2_v4.0.a1:8814669..8817152	Papain family cysteine protease
39	FvH4_2g09700.1	Fvb2_v4.0.a1:8581997..8584654	Malectin/receptor-like protein kinase family protein
40	FvH4_2g09630.1	Fvb2_v4.0.a1:8551163..8555561	myo-inositol monophosphatase like 2
41	FvH4_2g09610.1	Fvb2_v4.0.a1:8528982..8530143	Dehydrin family protein
42	FvH4_2g09590.1	Fvb2_v4.0.a1:8507029..8511728	RING/U-box superfamily protein
43	FvH4_2g09560.1	Fvb2_v4.0.a1:8487161..8491446	DNAJ heat shock N-terminal domain-containing protein
44	FvH4_2g09550.1	Fvb2_v4.0.a1:8480655..8485268	DNAJ heat shock N-terminal domain-containing protein
45	FvH4_2g10100.1	Fvb2_v4.0.a1:8929397..8932304	MEI2 C-terminal RRM only like 2
46	FvH4_2g09720.1	Fvb2_v4.0.a1:8595878..8596894	carboxyesterase 18
47	FvH4_2g09710.1	Fvb2_v4.0.a1:8585125..8586456	carboxyesterase 18
48	FvH4_2g09600.1	Fvb2_v4.0.a1:8514097..8516270	Tetratricopeptide repeat (TPR)-like superfamily protein
49	FvH4_2g09840.1	Fvb2_v4.0.a1:8696351..8697437	MBOAT (membrane bound O-acyl transferase) family protein
50	FvH4_2g09880.1	Fvb2_v4.0.a1:8734573..8735190	MBOAT (membrane bound O-acyl transferase) family protein
51	FvH4_2g09960.1	Fvb2_v4.0.a1:8827153..8829183	PREDICTED: protein FAR-RED IMPAIRED RESPONSE 1-like, partial [Fragaria vesca subsp. vesca]
52	FvH4_2g09740.1	Fvb2_v4.0.a1:8614116..8615079	PREDICTED: uncharacterized protein LOC101292168 [Fragaria vesca subsp. vesca]; tr
53	FvH4_2g09870.1	Fvb2_v4.0.a1:8722577..8725381	PREDICTED: uncharacterized protein LOC101294779 isoform X1 [Fragaria vesca subsp. vesca]; tr
Genes within the region of QTL qFD-4B
1	FvH4_4g24340.1	Fvb4_v4.0.a1:26552644..26556340	NAD(P)-binding Rossmann-fold superfamily protein
2	FvH4_4g23920.1	Fvb4_v4.0.a1:26241797..26244107	Ribosomal protein L22p/L17e family protein
3	FvH4_4g25520.1	Fvb4_v4.0.a1:27259495..27259935	Ribosomal protein L18e/L15 superfamily protein
4	FvH4_4g24530.1	Fvb4_v4.0.a1:26646159..26646674	ribosomal protein L5 B
5	FvH4_4g24040.1	Fvb4_v4.0.a1:26310247..26311974	P-loop containing nucleoside triphosphate hydrolases superfamily protein
6	FvH4_4g25540.1	Fvb4_v4.0.a1:27265638..27271205	transporter associated with antigen processing protein 1
7	FvH4_4g24630.1	Fvb4_v4.0.a1:26721709..26730580	multidrug resistance-associated protein 3
8	FvH4_4g25180.1	Fvb4_v4.0.a1:27034795..27039353	Actin-like ATPase superfamily protein
9	FvH4_4g25090.1	Fvb4_v4.0.a1:26995569..26998669	OxaA/YidC-like membrane insertion protein
10	FvH4_4g25800.1	Fvb4_v4.0.a1:27461416..27473859	Pyruvate phosphate dikinase, PEP/pyruvate binding domain
11	FvH4_4g24410.1	Fvb4_v4.0.a1:26593435..26596865	Ankyrin repeat family protein
12	FvH4_4g24120.1	Fvb4_v4.0.a1:26398442..26401702	CONTAINS InterPro DOMAIN/s: Ankyrin repeat-containing domain (InterPro:IPR020683), Ankyrin repeat (InterPro:IPR002110); BEST Arabidopsis thaliana protein match is: XB3 ortholog 2 in Arabidopsis thaliana (TAIR:AT5G57740.1); Has 66374 Blast hits to 25358 proteins in 1201 species: Archae - 121; Bacteria - 8133; Metazoa - 29530; Fungi - 5885; Plants - 3349; Viruses - 785; Other Eukaryotes - 18571 (so…
13	FvH4_4g24470.1	Fvb4_v4.0.a1:26624307..26624788	RNA-binding (RRM/RBD/RNP motifs) family protein
14	FvH4_4g25770.1	Fvb4_v4.0.a1:27446025..27448667	nitrate transporter2.5
15	FvH4_4g25780.1	Fvb4_v4.0.a1:27453624..27455424	nitrate transporter2.5
16	FvH4_4g25670.1	Fvb4_v4.0.a1:27389158..27392021	beta-1,4-N-acetylglucosaminyltransferase family protein
17	FvH4_4g25440.1	Fvb4_v4.0.a1:27208565..27213101	sphere organelles protein-related
18	FvH4_4g25420.1	Fvb4_v4.0.a1:27195556..27199692	Pentatricopeptide repeat (PPR-like) superfamily protein
19	FvH4_4g25410.1	Fvb4_v4.0.a1:27194071..27194523	unknown protein; FUNCTIONS IN: molecular_function unknown; INVOLVED IN: biological_process unknown; LOCATED IN: endomembrane system; EXPRESSED IN: 14 plant structures; EXPRESSED DURING: 9 growth stages; BEST Arabidopsis thaliana protein match is: unknown protein (TAIR:AT3G26350.1); Has 260 Blast hits to 259 proteins in 20 species: Archae - 0; Bacteria - 0; Metazoa - 0; Fungi - 0; Plants - 260; Vi…
20	FvH4_4g24020.1	Fvb4_v4.0.a1:26296460..26299620	20S proteasome beta subunit E1
21	FvH4_4g25360.1	Fvb4_v4.0.a1:27170862..27176861
22	FvH4_4g25340.1	Fvb4_v4.0.a1:27163837..27168783	Cellulase (glycosyl hydrolase family 5) protein
23	FvH4_4g25230.1	Fvb4_v4.0.a1:27064140..27069229	ARM repeat superfamily protein
24	FvH4_4g25220.1	Fvb4_v4.0.a1:27059448..27065017	OSBP(oxysterol binding protein)-related protein 1D
25	FvH4_4g25160.1	Fvb4_v4.0.a1:27024642..27027959	RNA-binding (RRM/RBD/RNP motifs) family protein
26	FvH4_4g25170.1	Fvb4_v4.0.a1:27029943..27034290	RNA-binding (RRM/RBD/RNP motifs) family protein
27	FvH4_4g24910.1	Fvb4_v4.0.a1:26858006..26860551	RING/U-box superfamily protein
28	FvH4_4g24420.1	Fvb4_v4.0.a1:26599848..26602660	glyceraldehyde-3-phosphate dehydrogenase C2
29	FvH4_4g24610.1	Fvb4_v4.0.a1:26707679..26711045	Homeodomain-like superfamily protein
30	FvH4_4g24820.1	Fvb4_v4.0.a1:26823381..26824904	GRAS family transcription factor family protein
31	FvH4_4g25810.1	Fvb4_v4.0.a1:27472800..27473806	SOUL heme-binding family protein
32	FvH4_4g25580.1	Fvb4_v4.0.a1:27301617..27305058	MAK16 protein-related
33	FvH4_4g24030.1	Fvb4_v4.0.a1:26305602..26310925	ARM repeat superfamily protein
34	FvH4_4g24220.1	Fvb4_v4.0.a1:26469669..26473977	FAD/NAD(P)-binding oxidoreductase family protein
35	FvH4_4g24790.1	Fvb4_v4.0.a1:26799593..26800879	HXXXD-type acyl-transferase family protein
36	FvH4_4g24780.1	Fvb4_v4.0.a1:26788204..26798763	HXXXD-type acyl-transferase family protein
37	FvH4_4g24720.1	Fvb4_v4.0.a1:26756735..26759106	HXXXD-type acyl-transferase family protein
38	FvH4_4g24770.1	Fvb4_v4.0.a1:26782334..26783623	HXXXD-type acyl-transferase family protein
39	FvH4_4g24800.1	Fvb4_v4.0.a1:26811837..26813180	HXXXD-type acyl-transferase family protein
40	FvH4_4g24670.1	Fvb4_v4.0.a1:26744392..26745708	HXXXD-type acyl-transferase family protein
41	FvH4_4g24710.1	Fvb4_v4.0.a1:26754087..26755425	HXXXD-type acyl-transferase family protein
42	FvH4_4g24760.1	Fvb4_v4.0.a1:26779264..26780748	HXXXD-type acyl-transferase family protein
43	FvH4_4g24680.1	Fvb4_v4.0.a1:26746059..26749977	HXXXD-type acyl-transferase family protein
44	FvH4_4g24880.1	Fvb4_v4.0.a1:26846721..26849072	RING/U-box superfamily protein
45	FvH4_4g24950.1	Fvb4_v4.0.a1:26890611..26899060	unknown protein; FUNCTIONS IN: molecular_function unknown; INVOLVED IN: biological_process unknown; LOCATED IN: cellular_component unknown; EXPRESSED IN: 23 plant structures; EXPRESSED DURING: 14 growth stages; BEST Arabidopsis thaliana protein match is: unknown protein (TAIR:AT4G31570.1); Has 181008 Blast hits to 85359 proteins in 3551 species: Archae - 3290; Bacteria - 48304; Metazoa - 70793; F…
46	FvH4_4g24990.1	Fvb4_v4.0.a1:26920584..26922307	beta-ketoacyl reductase 2
47	FvH4_4g25070.1	Fvb4_v4.0.a1:26991099..26991902	S-adenosyl-L-methionine-dependent methyltransferases superfamily protein
48	FvH4_4g25350.1	Fvb4_v4.0.a1:27163922..27165478	cytochrome P450, family 86, subfamily C, polypeptide 1
49	FvH4_4g25380.1	Fvb4_v4.0.a1:27182534..27188412	unknown protein; BEST Arabidopsis thaliana protein match is: unknown protein (TAIR:AT3G49055.1); Has 71940 Blast hits to 38124 proteins in 2481 species: Archae - 1358; Bacteria - 12126; Metazoa - 32861; Fungi - 6786; Plants - 4024; Viruses - 195; Other Eukaryotes - 14590 (source: NCBI BLink).
50	FvH4_4g25640.1	Fvb4_v4.0.a1:27368282..27369207	unknown protein; BEST Arabidopsis thaliana protein match is: unknown protein (TAIR:AT1G67910.2); Has 115 Blast hits to 115 proteins in 17 species: Archae - 0; Bacteria - 0; Metazoa - 0; Fungi - 0; Plants - 115; Viruses - 0; Other Eukaryotes - 0 (source: NCBI BLink).
51	FvH4_4g25630.1	Fvb4_v4.0.a1:27359653..27360939	DORNROSCHEN-like
52	FvH4_4g24320.1	Fvb4_v4.0.a1:26538969..26546411	unknown protein; FUNCTIONS IN: molecular_function unknown; INVOLVED IN: biological_process unknown; LOCATED IN: plasma membrane; EXPRESSED IN: 22 plant structures; EXPRESSED DURING: 13 growth stages; BEST Arabidopsis thaliana protein match is: unknown protein (TAIR:AT2G40070.1); Has 9215 Blast hits to 5316 proteins in 473 species: Archae - 6; Bacteria - 773; Metazoa - 3392; Fungi - 1710; Plants -…
53	FvH4_4g24310.1	Fvb4_v4.0.a1:26528785..26538339	DEAD/DEAH box RNA helicase family protein
54	FvH4_4g24140.1	Fvb4_v4.0.a1:26418068..26423620	RNA helicase family protein
55	FvH4_4g25130.1	Fvb4_v4.0.a1:27016459..27017332	Peroxidase superfamily protein
56	FvH4_4g25210.1	Fvb4_v4.0.a1:27056885..27057403	cell wall / vacuolar inhibitor of fructosidase 1
57	FvH4_4g25600.1	Fvb4_v4.0.a1:27306847..27308934	NAD(P)-linked oxidoreductase superfamily protein
58	FvH4_4g25610.1	Fvb4_v4.0.a1:27323649..27325722	NAD(P)-linked oxidoreductase superfamily protein
59	FvH4_4g25620.1	Fvb4_v4.0.a1:27333572..27342276	NAD(P)-linked oxidoreductase superfamily protein
60	FvH4_4g23910.1	Fvb4_v4.0.a1:26226060..26233821	Zn-dependent exopeptidases superfamily protein
61	FvH4_4g23940.1	Fvb4_v4.0.a1:26250268..26253723	Minichromosome maintenance (MCM2/3/5) family protein
62	FvH4_4g23960.1	Fvb4_v4.0.a1:26263691..26274913	glucosidase 1
63	FvH4_4g23970.1	Fvb4_v4.0.a1:26263693..26272620	glucosidase 1
64	FvH4_4g24010.1	Fvb4_v4.0.a1:26289418..26293229	Leucine-rich repeat protein kinase family protein
65	FvH4_4g24090.1	Fvb4_v4.0.a1:26382087..26383765	unknown protein; Has 18 Blast hits to 18 proteins in 7 species: Archae - 0; Bacteria - 0; Metazoa - 0; Fungi - 0; Plants - 18; Viruses - 0; Other Eukaryotes - 0 (source: NCBI BLink).
66	FvH4_4g24160.1	Fvb4_v4.0.a1:26426155..26432397	urease
67	FvH4_4g24170.1	Fvb4_v4.0.a1:26434207..26441256	PLAT/LH2 domain-containing lipoxygenase family protein
68	FvH4_4g24180.1	Fvb4_v4.0.a1:26434209..26441187	PLAT/LH2 domain-containing lipoxygenase family protein
69	FvH4_4g24190.1	Fvb4_v4.0.a1:26449350..26452645	Protein of unknown function (DUF3537)
70	FvH4_4g24200.1	Fvb4_v4.0.a1:26453429..26460689	Protein kinase superfamily protein
71	FvH4_4g24210.1	Fvb4_v4.0.a1:26462696..26465533	Remorin family protein
72	FvH4_4g24330.1	Fvb4_v4.0.a1:26549525..26552169	Lojap-related protein
73	FvH4_4g24380.1	Fvb4_v4.0.a1:26570624..26576066	DNA polymerase alpha 2
74	FvH4_4g24370.1	Fvb4_v4.0.a1:26560794..26561144	DNA polymerase alpha 2
75	FvH4_4g24360.1	Fvb4_v4.0.a1:26559702..26560760	DNA polymerase alpha 2
76	FvH4_4g24580.1	Fvb4_v4.0.a1:26677279..26681123	SRP72 RNA-binding domain
77	FvH4_4g24570.1	Fvb4_v4.0.a1:26669343..26676587	Zincin-like metalloproteases family protein
78	FvH4_4g24830.1	Fvb4_v4.0.a1:26825622..26828100	unknown protein; FUNCTIONS IN: molecular_function unknown; INVOLVED IN: biological_process unknown; LOCATED IN: chloroplast, chloroplast envelope; EXPRESSED IN: 22 plant structures; EXPRESSED DURING: 13 growth stages; Has 49 Blast hits to 49 proteins in 20 species: Archae - 0; Bacteria - 0; Metazoa - 0; Fungi - 0; Plants - 44; Viruses - 0; Other Eukaryotes - 5 (source: NCBI BLink).
79	FvH4_4g24870.1	Fvb4_v4.0.a1:26837558..26842275	response regulator 11
80	FvH4_4g24900.1	Fvb4_v4.0.a1:26852051..26857383	Leucine-rich repeat protein kinase family protein
81	FvH4_4g25040.1	Fvb4_v4.0.a1:26965105..26979850	beta-ketoacyl reductase 1
82	FvH4_4g25020.1	Fvb4_v4.0.a1:26953504..26954202	beta-ketoacyl reductase 1
83	FvH4_4g25030.1	Fvb4_v4.0.a1:26962870..26963403	beta-ketoacyl reductase 1
84	FvH4_4g25000.1	Fvb4_v4.0.a1:26931695..26933961	beta-ketoacyl reductase 1
85	FvH4_4g25010.1	Fvb4_v4.0.a1:26931719..26938036	beta-ketoacyl reductase 1
86	FvH4_4g25050.1	Fvb4_v4.0.a1:26983183..26986043	beta-ketoacyl reductase 1
87	FvH4_4g25080.1	Fvb4_v4.0.a1:26994104..26994685	photosystem II BY
88	FvH4_4g25110.1	Fvb4_v4.0.a1:27012194..27014127	Pectate lyase family protein
89	FvH4_4g25730.1	Fvb4_v4.0.a1:27418018..27421297	Protein phosphatase 2C family protein
90	FvH4_4g25720.1	Fvb4_v4.0.a1:27413481..27417070	chloroplast sensor kinase
91	FvH4_4g25710.1	Fvb4_v4.0.a1:27404698..27410375	Protein of unknown function (DUF707)
92	FvH4_4g25700.1	Fvb4_v4.0.a1:27395979..27396395	RING/U-box superfamily protein
93	FvH4_4g25650.1	Fvb4_v4.0.a1:27370882..27374721	Phototropic-responsive NPH3 family protein
94	FvH4_4g25450.1	Fvb4_v4.0.a1:27213931..27219353	alanine-2-oxoglutarate aminotransferase 2
95	FvH4_4g25470.1	Fvb4_v4.0.a1:27227119..27230127	F-box family protein
96	FvH4_4g25550.1	Fvb4_v4.0.a1:27271270..27282454	Nucleotide-diphospho-sugar transferase family protein
97	FvH4_4g25760.1	Fvb4_v4.0.a1:27440215..27446005	homology to ABI1
98	FvH4_4g24300.1	Fvb4_v4.0.a1:26526878..26527264	S phase kinase-associated protein 1
99	FvH4_4g25740.1	Fvb4_v4.0.a1:27431347..27432306	Plant protein of unknown function (DUF868)
100	FvH4_4g24970.1	Fvb4_v4.0.a1:26914108..26915538	RPM1-interacting protein 4 (RIN4) family protein
101	FvH4_4g25660.1	Fvb4_v4.0.a1:27383498..27383899	Protein of unknown function (DUF1278)
102	FvH4_4g24280.1	Fvb4_v4.0.a1:26520644..26522851	phospholipase A 2A
103	FvH4_4g24290.1	Fvb4_v4.0.a1:26522828..26526241	phospholipase A 2A
104	FvH4_4g24260.1	Fvb4_v4.0.a1:26491020..26501153	Trimeric LpxA-like enzyme
105	FvH4_4g24430.1	Fvb4_v4.0.a1:26606252..26606563	zinc finger (ubiquitin-hydrolase) domain-containing protein
106	FvH4_4g25490.1	Fvb4_v4.0.a1:27234193..27239764	Copper amine oxidase family protein
107	FvH4_4g24520.1	Fvb4_v4.0.a1:26644225..26646117	RNI-like superfamily protein
108	FvH4_4g24060.1	Fvb4_v4.0.a1:26331532..26345253	cytochrome P450, family 76, subfamily C, polypeptide 4
109	FvH4_4g24050.1	Fvb4_v4.0.a1:26312890..26331489	cytochrome P450, family 76, subfamily C, polypeptide 4
110	FvH4_4g24070.1	Fvb4_v4.0.a1:26363154..26365789	cytochrome P450, family 76, subfamily C, polypeptide 4
111	FvH4_4g24080.1	Fvb4_v4.0.a1:26379319..26381434	cytochrome P450, family 76, subfamily C, polypeptide 4
112	FvH4_4g24230.1	Fvb4_v4.0.a1:26474001..26478839	cytochrome P450, family 76, subfamily C, polypeptide 4
113	FvH4_4g24640.1	Fvb4_v4.0.a1:26730659..26732634	cytochrome P450, family 76, subfamily C, polypeptide 2
114	FvH4_4g25310.1	Fvb4_v4.0.a1:27144753..27148328	unknown protein; BEST Arabidopsis thaliana protein match is: unknown protein (TAIR:AT3G01680.1); Has 121 Blast hits to 111 proteins in 12 species: Archae - 0; Bacteria - 0; Metazoa - 0; Fungi - 0; Plants - 121; Viruses - 0; Other Eukaryotes - 0 (source: NCBI BLink).
115	FvH4_4g25290.1	Fvb4_v4.0.a1:27135494..27140407	CONTAINS InterPro DOMAIN/s: Mediator complex subunit Med28 (InterPro:IPR021640); BEST Arabidopsis thaliana protein match is: unknown protein (TAIR:AT3G01670.1); Has 122 Blast hits to 112 proteins in 13 species: Archae - 0; Bacteria - 0; Metazoa - 0; Fungi - 0; Plants - 122; Viruses - 0; Other Eukaryotes - 0 (source: NCBI BLink).
116	FvH4_4g25320.1	Fvb4_v4.0.a1:27150626..27154227	CONTAINS InterPro DOMAIN/s: Mediator complex subunit Med28 (InterPro:IPR021640); BEST Arabidopsis thaliana protein match is: unknown protein (TAIR:AT3G01670.1); Has 122 Blast hits to 112 proteins in 13 species: Archae - 0; Bacteria - 0; Metazoa - 0; Fungi - 0; Plants - 122; Viruses - 0; Other Eukaryotes - 0 (source: NCBI BLink).
117	FvH4_4g25330.1	Fvb4_v4.0.a1:27159255..27162553	CONTAINS InterPro DOMAIN/s: Mediator complex subunit Med28 (InterPro:IPR021640); BEST Arabidopsis thaliana protein match is: unknown protein (TAIR:AT3G01670.1); Has 122 Blast hits to 112 proteins in 13 species: Archae - 0; Bacteria - 0; Metazoa - 0; Fungi - 0; Plants - 122; Viruses - 0; Other Eukaryotes - 0 (source: NCBI BLink).
118	FvH4_4g24480.1	Fvb4_v4.0.a1:26627189..26627898	minichromosome maintenance 8
119	FvH4_4g24150.1	Fvb4_v4.0.a1:26423858..26424886	Emsy N Terminus (ENT)/ plant Tudor-like domains-containing protein
120	FvH4_4g25750.1	Fvb4_v4.0.a1:27433903..27440467	NB-ARC domain-containing disease resistance protein
121	FvH4_4g24940.1	Fvb4_v4.0.a1:26886709..26887158	Plant invertase/pectin methylesterase inhibitor superfamily protein
122	FvH4_4g24620.1	Fvb4_v4.0.a1:26711715..26713466	DNA-binding HORMA family protein
123	FvH4_4g24590.1	Fvb4_v4.0.a1:26681698..26685966	Ribonuclease inhibitor
124	FvH4_4g24560.1	Fvb4_v4.0.a1:26659255..26668625	Protein phosphatase 2A regulatory B subunit family protein
125	FvH4_4g24660.1	Fvb4_v4.0.a1:26737475..26742771	HXXXD-type acyl-transferase family protein
126	FvH4_4g24550.1	Fvb4_v4.0.a1:26656425..26657809	HXXXD-type acyl-transferase family protein
127	FvH4_4g24860.1	Fvb4_v4.0.a1:26833701..26837557	TPX2 (targeting protein for Xklp2) protein family
128	FvH4_4g24960.1	Fvb4_v4.0.a1:26901198..26904539	CAAX amino terminal protease family protein
129	FvH4_4g24980.1	Fvb4_v4.0.a1:26915961..26920066	G-protein coupled receptors;GTPase activators
130	FvH4_4g25100.1	Fvb4_v4.0.a1:27003349..27006867	Regulator of chromosome condensation (RCC1) family protein
131	FvH4_4g25240.1	Fvb4_v4.0.a1:27069660..27072546	Pyridoxal-5'-phosphate-dependent enzyme family protein
132	FvH4_4g25250.1	Fvb4_v4.0.a1:27078265..27081288	terminal EAR1-like 1
133	FvH4_4g25390.1	Fvb4_v4.0.a1:27186356..27188685	cytochrome P450, family 71, subfamily B, polypeptide 34
134	FvH4_4g25570.1	Fvb4_v4.0.a1:27294673..27297655	Octicosapeptide/Phox/Bem1p family protein
135	FvH4_4g25560.1	Fvb4_v4.0.a1:27281478..27286431	phosphate transporter 2;1
136	FvH4_4g25530.1	Fvb4_v4.0.a1:27262339..27264668	Tetratricopeptide repeat (TPR)-like superfamily protein
137	FvH4_4g25500.1	Fvb4_v4.0.a1:27250501..27254308	MATE efflux family protein
138	FvH4_4g25510.1	Fvb4_v4.0.a1:27254747..27258524	MATE efflux family protein
139	FvH4_4g25480.1	Fvb4_v4.0.a1:27230737..27232581	armadillo repeat only 4
140	FvH4_4g24810.1	Fvb4_v4.0.a1:26820571..26823063	alpha/beta-Hydrolases superfamily protein
141	FvH4_4g25260.1	Fvb4_v4.0.a1:27105722..27110226	ABC transporter family protein
142	FvH4_4g24540.1	Fvb4_v4.0.a1:26652473..26654383	B12D protein
143	FvH4_4g24500.1	Fvb4_v4.0.a1:26636815..26638767	cytochrome P450, family 71, subfamily A, polypeptide 26
144	FvH4_4g24460.1	Fvb4_v4.0.a1:26621418..26623745	cytochrome P450, family 71, subfamily A, polypeptide 25
145	FvH4_4g25430.1	Fvb4_v4.0.a1:27204096..27208578	mitogen-activated protein kinase phosphatase 1
146	FvH4_4g25060.1	Fvb4_v4.0.a1:26986389..26990956	COP1-interacting protein 4.1
147	FvH4_4g25400.1	Fvb4_v4.0.a1:27190024..27193871	FUS3-complementing gene 2
148	FvH4_4g24850.1	Fvb4_v4.0.a1:26830663..26832092	heat shock protein 21
149	FvH4_4g24700.1	Fvb4_v4.0.a1:26751159..26751617	Transducin/WD40 repeat-like superfamily protein
150	FvH4_4g25120.1	Fvb4_v4.0.a1:27015978..27017723	Peroxidase superfamily protein
151	FvH4_4g23930.1	Fvb4_v4.0.a1:26249454..26250236	Microsomal signal peptidase 12 kDa subunit (SPC12)
152	FvH4_4g24110.1	Fvb4_v4.0.a1:26392882..26396123	51 kDa subunit of complex I
153	FvH4_4g24750.1	Fvb4_v4.0.a1:26774635..26778120	Pyridoxal-dependent decarboxylase family protein
154	FvH4_4g24000.1	Fvb4_v4.0.a1:26280004..26288922	RNA helicase family protein
155	FvH4_4g24350.1	Fvb4_v4.0.a1:26557026..26557766	DNA-binding storekeeper protein-related
156	FvH4_4g25370.1	Fvb4_v4.0.a1:27176825..27180831	RING domain ligase2
157	FvH4_4g25140.1	Fvb4_v4.0.a1:27018619..27019982	Peroxidase superfamily protein
158	FvH4_4g23990.1	Fvb4_v4.0.a1:26278377..26279750	unknown protein; FUNCTIONS IN: molecular_function unknown; INVOLVED IN: biological_process unknown; LOCATED IN: endomembrane system; CONTAINS InterPro DOMAIN/s: Protein of unknown function DUF1242 (InterPro:IPR009653); Has 285 Blast hits to 285 proteins in 131 species: Archae - 0; Bacteria - 0; Metazoa - 142; Fungi - 72; Plants - 44; Viruses - 0; Other Eukaryotes - 27 (source: NCBI BLink).
159	FvH4_4g25270.1	Fvb4_v4.0.a1:27125825..27126348	high-mobility group box 6
160	FvH4_4g25590.1	Fvb4_v4.0.a1:27305229..27306758	2-oxoglutarate (2OG) and Fe(II)-dependent oxygenase superfamily protein
161	FvH4_4g23950.1	Fvb4_v4.0.a1:26254164..26255219	Cupredoxin superfamily protein
162	FvH4_4g24890.1	Fvb4_v4.0.a1:26850508..26851897	unknown protein; FUNCTIONS IN: molecular_function unknown; INVOLVED IN: biological_process unknown; LOCATED IN: chloroplast; BEST Arabidopsis thaliana protein match is: unknown protein (TAIR:AT1G65000.1); Has 1807 Blast hits to 1807 proteins in 277 species: Archae - 0; Bacteria - 0; Metazoa - 736; Fungi - 347; Plants - 385; Viruses - 0; Other Eukaryotes - 339 (source: NCBI BLink).
163	FvH4_4g25460.1	Fvb4_v4.0.a1:27221653..27221997	unknown protein; BEST Arabidopsis thaliana protein match is: unknown protein (TAIR:AT3G27630.1); Has 87 Blast hits to 87 proteins in 12 species: Archae - 0; Bacteria - 0; Metazoa - 0; Fungi - 0; Plants - 87; Viruses - 0; Other Eukaryotes - 0 (source: NCBI BLink).
164	FvH4_4g24390.1	Fvb4_v4.0.a1:26578303..26592548	lysine histidine transporter 1
165	FvH4_4g24100.1	Fvb4_v4.0.a1:26386261..26392025	unknown protein; BEST Arabidopsis thaliana protein match is: unknown protein (TAIR:AT3G01810.3); Has 30201 Blast hits to 17322 proteins in 780 species: Archae - 12; Bacteria - 1396; Metazoa - 17338; Fungi - 3422; Plants - 5037; Viruses - 0; Other Eukaryotes - 2996 (source: NCBI BLink).
166	FvH4_4g25680.1	Fvb4_v4.0.a1:27392808..27393464	hypothetical protein PRUPE_1G245900 [Prunus persica]
167	FvH4_4g25690.1	Fvb4_v4.0.a1:27394603..27394884	hypothetical protein PRUPE_1G246000 [Prunus persica]; tr
168	FvH4_4g25200.1	Fvb4_v4.0.a1:27055178..27055687	Kiwellin OS=Actinidia deliciosa PE=1 SV=1; PREDICTED: kiwellin-like [Fragaria vesca subsp. vesca]; tr
169	FvH4_4g24730.1	Fvb4_v4.0.a1:26762290..26763995	Ornithine decarboxylase OS=Datura stramonium PE=2 SV=1; PREDICTED: ornithine decarboxylase-like [Fragaria vesca subsp. vesca] &gt;gi
170	FvH4_4g25150.1	Fvb4_v4.0.a1:27022213..27022581	PREDICTED: classical arabinogalactan protein 6-like [Fragaria vesca subsp. vesca]
171	FvH4_4g24250.1	Fvb4_v4.0.a1:26487204..26488403	PREDICTED: uncharacterized protein LOC101297113 [Fragaria vesca subsp. vesca]
172	FvH4_4g24690.1	Fvb4_v4.0.a1:26750136..26752117	PREDICTED: uncharacterized protein LOC101298930 isoform X2 [Fragaria vesca subsp. vesca]; tr
173	FvH4_4g24510.1	Fvb4_v4.0.a1:26640641..26643255	PREDICTED: uncharacterized protein LOC101306386 [Fragaria vesca subsp. vesca]
174	FvH4_4g25300.1	Fvb4_v4.0.a1:27139692..27142435	PREDICTED: uncharacterized protein LOC101307854 [Fragaria vesca subsp. vesca]
175	FvH4_4g24130.1	Fvb4_v4.0.a1:26404119..26404912	PREDICTED: uncharacterized protein LOC101313973 [Fragaria vesca subsp. vesca]
176	FvH4_4g24920.1	Fvb4_v4.0.a1:26861919..26862428	PREDICTED: uncharacterized protein LOC101314339 [Fragaria vesca subsp. vesca]; tr
177	FvH4_4g23980.1	Fvb4_v4.0.a1:26276437..26277509	PREDICTED: uncharacterized protein LOC105349457 [Fragaria vesca subsp. vesca]; tr
178	FvH4_4g24650.1	Fvb4_v4.0.a1:26734610..26735735	PREDICTED: uncharacterized protein LOC105349534 isoform X3 [Fragaria vesca subsp. vesca]
179	FvH4_4g24740.1	Fvb4_v4.0.a1:26773890..26774271	PREDICTED: vinorine synthase-like [Fragaria vesca subsp. vesca]
Genes within the region of QTL qFD-4C2
1	FvH4_4g34130.1	Fvb4_v4.0.a1:32083573..32086451	enoyl-CoA hydratase/isomerase D
2	FvH4_4g32620.1	Fvb4_v4.0.a1:31220991..31221920	GroES-like family protein
3	FvH4_4g30210.1	Fvb4_v4.0.a1:29958361..29960437	general regulatory factor 12
4	FvH4_4g33740.1	Fvb4_v4.0.a1:31848484..31849963	2-oxoglutarate (2OG) and Fe(II)-dependent oxygenase superfamily protein
5	FvH4_4g33730.1	Fvb4_v4.0.a1:31845974..31850033	Ran BP2/NZF zinc finger-like superfamily protein
6	FvH4_4g33960.1	Fvb4_v4.0.a1:31983679..31984290	Plant invertase/pectin methylesterase inhibitor superfamily protein
7	FvH4_4g30470.1	Fvb4_v4.0.a1:30069682..30073136	Ankyrin repeat family protein
8	FvH4_4g30750.1	Fvb4_v4.0.a1:30228084..30232352	non-ATPase subunit 9
9	FvH4_4g30020.1	Fvb4_v4.0.a1:29871754..29872888	Ribosomal protein S10p/S20e family protein
10	FvH4_4g31280.1	Fvb4_v4.0.a1:30490542..30491609	Ribosomal L18p/L5e family protein
11	FvH4_4g31170.1	Fvb4_v4.0.a1:30424337..30425129	Ribosomal L18p/L5e family protein
12	FvH4_4g31370.1	Fvb4_v4.0.a1:30550199..30551968	Ribosomal protein L34e superfamily protein
13	FvH4_4g32200.1	Fvb4_v4.0.a1:30951786..30956884	ABC-2 type transporter family protein
14	FvH4_4g30680.1	Fvb4_v4.0.a1:30199823..30200292	non-intrinsic ABC protein 7
15	FvH4_4g29340.1	Fvb4_v4.0.a1:29523175..29526779	ACT domain repeat 4
16	FvH4_4g33490.1	Fvb4_v4.0.a1:31703974..31706962	flavin-binding, kelch repeat, f box 1
17	FvH4_4g34150.1	Fvb4_v4.0.a1:32097235..32100033	ADP-ribosylation factor A1F
18	FvH4_4g31160.1	Fvb4_v4.0.a1:30420691..30424484	AGAMOUS-like 30
19	FvH4_4g31980.1	Fvb4_v4.0.a1:30851420..30856844	glyoxal oxidase-related protein
20	FvH4_4g33410.1	Fvb4_v4.0.a1:31639208..31639497	Galactose mutarotase-like superfamily protein
21	FvH4_4g33380.1	Fvb4_v4.0.a1:31612659..31617511	UDP-Glycosyltransferase / trehalose-phosphatase family protein
22	FvH4_4g30370.1	Fvb4_v4.0.a1:30039809..30044899	Glycosyl transferase, family 35
23	FvH4_4g31910.1	Fvb4_v4.0.a1:30808082..30815548	alpha-amylase-like 3
24	FvH4_4g31320.1	Fvb4_v4.0.a1:30511939..30513523	Transmembrane amino acid transporter family protein
25	FvH4_4g28960.1	Fvb4_v4.0.a1:29351347..29354256	Transmembrane amino acid transporter family protein
26	FvH4_4g33630.1	Fvb4_v4.0.a1:31805228..31810115	Ankyrin repeat family protein
27	FvH4_4g33060.1	Fvb4_v4.0.a1:31414397..31417208	anthranilate synthase beta subunit 1
28	FvH4_4g29880.1	Fvb4_v4.0.a1:29802204..29806401	Asparagine synthase family protein
29	FvH4_4g33450.1	Fvb4_v4.0.a1:31688482..31692046	semialdehyde dehydrogenase family protein
30	FvH4_4g29700.1	Fvb4_v4.0.a1:29733821..29738254	Leucine-rich repeat protein kinase family protein
31	FvH4_4g31940.1	Fvb4_v4.0.a1:30830144..30832920	unknown protein; INVOLVED IN: biological_process unknown; LOCATED IN: chloroplast; EXPRESSED IN: 24 plant structures; EXPRESSED DURING: 14 growth stages; BEST Arabidopsis thaliana protein match is: unknown protein (TAIR:AT1G27030.1); Has 540 Blast hits to 538 proteins in 187 species: Archae - 0; Bacteria - 333; Metazoa - 0; Fungi - 0; Plants - 67; Viruses - 0; Other Eukaryotes - 140 (source: NCBI…
32	FvH4_4g34210.1	Fvb4_v4.0.a1:32114072..32114548	NPK1-related protein kinase 1
33	FvH4_4g33690.1	Fvb4_v4.0.a1:31826412..31830266	ATP binding;leucine-tRNA ligases;aminoacyl-tRNA ligases;nucleotide binding;ATP binding;aminoacyl-tRNA ligases
34	FvH4_4g33700.1	Fvb4_v4.0.a1:31830932..31833022	ATP binding;leucine-tRNA ligases;aminoacyl-tRNA ligases;nucleotide binding;ATP binding;aminoacyl-tRNA ligases
35	FvH4_4g33710.1	Fvb4_v4.0.a1:31833560..31838013	ATP binding;leucine-tRNA ligases;aminoacyl-tRNA ligases;nucleotide binding;ATP binding;aminoacyl-tRNA ligases
36	FvH4_4g33720.1	Fvb4_v4.0.a1:31838417..31844993	ATP binding;leucine-tRNA ligases;aminoacyl-tRNA ligases;nucleotide binding;ATP binding;aminoacyl-tRNA ligases
37	FvH4_4g30030.1	Fvb4_v4.0.a1:29872984..29874896	Putative membrane lipoprotein
38	FvH4_4g32940.1	Fvb4_v4.0.a1:31352988..31356785	SBP (S-ribonuclease binding protein) family protein
39	FvH4_4g32920.1	Fvb4_v4.0.a1:31345516..31346794	Plant protein 1589 of unknown function
40	FvH4_4g32900.1	Fvb4_v4.0.a1:31338375..31341214	unknown protein; LOCATED IN: endomembrane system; EXPRESSED IN: 24 plant structures; EXPRESSED DURING: 15 growth stages; BEST Arabidopsis thaliana protein match is: unknown protein (TAIR:AT5G62960.1); Has 155 Blast hits to 154 proteins in 22 species: Archae - 0; Bacteria - 0; Metazoa - 10; Fungi - 4; Plants - 139; Viruses - 0; Other Eukaryotes - 2 (source: NCBI BLink).
41	FvH4_4g32950.1	Fvb4_v4.0.a1:31365315..31369278	ATP-citrate lyase A-1
42	FvH4_4g32930.1	Fvb4_v4.0.a1:31348488..31349769	RNA polymerases N / 8 kDa subunit
43	FvH4_4g28560.1	Fvb4_v4.0.a1:29176653..29185024	Protein of unknown function (DUF1262)
44	FvH4_4g28550.1	Fvb4_v4.0.a1:29174211..29176461	Protein of unknown function (DUF1262)
45	FvH4_4g28600.1	Fvb4_v4.0.a1:29193935..29199752	aminoalcoholphosphotransferase 1
46	FvH4_4g28670.1	Fvb4_v4.0.a1:29228887..29231327	F-box/RNI-like superfamily protein
47	FvH4_4g28710.1	Fvb4_v4.0.a1:29245576..29249484	LAG1 longevity assurance homolog 3
48	FvH4_4g29120.1	Fvb4_v4.0.a1:29406869..29411975	Tetratricopeptide repeat (TPR)-like superfamily protein
49	FvH4_4g29150.1	Fvb4_v4.0.a1:29416046..29418591	DNA glycosylase superfamily protein
50	FvH4_4g29710.1	Fvb4_v4.0.a1:29738012..29741474	ATPase E1
51	FvH4_4g29730.1	Fvb4_v4.0.a1:29745878..29749617	6-phosphogluconolactonase 1
52	FvH4_4g29810.1	Fvb4_v4.0.a1:29777130..29779171	cytochrome P450, family 78, subfamily A, polypeptide 5
53	FvH4_4g29910.1	Fvb4_v4.0.a1:29813453..29816361	ABI five binding protein 2
54	FvH4_4g30010.1	Fvb4_v4.0.a1:29862995..29870852	Purple acid phosphatases superfamily protein
55	FvH4_4g30090.1	Fvb4_v4.0.a1:29895814..29899721	Protein of unknown function, DUF647
56	FvH4_4g30130.1	Fvb4_v4.0.a1:29919843..29922544	alpha/beta-Hydrolases superfamily protein
57	FvH4_4g30260.1	Fvb4_v4.0.a1:29976004..29977852	calmodulin binding;purine nucleotide binding
58	FvH4_4g30390.1	Fvb4_v4.0.a1:30047985..30049928	soluble N-ethylmaleimide-sensitive factor adaptor protein 30
59	FvH4_4g30400.1	Fvb4_v4.0.a1:30049980..30052481	Purple acid phosphatases superfamily protein
60	FvH4_4g30650.1	Fvb4_v4.0.a1:30179177..30182682	Protein of unknown function (DUF1336)
61	FvH4_4g30770.1	Fvb4_v4.0.a1:30234024..30235903	unknown protein; FUNCTIONS IN: molecular_function unknown; INVOLVED IN: biological_process unknown; LOCATED IN: chloroplast; EXPRESSED IN: 23 plant structures; EXPRESSED DURING: 13 growth stages; CONTAINS InterPro DOMAIN/s: Protein of unknown function DUF3110 (InterPro:IPR021503); Has 25 Blast hits to 25 proteins in 8 species: Archae - 0; Bacteria - 0; Metazoa - 0; Fungi - 0; Plants - 25; Viruses…
62	FvH4_4g30780.1	Fvb4_v4.0.a1:30236632..30240216	VH1-interacting kinase
63	FvH4_4g30810.1	Fvb4_v4.0.a1:30247026..30253770	O-fucosyltransferase family protein
64	FvH4_4g30820.1	Fvb4_v4.0.a1:30251291..30253731	Rubisco methyltransferase family protein
65	FvH4_4g30900.1	Fvb4_v4.0.a1:30291249..30304330	EXS (ERD1/XPR1/SYG1) family protein
66	FvH4_4g30930.1	Fvb4_v4.0.a1:30310518..30315782	EXS (ERD1/XPR1/SYG1) family protein
67	FvH4_4g31010.1	Fvb4_v4.0.a1:30359108..30360980	Mitochondrial substrate carrier family protein
68	FvH4_4g31020.1	Fvb4_v4.0.a1:30362488..30364428	Mitochondrial substrate carrier family protein
69	FvH4_4g31100.1	Fvb4_v4.0.a1:30392924..30394083	PsbQ-like 2
70	FvH4_4g31130.1	Fvb4_v4.0.a1:30401954..30405488	RING/U-box superfamily protein
71	FvH4_4g31240.1	Fvb4_v4.0.a1:30486925..30488789	Glucose-methanol-choline (GMC) oxidoreductase family protein
72	FvH4_4g31290.1	Fvb4_v4.0.a1:30499449..30500970	Ribonuclease T2 family protein
73	FvH4_4g31430.1	Fvb4_v4.0.a1:30568231..30571638	CAAX amino terminal protease family protein
74	FvH4_4g31460.1	Fvb4_v4.0.a1:30584326..30589808	sphingoid base hydroxylase 2
75	FvH4_4g31470.1	Fvb4_v4.0.a1:30589997..30593674	ARM repeat superfamily protein
76	FvH4_4g31490.1	Fvb4_v4.0.a1:30600294..30602472	Haloacid dehalogenase-like hydrolase (HAD) superfamily protein
77	FvH4_4g31610.1	Fvb4_v4.0.a1:30682638..30685042	RNA-binding (RRM/RBD/RNP motifs) family protein
78	FvH4_4g31650.1	Fvb4_v4.0.a1:30700688..30701272	NAD(P)-linked oxidoreductase superfamily protein
79	FvH4_4g31670.1	Fvb4_v4.0.a1:30721986..30724467	UDP-galactose transporter 3
80	FvH4_4g31730.1	Fvb4_v4.0.a1:30753092..30759230	Leucine-rich repeat protein kinase family protein
81	FvH4_4g31740.1	Fvb4_v4.0.a1:30753145..30759303	Leucine-rich repeat protein kinase family protein
82	FvH4_4g31850.1	Fvb4_v4.0.a1:30787641..30789964	ssDNA-binding transcriptional regulator
83	FvH4_4g31900.1	Fvb4_v4.0.a1:30806820..30807840	Pectate lyase family protein
84	FvH4_4g33010.1	Fvb4_v4.0.a1:31391855..31393720	purple acid phosphatase 3
85	FvH4_4g33020.1	Fvb4_v4.0.a1:31393767..31402067	purple acid phosphatase 3
86	FvH4_4g33030.1	Fvb4_v4.0.a1:31402095..31403531	purple acid phosphatase 3
87	FvH4_4g33050.1	Fvb4_v4.0.a1:31405952..31411349	hydroxyproline-rich glycoprotein family protein
88	FvH4_4g33070.1	Fvb4_v4.0.a1:31419019..31421995	xyloglucan endotransglucosylase/hydrolase 28
89	FvH4_4g33080.1	Fvb4_v4.0.a1:31431118..31432678	Cytochrome b561/ferric reductase transmembrane protein family
90	FvH4_4g33110.1	Fvb4_v4.0.a1:31436359..31440434	Protein of unknown function (DUF1423)
91	FvH4_4g33270.1	Fvb4_v4.0.a1:31540338..31544598	Cyclin family protein
92	FvH4_4g33370.1	Fvb4_v4.0.a1:31606050..31607367	KNOX Arabidopsis thaliana meinox
93	FvH4_4g33390.1	Fvb4_v4.0.a1:31630626..31634945	MAC/Perforin domain-containing protein
94	FvH4_4g33430.1	Fvb4_v4.0.a1:31640580..31642389	RNA-dependent RNA polymerase 1
95	FvH4_4g33420.1	Fvb4_v4.0.a1:31639551..31687482	RNA-dependent RNA polymerase 1
96	FvH4_4g33460.1	Fvb4_v4.0.a1:31692253..31695358	Sec14p-like phosphatidylinositol transfer family protein
97	FvH4_4g33500.1	Fvb4_v4.0.a1:31707379..31713128	DYNAMIN-like 1C
98	FvH4_4g33560.1	Fvb4_v4.0.a1:31762632..31770639	nucleoporin 155
99	FvH4_4g33890.1	Fvb4_v4.0.a1:31930550..31932464	PLANT CADMIUM RESISTANCE 2
100	FvH4_4g33900.1	Fvb4_v4.0.a1:31933260..31935113	PLANT CADMIUM RESISTANCE 2
101	FvH4_4g33920.1	Fvb4_v4.0.a1:31957140..31958838	PLANT CADMIUM RESISTANCE 2
102	FvH4_4g33930.1	Fvb4_v4.0.a1:31969568..31973003	PLANT CADMIUM RESISTANCE 2
103	FvH4_4g34200.1	Fvb4_v4.0.a1:32112193..32113843	PLANT CADMIUM RESISTANCE 2
104	FvH4_4g33950.1	Fvb4_v4.0.a1:31982010..31982615	Plant invertase/pectin methylesterase inhibitor superfamily protein
105	FvH4_4g34030.1	Fvb4_v4.0.a1:32023324..32024559	high mobility group A
106	FvH4_4g32740.1	Fvb4_v4.0.a1:31279658..31280155	Polyketide cyclase/dehydrase and lipid transport superfamily protein
107	FvH4_4g32720.1	Fvb4_v4.0.a1:31275532..31276123	Polyketide cyclase/dehydrase and lipid transport superfamily protein
108	FvH4_4g32480.1	Fvb4_v4.0.a1:31111809..31113158	serine carboxypeptidase-like 50
109	FvH4_4g32490.1	Fvb4_v4.0.a1:31113492..31115001	serine carboxypeptidase-like 50
110	FvH4_4g32120.1	Fvb4_v4.0.a1:30916016..30920543	quiescin-sulfhydryl oxidase 1
111	FvH4_4g30140.1	Fvb4_v4.0.a1:29923642..29925836	plasmodesmata callose-binding protein 3
112	FvH4_4g31090.1	Fvb4_v4.0.a1:30390915..30392911	Protein of unknown function (DUF962)
113	FvH4_4g32530.1	Fvb4_v4.0.a1:31177405..31179271	jasmonic acid carboxyl methyltransferase
114	FvH4_4g32550.1	Fvb4_v4.0.a1:31185943..31187379	jasmonic acid carboxyl methyltransferase
115	FvH4_4g32960.1	Fvb4_v4.0.a1:31369764..31371115	jasmonic acid carboxyl methyltransferase
116	FvH4_4g32540.1	Fvb4_v4.0.a1:31181513..31183057	jasmonic acid carboxyl methyltransferase
117	FvH4_4g33440.1	Fvb4_v4.0.a1:31647153..31653645	Polynucleotide adenylyltransferase family protein
118	FvH4_4g32260.1	Fvb4_v4.0.a1:30982014..30984576	Heavy metal transport/detoxification superfamily protein
119	FvH4_4g32600.1	Fvb4_v4.0.a1:31210427..31216579	sulfate transporter 91
120	FvH4_4g32670.1	Fvb4_v4.0.a1:31248021..31251696	unknown protein; FUNCTIONS IN: molecular_function unknown; LOCATED IN: chloroplast; BEST Arabidopsis thaliana protein match is: unknown protein (TAIR:AT1G70900.1).
121	FvH4_4g34080.1	Fvb4_v4.0.a1:32051189..32056558	Protein of unknown function DUF2359, transmembrane
122	FvH4_4g34070.1	Fvb4_v4.0.a1:32046381..32051080	ARM repeat superfamily protein
123	FvH4_4g33980.1	Fvb4_v4.0.a1:31992897..31999380	Phosphoglucomutase/phosphomannomutase family protein
124	FvH4_4g33970.1	Fvb4_v4.0.a1:31989806..31992306	Plant invertase/pectin methylesterase inhibitor superfamily
125	FvH4_4g33860.1	Fvb4_v4.0.a1:31911376..31920770	FUNCTIONS IN: molecular_function unknown; INVOLVED IN: response to salt stress; EXPRESSED IN: 24 plant structures; EXPRESSED DURING: 15 growth stages; CONTAINS InterPro DOMAIN/s: Mediator complex subunit Med23 (InterPro:IPR021629).
126	FvH4_4g32970.1	Fvb4_v4.0.a1:31375755..31376930	Kelch repeat-containing F-box family protein
127	FvH4_4g32980.1	Fvb4_v4.0.a1:31376264..31376653	Kelch repeat-containing F-box family protein
128	FvH4_4g32880.1	Fvb4_v4.0.a1:31325285..31330897	RNA-binding CRS1 / YhbY (CRM) domain-containing protein
129	FvH4_4g32910.1	Fvb4_v4.0.a1:31343396..31345468	Plant-specific transcription factor YABBY family protein
130	FvH4_4g32860.1	Fvb4_v4.0.a1:31318121..31320759	Peptidase C15, pyroglutamyl peptidase I-like
131	FvH4_4g32850.1	Fvb4_v4.0.a1:31315706..31318062	Tetratricopeptide repeat (TPR)-like superfamily protein
132	FvH4_4g32840.1	Fvb4_v4.0.a1:31312560..31315628	Pectin lyase-like superfamily protein
133	FvH4_4g34300.1	Fvb4_v4.0.a1:32164923..32165489	unknown protein; BEST Arabidopsis thaliana protein match is: unknown protein (TAIR:AT1G70470.1); Has 38 Blast hits to 38 proteins in 12 species: Archae - 0; Bacteria - 0; Metazoa - 0; Fungi - 0; Plants - 37; Viruses - 0; Other Eukaryotes - 1 (source: NCBI BLink).
134	FvH4_4g34330.1	Fvb4_v4.0.a1:32177991..32182137	Protein kinase superfamily protein
135	FvH4_4g34350.1	Fvb4_v4.0.a1:32189095..32190573	similar to RCD one 2
136	FvH4_4g33300.1	Fvb4_v4.0.a1:31574167..31575019	Nucleic acid-binding, OB-fold-like protein
137	FvH4_4g28500.1	Fvb4_v4.0.a1:29119923..29122472	glucose-6-phosphate dehydrogenase 3
138	FvH4_4g33660.1	Fvb4_v4.0.a1:31814168..31816951	Rubisco methyltransferase family protein
139	FvH4_4g33650.1	Fvb4_v4.0.a1:31813036..31813590	EF hand calcium-binding protein family
140	FvH4_4g33200.1	Fvb4_v4.0.a1:31499337..31512695	THO2
141	FvH4_4g33550.1	Fvb4_v4.0.a1:31757999..31761605	UDP-3-O-acyl N-acetylglycosamine deacetylase family protein
142	FvH4_4g28540.1	Fvb4_v4.0.a1:29134078..29152260	ARM repeat superfamily protein
143	FvH4_4g28590.1	Fvb4_v4.0.a1:29190528..29193803	unknown protein; CONTAINS InterPro DOMAIN/s: Protein of unknown function DUF2232, membrane (InterPro:IPR018710); Has 285 Blast hits to 285 proteins in 90 species: Archae - 0; Bacteria - 140; Metazoa - 0; Fungi - 0; Plants - 40; Viruses - 0; Other Eukaryotes - 105 (source: NCBI BLink).
144	FvH4_4g28680.1	Fvb4_v4.0.a1:29231467..29238062	Phosphoribulokinase / Uridine kinase family
145	FvH4_4g28730.1	Fvb4_v4.0.a1:29252114..29252695	Acyl-CoA N-acyltransferases (NAT) superfamily protein
146	FvH4_4g28740.1	Fvb4_v4.0.a1:29253879..29259154	TCP-1/cpn60 chaperonin family protein
147	FvH4_4g29660.1	Fvb4_v4.0.a1:29693538..29700764	DNA binding
148	FvH4_4g29840.1	Fvb4_v4.0.a1:29787000..29789429	SPIRAL1-like1
149	FvH4_4g29850.1	Fvb4_v4.0.a1:29790306..29792296	methyl esterase 13
150	FvH4_4g29860.1	Fvb4_v4.0.a1:29792355..29797305	RNA helicase family protein
151	FvH4_4g30160.1	Fvb4_v4.0.a1:29931418..29934782	Tetratricopeptide repeat (TPR)-like superfamily protein
152	FvH4_4g30180.1	Fvb4_v4.0.a1:29940480..29944697	FUNCTIONS IN: molecular_function unknown; INVOLVED IN: regulation of transcription; LOCATED IN: nucleus, H4/H2A histone acetyltransferase complex; EXPRESSED IN: 23 plant structures; EXPRESSED DURING: 15 growth stages; CONTAINS InterPro DOMAIN/s: CT20 (InterPro:IPR012423); Has 60 Blast hits to 60 proteins in 27 species: Archae - 0; Bacteria - 0; Metazoa - 26; Fungi - 2; Plants - 30; Viruses - 0; O…
153	FvH4_4g30220.1	Fvb4_v4.0.a1:29961643..29962818	Pentatricopeptide repeat (PPR) superfamily protein
154	FvH4_4g30300.1	Fvb4_v4.0.a1:30002207..30006753	Cobalamin biosynthesis CobW-like protein
155	FvH4_4g30970.1	Fvb4_v4.0.a1:30336293..30338040	FKBP-like peptidyl-prolyl cis-trans isomerase family protein
156	FvH4_4g30310.1	Fvb4_v4.0.a1:30007904..30012341	beta glucosidase 40
157	FvH4_4g30340.1	Fvb4_v4.0.a1:30018691..30021568	FUNCTIONS IN: molecular_function unknown; INVOLVED IN: biological_process unknown; LOCATED IN: cellular_component unknown; EXPRESSED IN: 24 plant structures; EXPRESSED DURING: 15 growth stages; BEST Arabidopsis thaliana protein match is: ELM2 domain-containing protein (TAIR:AT2G03470.1); Has 161 Blast hits to 161 proteins in 17 species: Archae - 0; Bacteria - 0; Metazoa - 1; Fungi - 4; Plants - 1…
158	FvH4_4g30410.1	Fvb4_v4.0.a1:30052823..30053149	CLAVATA3/ESR-RELATED 9
159	FvH4_4g30350.1	Fvb4_v4.0.a1:30024749..30026443	C2H2-like zinc finger protein
160	FvH4_4g30620.1	Fvb4_v4.0.a1:30139516..30142659	Amino acid kinase family protein
161	FvH4_4g30700.1	Fvb4_v4.0.a1:30204211..30206272	Prefoldin chaperone subunit family protein
162	FvH4_4g30790.1	Fvb4_v4.0.a1:30240426..30242690	emp24/gp25L/p24 family/GOLD family protein
163	FvH4_4g31050.1	Fvb4_v4.0.a1:30372241..30373806	SET domain protein 35
164	FvH4_4g30980.1	Fvb4_v4.0.a1:30339345..30340745	Arabinanase/levansucrase/invertase
165	FvH4_4g30990.1	Fvb4_v4.0.a1:30345071..30346435	Arabinanase/levansucrase/invertase
166	FvH4_4g31190.1	Fvb4_v4.0.a1:30448941..30451197	myb domain protein 117
167	FvH4_4g31250.1	Fvb4_v4.0.a1:30488996..30489661	RING/U-box superfamily protein
168	FvH4_4g31270.1	Fvb4_v4.0.a1:30490484..30496698	galactosyltransferase1
169	FvH4_4g31500.1	Fvb4_v4.0.a1:30603060..30606059	cullin 3
170	FvH4_4g31440.1	Fvb4_v4.0.a1:30574538..30579240	S-adenosyl-L-methionine-dependent methyltransferases superfamily protein
171	FvH4_4g31420.1	Fvb4_v4.0.a1:30563842..30566028	NAC (No Apical Meristem) domain transcriptional regulator superfamily protein
172	FvH4_4g31550.1	Fvb4_v4.0.a1:30631475..30633190	Pentatricopeptide repeat (PPR) superfamily protein
173	FvH4_4g31570.1	Fvb4_v4.0.a1:30641130..30641675	unknown protein; BEST Arabidopsis thaliana protein match is: unknown protein (TAIR:AT1G69760.1); Has 47 Blast hits to 47 proteins in 13 species: Archae - 0; Bacteria - 0; Metazoa - 0; Fungi - 7; Plants - 34; Viruses - 0; Other Eukaryotes - 6 (source: NCBI BLink).
174	FvH4_4g31590.1	Fvb4_v4.0.a1:30671305..30674504	Cyclophilin-like peptidyl-prolyl cis-trans isomerase family protein
175	FvH4_4g31600.1	Fvb4_v4.0.a1:30679564..30681070	basic helix-loop-helix (bHLH) DNA-binding superfamily protein
176	FvH4_4g31870.1	Fvb4_v4.0.a1:30799025..30802585	Protein of unknown function (DUF1664)
177	FvH4_4g32080.1	Fvb4_v4.0.a1:30900680..30901922	homeobox protein 54
178	FvH4_4g32090.1	Fvb4_v4.0.a1:30902150..30904934	Regulator of chromosome condensation (RCC1) family protein
179	FvH4_4g32100.1	Fvb4_v4.0.a1:30904922..30909052	5'-AMP-activated protein kinase-related
180	FvH4_4g32510.1	Fvb4_v4.0.a1:31166934..31169917	nudix hydrolase homolog 25
181	FvH4_4g32360.1	Fvb4_v4.0.a1:31050933..31051493	unknown protein; Has 20 Blast hits to 20 proteins in 10 species: Archae - 0; Bacteria - 0; Metazoa - 0; Fungi - 0; Plants - 20; Viruses - 0; Other Eukaryotes - 0 (source: NCBI BLink).
182	FvH4_4g33230.1	Fvb4_v4.0.a1:31520279..31522669	lectin protein kinase family protein
183	FvH4_4g30190.1	Fvb4_v4.0.a1:29945654..29946544	F-box and associated interaction domains-containing protein
184	FvH4_4g33150.1	Fvb4_v4.0.a1:31463098..31467128	Methyltransferase family protein
185	FvH4_4g33610.1	Fvb4_v4.0.a1:31796259..31796584	RING/U-box superfamily protein
186	FvH4_4g33600.1	Fvb4_v4.0.a1:31795927..31796895	RING/U-box superfamily protein
187	FvH4_4g34250.1	Fvb4_v4.0.a1:32137312..32142837	DC1 domain-containing protein
188	FvH4_4g34260.1	Fvb4_v4.0.a1:32143451..32146571	DC1 domain-containing protein
189	FvH4_4g34230.1	Fvb4_v4.0.a1:32127700..32130967	unknown protein; FUNCTIONS IN: molecular_function unknown; INVOLVED IN: biological_process unknown; LOCATED IN: endomembrane system; EXPRESSED IN: 6 plant structures; EXPRESSED DURING: petal differentiation and expansion stage, E expanded cotyledon stage, D bilateral stage; Has 35333 Blast hits to 34131 proteins in 2444 species: Archae - 798; Bacteria - 22429; Metazoa - 974; Fungi - 991; Plants -…
190	FvH4_4g34160.1	Fvb4_v4.0.a1:32102290..32104242	galactinol synthase 4
191	FvH4_4g34170.1	Fvb4_v4.0.a1:32105225..32106330	galactinol synthase 4
192	FvH4_4g34140.1	Fvb4_v4.0.a1:32089631..32096817	vacuolar protein sorting 34
193	FvH4_4g34120.1	Fvb4_v4.0.a1:32079121..32083368	Pectin lyase-like superfamily protein
194	FvH4_4g33000.1	Fvb4_v4.0.a1:31387501..31390902	Plant protein of unknown function (DUF828)
195	FvH4_4g32990.1	Fvb4_v4.0.a1:31381070..31386601	NSP-interacting kinase 3
196	FvH4_4g30710.1	Fvb4_v4.0.a1:30206476..30207548	PEBP (phosphatidylethanolamine-binding protein) family protein
197	FvH4_4g33330.1	Fvb4_v4.0.a1:31580346..31582904	Peptidase C12, ubiquitin carboxyl-terminal hydrolase 1
198	FvH4_4g33120.1	Fvb4_v4.0.a1:31443461..31447309	zinc finger protein 4
199	FvH4_4g33670.1	Fvb4_v4.0.a1:31817351..31817752	unknown protein; BEST Arabidopsis thaliana protein match is: unknown protein (TAIR:AT1G24600.1); Has 22 Blast hits to 22 proteins in 5 species: Archae - 0; Bacteria - 0; Metazoa - 0; Fungi - 0; Plants - 22; Viruses - 0; Other Eukaryotes - 0 (source: NCBI BLink).
200	FvH4_4g33260.1	Fvb4_v4.0.a1:31537778..31539705	RNA-binding (RRM/RBD/RNP motifs) family protein
201	FvH4_4g33240.1	Fvb4_v4.0.a1:31528493..31533289	CONTAINS InterPro DOMAIN/s: Membrane protein,Tapt1/CMV receptor (InterPro:IPR008010); Has 447 Blast hits to 428 proteins in 176 species: Archae - 0; Bacteria - 0; Metazoa - 190; Fungi - 133; Plants - 49; Viruses - 0; Other Eukaryotes - 75 (source: NCBI BLink).
202	FvH4_4g33360.1	Fvb4_v4.0.a1:31601764..31604719	heat shock transcription factor A8
203	FvH4_4g33400.1	Fvb4_v4.0.a1:31636002..31637814	S-adenosyl-L-methionine-dependent methyltransferases superfamily protein
204	FvH4_4g33530.1	Fvb4_v4.0.a1:31752054..31755458	Zinc finger, C3HC4 type (RING finger) family protein
205	FvH4_4g33040.1	Fvb4_v4.0.a1:31403288..31405796	2-oxoglutarate (2OG) and Fe(II)-dependent oxygenase superfamily protein
206	FvH4_4g28690.1	Fvb4_v4.0.a1:29241742..29243503	Peroxidase superfamily protein
207	FvH4_4g28800.1	Fvb4_v4.0.a1:29292647..29303434	magnesium ion binding;thiamin pyrophosphate binding;hydro-lyases;catalytics;2-succinyl-5-enolpyruvyl-6-hydroxy-3-cyclohexene-1-carboxylic-acid synthases
208	FvH4_4g28890.1	Fvb4_v4.0.a1:29320987..29324365	WPP domain-interacting protein 2
209	FvH4_4g28910.1	Fvb4_v4.0.a1:29332060..29335738	basic helix-loop-helix (bHLH) DNA-binding superfamily protein
210	FvH4_4g28920.1	Fvb4_v4.0.a1:29336183..29340440	pentatricopeptide (PPR) repeat-containing protein
211	FvH4_4g28940.1	Fvb4_v4.0.a1:29341251..29345588	Armadillo/beta-catenin-like repeat family protein
212	FvH4_4g30240.1	Fvb4_v4.0.a1:29968650..29969774	Protein of unknown function (DUF295)
213	FvH4_4g28970.1	Fvb4_v4.0.a1:29354368..29362365	male gametophyte defective 3
214	FvH4_4g29230.1	Fvb4_v4.0.a1:29449184..29452019	BES1-interacting Myc-like protein 2
215	FvH4_4g29260.1	Fvb4_v4.0.a1:29460674..29466333	Prolyl oligopeptidase family protein
216	FvH4_4g29270.1	Fvb4_v4.0.a1:29466728..29469378	BSD domain-containing protein
217	FvH4_4g29350.1	Fvb4_v4.0.a1:29530467..29534261	Chaperone DnaJ-domain superfamily protein
218	FvH4_4g29570.1	Fvb4_v4.0.a1:29647333..29652931	FUNCTIONS IN: molecular_function unknown; INVOLVED IN: biological_process unknown; LOCATED IN: cellular_component unknown; EXPRESSED IN: 23 plant structures; EXPRESSED DURING: 13 growth stages; CONTAINS InterPro DOMAIN/s: Nop14-like protein (InterPro:IPR007276); Has 69842 Blast hits to 35213 proteins in 1572 species: Archae - 363; Bacteria - 20593; Metazoa - 20851; Fungi - 8010; Plants - 2912; Vi…
219	FvH4_4g29580.1	Fvb4_v4.0.a1:29654953..29656598	Adenine nucleotide alpha hydrolases-like superfamily protein
220	FvH4_4g29600.1	Fvb4_v4.0.a1:29661163..29664398	K-box region and MADS-box transcription factor family protein
221	FvH4_4g29630.1	Fvb4_v4.0.a1:29674307..29675284	unknown protein; BEST Arabidopsis thaliana protein match is: unknown protein (TAIR:AT3G13980.1); Has 173 Blast hits to 172 proteins in 54 species: Archae - 0; Bacteria - 0; Metazoa - 25; Fungi - 33; Plants - 84; Viruses - 2; Other Eukaryotes - 29 (source: NCBI BLink).
222	FvH4_4g29640.1	Fvb4_v4.0.a1:29681151..29685791	Squamosa promoter-binding protein-like (SBP domain) transcription factor family protein
223	FvH4_4g29720.1	Fvb4_v4.0.a1:29741622..29745242	fructokinase-like 2
224	FvH4_4g29740.1	Fvb4_v4.0.a1:29754557..29758424	Uncharacterised protein family UPF0090
225	FvH4_4g29800.1	Fvb4_v4.0.a1:29767914..29775827	Protein kinase superfamily protein
226	FvH4_4g30080.1	Fvb4_v4.0.a1:29893569..29895524	Pentatricopeptide repeat (PPR) superfamily protein
227	FvH4_4g30360.1	Fvb4_v4.0.a1:30030743..30034174	WRKY DNA-binding protein 57
228	FvH4_4g30460.1	Fvb4_v4.0.a1:30064910..30068774	RING/U-box superfamily protein
229	FvH4_4g30490.1	Fvb4_v4.0.a1:30075345..30080822	appr-1-p processing enzyme family protein
230	FvH4_4g30520.1	Fvb4_v4.0.a1:30089012..30094599	Plant protein of unknown function (DUF863)
231	FvH4_4g30560.1	Fvb4_v4.0.a1:30117723..30120099	chorismate mutase 3
232	FvH4_4g30570.1	Fvb4_v4.0.a1:30121123..30125613	Protein of unknown function (DUF155)
233	FvH4_4g30590.1	Fvb4_v4.0.a1:30125614..30127890	homologue of bacterial MinE 1
234	FvH4_4g30600.1	Fvb4_v4.0.a1:30128233..30134563	Transducin/WD40 repeat-like superfamily protein
235	FvH4_4g30660.1	Fvb4_v4.0.a1:30188889..30194038	DHHC-type zinc finger family protein
236	FvH4_4g30730.1	Fvb4_v4.0.a1:30215319..30219540	Argonaute family protein
237	FvH4_4g30740.1	Fvb4_v4.0.a1:30222013..30226517	Early-responsive to dehydration stress protein (ERD4)
238	FvH4_4g30940.1	Fvb4_v4.0.a1:30315891..30320032	EXS (ERD1/XPR1/SYG1) family protein
239	FvH4_4g31070.1	Fvb4_v4.0.a1:30387329..30388714	NAC-like, activated by AP3/PI
240	FvH4_4g31080.1	Fvb4_v4.0.a1:30389443..30391671	cytochrome P450, family 704, subfamily B, polypeptide 1
241	FvH4_4g31120.1	Fvb4_v4.0.a1:30397212..30401314	S-adenosyl-L-methionine-dependent methyltransferases superfamily protein
242	FvH4_4g31140.1	Fvb4_v4.0.a1:30415510..30417353	expansin A1
243	FvH4_4g31230.1	Fvb4_v4.0.a1:30484757..30486618	Homeodomain-like superfamily protein
244	FvH4_4g31350.1	Fvb4_v4.0.a1:30538102..30539136	zinc finger homeodomain 1
245	FvH4_4g31510.1	Fvb4_v4.0.a1:30606198..30608660	Mog1/PsbP/DUF1795-like photosystem II reaction center PsbP family protein
246	FvH4_4g31530.1	Fvb4_v4.0.a1:30622721..30624318	HVA22 homologue C
247	FvH4_4g31640.1	Fvb4_v4.0.a1:30695938..30698650	Homeobox-leucine zipper protein family
248	FvH4_4g31780.1	Fvb4_v4.0.a1:30765468..30767930	Cystathionine beta-synthase (CBS) protein
249	FvH4_4g31760.1	Fvb4_v4.0.a1:30761773..30764918	Cystathionine beta-synthase (CBS) protein
250	FvH4_4g31770.1	Fvb4_v4.0.a1:30761985..30764508	Cystathionine beta-synthase (CBS) protein
251	FvH4_4g32040.1	Fvb4_v4.0.a1:30875652..30879476	nitrate transporter 1:2
252	FvH4_4g32110.1	Fvb4_v4.0.a1:30910651..30913098	nitrate transporter 1.7
253	FvH4_4g34370.1	Fvb4_v4.0.a1:32199390..32200271	Protein of unknown function (DUF1645)
254	FvH4_4g33750.1	Fvb4_v4.0.a1:31853843..31856854	MMS ZWEI homologue 2
255	FvH4_4g33760.1	Fvb4_v4.0.a1:31859023..31861759	Caleosin-related family protein
256	FvH4_4g33940.1	Fvb4_v4.0.a1:31973227..31977016	glycosyl hydrolase 9B1
257	FvH4_4g34050.1	Fvb4_v4.0.a1:32026938..32030818	Protein kinase superfamily protein
258	FvH4_4g34090.1	Fvb4_v4.0.a1:32051203..32052236	inorganic carbon transport protein-related
259	FvH4_4g32830.1	Fvb4_v4.0.a1:31310158..31312311	unknown protein; FUNCTIONS IN: molecular_function unknown; INVOLVED IN: biological_process unknown; LOCATED IN: mitochondrion; EXPRESSED IN: sperm cell, male gametophyte, pollen tube; EXPRESSED DURING: L mature pollen stage, M germinated pollen stage; BEST Arabidopsis thaliana protein match is: unknown protein (TAIR:AT1G23150.1); Has 143 Blast hits to 143 proteins in 17 species: Archae - 0; Bacte…
260	FvH4_4g32810.1	Fvb4_v4.0.a1:31297875..31299678	Calcium-dependent lipid-binding (CaLB domain) family protein
261	FvH4_4g32820.1	Fvb4_v4.0.a1:31301858..31305612	phosphoglucomutase, putative / glucose phosphomutase, putative
262	FvH4_4g32780.1	Fvb4_v4.0.a1:31290897..31293306	MLP-like protein 28
263	FvH4_4g32770.1	Fvb4_v4.0.a1:31287144..31287682	MLP-like protein 28
264	FvH4_4g32750.1	Fvb4_v4.0.a1:31280145..31282172	MLP-like protein 28
265	FvH4_4g32800.1	Fvb4_v4.0.a1:31296415..31296633	MLP-like protein 31
266	FvH4_4g32450.1	Fvb4_v4.0.a1:31082650..31086900	Auxin efflux carrier family protein
267	FvH4_4g32430.1	Fvb4_v4.0.a1:31070396..31074330	TPX2 (targeting protein for Xklp2) protein family
268	FvH4_4g32320.1	Fvb4_v4.0.a1:31018309..31028071	FORMS APLOID AND BINUCLEATE CELLS 1C
269	FvH4_4g32300.1	Fvb4_v4.0.a1:31012519..31015352	ARM repeat superfamily protein
270	FvH4_4g32270.1	Fvb4_v4.0.a1:30988475..30991832	Cupredoxin superfamily protein
271	FvH4_4g32250.1	Fvb4_v4.0.a1:30971969..30977010	Heavy metal transport/detoxification superfamily protein
272	FvH4_4g32230.1	Fvb4_v4.0.a1:30964940..30966487	Tetratricopeptide repeat (TPR)-like superfamily protein
273	FvH4_4g32220.1	Fvb4_v4.0.a1:30961428..30964757	Core-2/I-branching beta-1,6-N-acetylglucosaminyltransferase family protein
274	FvH4_4g32210.1	Fvb4_v4.0.a1:30957908..30960862	RNA polymerase II transcription elongation factor
275	FvH4_4g32170.1	Fvb4_v4.0.a1:30940283..30942586	Auxin efflux carrier family protein
276	FvH4_4g32140.1	Fvb4_v4.0.a1:30924952..30931036	unknown protein; FUNCTIONS IN: molecular_function unknown; INVOLVED IN: biological_process unknown; LOCATED IN: endomembrane system; BEST Arabidopsis thaliana protein match is: unknown protein (TAIR:AT2G12400.1); Has 173 Blast hits to 169 proteins in 21 species: Archae - 0; Bacteria - 0; Metazoa - 3; Fungi - 0; Plants - 165; Viruses - 0; Other Eukaryotes - 5 (source: NCBI BLink).
277	FvH4_4g29080.1	Fvb4_v4.0.a1:29395931..29396449	UDP-glucosyl transferase 89B1
278	FvH4_4g33280.1	Fvb4_v4.0.a1:31551012..31556615	Protein of unknown function (DUF1712)
279	FvH4_4g32130.1	Fvb4_v4.0.a1:30920541..30923149	RING/FYVE/PHD zinc finger superfamily protein
280	FvH4_4g32160.1	Fvb4_v4.0.a1:30935023..30937856	ribose-5-phosphate isomerase 2
281	FvH4_4g32180.1	Fvb4_v4.0.a1:30948345..30948812	unknown protein; BEST Arabidopsis thaliana protein match is: unknown protein (TAIR:AT1G15010.1); Has 73 Blast hits to 73 proteins in 12 species: Archae - 0; Bacteria - 0; Metazoa - 0; Fungi - 0; Plants - 73; Viruses - 0; Other Eukaryotes - 0 (source: NCBI BLink).
282	FvH4_4g32190.1	Fvb4_v4.0.a1:30950709..30951179	unknown protein; BEST Arabidopsis thaliana protein match is: unknown protein (TAIR:AT1G15010.1); Has 73 Blast hits to 73 proteins in 12 species: Archae - 0; Bacteria - 0; Metazoa - 0; Fungi - 0; Plants - 73; Viruses - 0; Other Eukaryotes - 0 (source: NCBI BLink).
283	FvH4_4g32310.1	Fvb4_v4.0.a1:31018306..31020324	Encodes a protein whose expression is responsive to nematode infection.
284	FvH4_4g32330.1	Fvb4_v4.0.a1:31032362..31036460	quinolinate phoshoribosyltransferase
285	FvH4_4g32380.1	Fvb4_v4.0.a1:31056667..31059971	NHL domain-containing protein
286	FvH4_4g32390.1	Fvb4_v4.0.a1:31058590..31059693	NHL domain-containing protein
287	FvH4_4g32460.1	Fvb4_v4.0.a1:31094964..31097250	homeobox-leucine zipper protein 17
288	FvH4_4g32470.1	Fvb4_v4.0.a1:31101291..31111003	DEAD/DEAH box RNA helicase family protein
289	FvH4_4g32570.1	Fvb4_v4.0.a1:31193825..31203546	P-loop containing nucleoside triphosphate hydrolases superfamily protein
290	FvH4_4g32580.1	Fvb4_v4.0.a1:31203954..31207175	SEC12P-like 2 protein
291	FvH4_4g32630.1	Fvb4_v4.0.a1:31223940..31229500	O-fucosyltransferase family protein
292	FvH4_4g32640.1	Fvb4_v4.0.a1:31230444..31233778	phytanoyl-CoA dioxygenase (PhyH) family protein
293	FvH4_4g32660.1	Fvb4_v4.0.a1:31244149..31245502	Homeodomain-like superfamily protein
294	FvH4_4g32680.1	Fvb4_v4.0.a1:31258558..31260402	Tetratricopeptide repeat (TPR)-like superfamily protein
295	FvH4_4g32700.1	Fvb4_v4.0.a1:31267277..31267875	MLP-like protein 329
296	FvH4_4g34110.1	Fvb4_v4.0.a1:32063138..32064973	GRAS family transcription factor family protein
297	FvH4_4g34060.1	Fvb4_v4.0.a1:32039918..32044473	ENTH/ANTH/VHS superfamily protein
298	FvH4_4g33880.1	Fvb4_v4.0.a1:31925831..31929607	RNI-like superfamily protein
299	FvH4_4g33870.1	Fvb4_v4.0.a1:31921767..31925742	O-Glycosyl hydrolases family 17 protein
300	FvH4_4g33820.1	Fvb4_v4.0.a1:31887461..31890614	plant UBX domain-containing protein 2
301	FvH4_4g33800.1	Fvb4_v4.0.a1:31880373..31883174	plasmodesmata-located protein 6
302	FvH4_4g33680.1	Fvb4_v4.0.a1:31824439..31826486	nudix hydrolase homolog 17
303	FvH4_4g33570.1	Fvb4_v4.0.a1:31770975..31777932	ARM repeat superfamily protein
304	FvH4_4g33520.1	Fvb4_v4.0.a1:31745583..31750805	cleavage and polyadenylation specificity factor 73 kDa subunit-II
305	FvH4_4g33480.1	Fvb4_v4.0.a1:31701532..31702479	unknown protein; FUNCTIONS IN: molecular_function unknown; INVOLVED IN: biological_process unknown; LOCATED IN: chloroplast; Has 120 Blast hits to 120 proteins in 52 species: Archae - 0; Bacteria - 80; Metazoa - 0; Fungi - 0; Plants - 24; Viruses - 0; Other Eukaryotes - 16 (source: NCBI BLink).
306	FvH4_4g33470.1	Fvb4_v4.0.a1:31695880..31700218	response regulator 14
307	FvH4_4g33350.1	Fvb4_v4.0.a1:31592018..31594143	vacuolar iron transporter 1
308	FvH4_4g33340.1	Fvb4_v4.0.a1:31589092..31591136	vacuolar iron transporter 1
309	FvH4_4g33250.1	Fvb4_v4.0.a1:31534396..31536763	PLATZ transcription factor family protein
310	FvH4_4g33170.1	Fvb4_v4.0.a1:31472967..31481420	Leucine-rich repeat protein kinase family protein
311	FvH4_4g33130.1	Fvb4_v4.0.a1:31454761..31460531	CHASE domain containing histidine kinase protein
312	FvH4_4g32070.1	Fvb4_v4.0.a1:30897115..30899493	FUNCTIONS IN: molecular_function unknown; INVOLVED IN: biological_process unknown; LOCATED IN: chloroplast; EXPRESSED IN: 21 plant structures; EXPRESSED DURING: 13 growth stages; CONTAINS InterPro DOMAIN/s: Putative small multi-drug export (InterPro:IPR009577); Has 405 Blast hits to 405 proteins in 185 species: Archae - 65; Bacteria - 295; Metazoa - 0; Fungi - 0; Plants - 23; Viruses - 0; Other E…
313	FvH4_4g31970.1	Fvb4_v4.0.a1:30846704..30850373	PAS/LOV protein B
314	FvH4_4g31750.1	Fvb4_v4.0.a1:30760604..30761913	Pentatricopeptide repeat (PPR) superfamily protein
315	FvH4_4g31720.1	Fvb4_v4.0.a1:30746575..30751396	IQ-domain 29
316	FvH4_4g31690.1	Fvb4_v4.0.a1:30733197..30735281	protein kinase 2B
317	FvH4_4g31680.1	Fvb4_v4.0.a1:30729814..30733276	protein kinase 2B
318	FvH4_4g31660.1	Fvb4_v4.0.a1:30714458..30719725	myb domain protein 88
319	FvH4_4g31620.1	Fvb4_v4.0.a1:30685366..30691242	sucrose transporter 2
320	FvH4_4g31560.1	Fvb4_v4.0.a1:30633310..30635340	mucin-related
321	FvH4_4g31480.1	Fvb4_v4.0.a1:30595435..30599074	Protein of unknown function (DUF616)
322	FvH4_4g31450.1	Fvb4_v4.0.a1:30580488..30582002	phytochrome kinase substrate 1
323	FvH4_4g31330.1	Fvb4_v4.0.a1:30518881..30522934	GDA1/CD39 nucleoside phosphatase family protein
324	FvH4_4g31300.1	Fvb4_v4.0.a1:30502482..30508748	Pentatricopeptide repeat (PPR) superfamily protein
325	FvH4_4g31180.1	Fvb4_v4.0.a1:30425334..30426345	Mitochondrial transcription termination factor family protein
326	FvH4_4g31060.1	Fvb4_v4.0.a1:30373994..30381826	ATP/GTP-binding protein family
327	FvH4_4g30950.1	Fvb4_v4.0.a1:30326071..30328703	fucosyltransferase 1
328	FvH4_4g30920.1	Fvb4_v4.0.a1:30305586..30310261	EXS (ERD1/XPR1/SYG1) family protein
329	FvH4_4g30640.1	Fvb4_v4.0.a1:30176108..30179353	WRKY DNA-binding protein 3
330	FvH4_4g30580.1	Fvb4_v4.0.a1:30121147..30122967	Protein of unknown function, DUF538
331	FvH4_4g30550.1	Fvb4_v4.0.a1:30110058..30116547	Glycosyltransferase family 61 protein
332	FvH4_4g30540.1	Fvb4_v4.0.a1:30107093..30109413	Glycosyltransferase family 61 protein
333	FvH4_4g30510.1	Fvb4_v4.0.a1:30084248..30086368	Pentatricopeptide repeat (PPR) superfamily protein
334	FvH4_4g30500.1	Fvb4_v4.0.a1:30080972..30083974	uvrB/uvrC motif-containing protein
335	FvH4_4g30480.1	Fvb4_v4.0.a1:30073475..30075093	unknown protein; Has 38 Blast hits to 38 proteins in 17 species: Archae - 0; Bacteria - 0; Metazoa - 0; Fungi - 0; Plants - 38; Viruses - 0; Other Eukaryotes - 0 (source: NCBI BLink).
336	FvH4_4g30250.1	Fvb4_v4.0.a1:29970115..29975361	QUASIMODO2 LIKE 2
337	FvH4_4g30100.1	Fvb4_v4.0.a1:29901955..29915712	ureide permease 2
338	FvH4_4g30000.1	Fvb4_v4.0.a1:29859633..29863080	magnesium transporter 3
339	FvH4_4g29990.1	Fvb4_v4.0.a1:29853142..29856642	unknown protein; FUNCTIONS IN: molecular_function unknown; INVOLVED IN: biological_process unknown; LOCATED IN: cellular_component unknown; EXPRESSED IN: male gametophyte, pollen tube; EXPRESSED DURING: L mature pollen stage, M germinated pollen stage; BEST Arabidopsis thaliana protein match is: unknown protein (TAIR:AT1G74220.1); Has 87 Blast hits to 87 proteins in 11 species: Archae - 0; Bacter…
340	FvH4_4g29890.1	Fvb4_v4.0.a1:29807340..29810409	Nuclear transport factor 2 (NTF2) family protein with RNA binding (RRM-RBD-RNP motifs) domain
341	FvH4_4g29870.1	Fvb4_v4.0.a1:29797766..29801539	cell division cycle 48B
342	FvH4_4g29830.1	Fvb4_v4.0.a1:29784927..29786984	coenzyme Q biosynthesis Coq4 family protein / ubiquinone biosynthesis Coq4 family protein
343	FvH4_4g29620.1	Fvb4_v4.0.a1:29667676..29669084	K-box region and MADS-box transcription factor family protein
344	FvH4_4g29330.1	Fvb4_v4.0.a1:29505722..29513257	sulphotransferase 12
345	FvH4_4g29780.1	Fvb4_v4.0.a1:29764511..29764840	sulphotransferase 12
346	FvH4_4g29320.1	Fvb4_v4.0.a1:29502816..29505122	Translin family protein
347	FvH4_4g29300.1	Fvb4_v4.0.a1:29485629..29488898	D-aminoacyl-tRNA deacylases
348	FvH4_4g29290.1	Fvb4_v4.0.a1:29474121..29478976	18S pre-ribosomal assembly protein gar2-related
349	FvH4_4g29190.1	Fvb4_v4.0.a1:29432476..29435755	phosphoinositide 4-kinase gamma 7
350	FvH4_4g29020.1	Fvb4_v4.0.a1:29378973..29385206	Chaperone protein htpG family protein
351	FvH4_4g28790.1	Fvb4_v4.0.a1:29290750..29291984	zinc transporter 7 precursor
352	FvH4_4g34320.1	Fvb4_v4.0.a1:32175362..32177969	basic helix-loop-helix (bHLH) DNA-binding superfamily protein
353	FvH4_4g28530.1	Fvb4_v4.0.a1:29133148..29133819	GRAM domain family protein
354	FvH4_4g29670.1	Fvb4_v4.0.a1:29701097..29703240	F-box family protein with a domain of unknown function (DUF295)
355	FvH4_4g29500.1	Fvb4_v4.0.a1:29608486..29610822	Cytochrome P450 superfamily protein
356	FvH4_4g29430.1	Fvb4_v4.0.a1:29560120..29562073	Cytochrome P450 superfamily protein
357	FvH4_4g29490.1	Fvb4_v4.0.a1:29595290..29606146	Cytochrome P450 superfamily protein
358	FvH4_4g29160.1	Fvb4_v4.0.a1:29419451..29421540	Cytochrome P450 superfamily protein
359	FvH4_4g29420.1	Fvb4_v4.0.a1:29556373..29558423	Cytochrome P450 superfamily protein
360	FvH4_4g29440.1	Fvb4_v4.0.a1:29565065..29567269	Cytochrome P450 superfamily protein
361	FvH4_4g29450.1	Fvb4_v4.0.a1:29569633..29571456	Cytochrome P450 superfamily protein
362	FvH4_4g29480.1	Fvb4_v4.0.a1:29583310..29594589	Cytochrome P450 superfamily protein
363	FvH4_4g29370.1	Fvb4_v4.0.a1:29534925..29537886	Cytochrome P450 superfamily protein
364	FvH4_4g29750.1	Fvb4_v4.0.a1:29759820..29761290	Glycosyl hydrolase superfamily protein
365	FvH4_4g31990.1	Fvb4_v4.0.a1:30857220..30861682	glutamate receptor 2.8
366	FvH4_4g34010.1	Fvb4_v4.0.a1:32012931..32013515	unknown protein; Has 1719 Blast hits to 1091 proteins in 184 species: Archae - 5; Bacteria - 24; Metazoa - 559; Fungi - 169; Plants - 192; Viruses - 1; Other Eukaryotes - 769 (source: NCBI BLink).
367	FvH4_4g30290.1	Fvb4_v4.0.a1:30000213..30003431	NAC domain containing protein 41
368	FvH4_4g32560.1	Fvb4_v4.0.a1:31189676..31192636	disease resistance family protein / LRR family protein
369	FvH4_4g29000.1	Fvb4_v4.0.a1:29370785..29375086	proton-dependent oligopeptide transport (POT) family protein
370	FvH4_4g29130.1	Fvb4_v4.0.a1:29412539..29412784	unknown protein; FUNCTIONS IN: molecular_function unknown; INVOLVED IN: biological_process unknown; LOCATED IN: plasma membrane; EXPRESSED IN: 21 plant structures; EXPRESSED DURING: 11 growth stages; Has 16 Blast hits to 16 proteins in 8 species: Archae - 0; Bacteria - 0; Metazoa - 0; Fungi - 0; Plants - 16; Viruses - 0; Other Eukaryotes - 0 (source: NCBI BLink).
371	FvH4_4g33790.1	Fvb4_v4.0.a1:31875183..31877761	DA1-related protein 2
372	FvH4_4g31260.1	Fvb4_v4.0.a1:30489254..30489544	RING-H2 finger C1A
373	FvH4_4g34100.1	Fvb4_v4.0.a1:32059155..32061744	CDK inhibitor P21 binding protein
374	FvH4_4g28950.1	Fvb4_v4.0.a1:29347641..29348246	cellular apoptosis susceptibility protein, putative / importin-alpha re-exporter, putative
375	FvH4_4g32060.1	Fvb4_v4.0.a1:30891798..30894354	homeobox 1
376	FvH4_4g29970.1	Fvb4_v4.0.a1:29839533..29846789	receptor-like protein kinase 2
377	FvH4_4g29250.1	Fvb4_v4.0.a1:29457440..29460141	O-fucosyltransferase family protein
378	FvH4_4g29610.1	Fvb4_v4.0.a1:29666150..29667581	K-box region and MADS-box transcription factor family protein
379	FvH4_4g28640.1	Fvb4_v4.0.a1:29216565..29217002	conserved peptide upstream open reading frame 9
380	FvH4_4g32730.1	Fvb4_v4.0.a1:31276374..31276691	Tyrosine phosphatase family protein
381	FvH4_4g29090.1	Fvb4_v4.0.a1:29400800..29404664	importin alpha isoform 1
382	FvH4_4g33290.1	Fvb4_v4.0.a1:31557577..31562216	PPPDE putative thiol peptidase family protein
383	FvH4_4g32870.1	Fvb4_v4.0.a1:31321379..31322128	Cytochrome b-c1 complex, subunit 8 protein
384	FvH4_4g30670.1	Fvb4_v4.0.a1:30194371..30198030	unknown protein; BEST Arabidopsis thaliana protein match is: unknown protein (TAIR:AT2G03330.1); Has 141 Blast hits to 141 proteins in 21 species: Archae - 0; Bacteria - 9; Metazoa - 0; Fungi - 0; Plants - 131; Viruses - 0; Other Eukaryotes - 1 (source: NCBI BLink).
385	FvH4_4g31700.1	Fvb4_v4.0.a1:30739590..30740117	RING/U-box superfamily protein
386	FvH4_4g29930.1	Fvb4_v4.0.a1:29823331..29827478	NB-ARC domain-containing disease resistance protein
387	FvH4_4g29310.1	Fvb4_v4.0.a1:29491877..29497382	NB-ARC domain-containing disease resistance protein
388	FvH4_4g29170.1	Fvb4_v4.0.a1:29429573..29429986	cytochrome P450, family 72, subfamily A, polypeptide 8
389	FvH4_4g29460.1	Fvb4_v4.0.a1:29579949..29582162	cytochrome P450, family 72, subfamily A, polypeptide 8
390	FvH4_4g29360.1	Fvb4_v4.0.a1:29534438..29534893	cytochrome P450, family 72, subfamily A, polypeptide 9
391	FvH4_4g29380.1	Fvb4_v4.0.a1:29538914..29540110	cytochrome P450, family 72, subfamily A, polypeptide 9
392	FvH4_4g29180.1	Fvb4_v4.0.a1:29430104..29430395	cytochrome P450, family 72, subfamily A, polypeptide 9
393	FvH4_4g29400.1	Fvb4_v4.0.a1:29542468..29546988	cytochrome P450, family 72, subfamily A, polypeptide 9
394	FvH4_4g34040.1	Fvb4_v4.0.a1:32026060..32026604	Cupredoxin superfamily protein
395	FvH4_4g33850.1	Fvb4_v4.0.a1:31906957..31910376	jasmonate-zim-domain protein 3
396	FvH4_4g31960.1	Fvb4_v4.0.a1:30839795..30844819	unknown protein; FUNCTIONS IN: molecular_function unknown; INVOLVED IN: biological_process unknown; LOCATED IN: cellular_component unknown; EXPRESSED IN: 23 plant structures; EXPRESSED DURING: 13 growth stages; Has 45 Blast hits to 44 proteins in 14 species: Archae - 0; Bacteria - 0; Metazoa - 2; Fungi - 2; Plants - 39; Viruses - 0; Other Eukaryotes - 2 (source: NCBI BLink).
397	FvH4_4g32650.1	Fvb4_v4.0.a1:31236268..31237526	WUSCHEL related homeobox 1
398	FvH4_4g32500.1	Fvb4_v4.0.a1:31159514..31164595	MAP kinase 9
399	FvH4_4g33580.1	Fvb4_v4.0.a1:31785766..31786110	RING/U-box superfamily protein
400	FvH4_4g29010.1	Fvb4_v4.0.a1:29376375..29377900	Protein of unknown function (DUF506)
401	FvH4_4g32890.1	Fvb4_v4.0.a1:31334206..31335117	ubiquitin-conjugating enzyme 37
402	FvH4_4g28700.1	Fvb4_v4.0.a1:29244492..29245283	unknown protein; FUNCTIONS IN: molecular_function unknown; INVOLVED IN: biological_process unknown; LOCATED IN: cellular_component unknown; EXPRESSED IN: 23 plant structures; EXPRESSED DURING: 13 growth stages; Has 38 Blast hits to 38 proteins in 14 species: Archae - 0; Bacteria - 0; Metazoa - 0; Fungi - 0; Plants - 38; Viruses - 0; Other Eukaryotes - 0 (source: NCBI BLink).
403	FvH4_4g28660.1	Fvb4_v4.0.a1:29225160..29228933	NSP-interacting kinase 2
404	FvH4_4g28650.1	Fvb4_v4.0.a1:29217047..29218126	Adenosylmethionine decarboxylase family protein
405	FvH4_4g28580.1	Fvb4_v4.0.a1:29185859..29187097	unknown protein; Has 149 Blast hits to 140 proteins in 44 species: Archae - 0; Bacteria - 6; Metazoa - 40; Fungi - 6; Plants - 39; Viruses - 0; Other Eukaryotes - 58 (source: NCBI BLink).
406	FvH4_4g33770.1	Fvb4_v4.0.a1:31865412..31867454	Amidase family protein
407	FvH4_4g30380.1	Fvb4_v4.0.a1:30045318..30046833	F-box family protein with a domain of unknown function (DUF295)
408	FvH4_4g30960.1	Fvb4_v4.0.a1:30329872..30335562	unknown protein; BEST Arabidopsis thaliana protein match is: unknown protein (TAIR:AT5G40800.1); Has 104 Blast hits to 104 proteins in 13 species: Archae - 0; Bacteria - 0; Metazoa - 0; Fungi - 0; Plants - 104; Viruses - 0; Other Eukaryotes - 0 (source: NCBI BLink).
409	FvH4_4g30330.1	Fvb4_v4.0.a1:30015469..30018213	UDP-glucose 6-dehydrogenase family protein
410	FvH4_4g29030.1	Fvb4_v4.0.a1:29385741..29388492	alpha/beta-Hydrolases superfamily protein
411	FvH4_4g28780.1	Fvb4_v4.0.a1:29277333..29277926	basic leucine-zipper 42
412	FvH4_4g33990.1	Fvb4_v4.0.a1:32000286..32009032	Spc97 / Spc98 family of spindle pole body (SBP) component
413	FvH4_4g29770.1	Fvb4_v4.0.a1:29763830..29764291	P-loop containing nucleoside triphosphate hydrolases superfamily protein
414	FvH4_4g31340.1	Fvb4_v4.0.a1:30523841..30527155	RING/FYVE/PHD zinc finger superfamily protein
415	FvH4_4g31520.1	Fvb4_v4.0.a1:30615251..30616516	TEOSINTE BRANCHED, cycloidea and PCF (TCP) 14
416	FvH4_4g28750.1	Fvb4_v4.0.a1:29261673..29262264	phytosulfokine 4 precursor
417	FvH4_4g30280.1	Fvb4_v4.0.a1:29996203..29997921	Plant protein of unknown function (DUF247)
418	FvH4_4g29510.1	Fvb4_v4.0.a1:29613525..29615900	Malectin/receptor-like protein kinase family protein
419	FvH4_4g31880.1	Fvb4_v4.0.a1:30803283..30805020	Integrase-type DNA-binding superfamily protein
420	FvH4_4g33590.1	Fvb4_v4.0.a1:31792937..31793622	Translation initiation factor IF6
421	FvH4_4g28630.1	Fvb4_v4.0.a1:29206861..29210026	Calcium-dependent phosphotriesterase superfamily protein
422	FvH4_4g28610.1	Fvb4_v4.0.a1:29200975..29202746	Calcium-dependent phosphotriesterase superfamily protein
423	FvH4_4g28620.1	Fvb4_v4.0.a1:29203535..29204762	Calcium-dependent phosphotriesterase superfamily protein
424	FvH4_4g33310.1	Fvb4_v4.0.a1:31575645..31576997	F-box/RNI-like superfamily protein
425	FvH4_4g33780.1	Fvb4_v4.0.a1:31868032..31869373	Bax inhibitor-1 family protein
426	FvH4_4g32010.1	Fvb4_v4.0.a1:30865970..30870542	cullin 1
427	FvH4_4g32000.1	Fvb4_v4.0.a1:30862887..30865995	cullin 1
428	FvH4_4g32020.1	Fvb4_v4.0.a1:30870566..30871077	cullin 1
429	FvH4_4g31890.1	Fvb4_v4.0.a1:30806145..30806715	Pectin lyase-like superfamily protein
430	FvH4_4g28770.1	Fvb4_v4.0.a1:29273105..29274704	Pectin lyase-like superfamily protein
431	FvH4_4g32710.1	Fvb4_v4.0.a1:31267892..31270514	Polyketide cyclase/dehydrase and lipid transport superfamily protein
432	FvH4_4g29980.1	Fvb4_v4.0.a1:29846798..29849766	Mitochondrial substrate carrier family protein
433	FvH4_4g30150.1	Fvb4_v4.0.a1:29928213..29930748	Glycosyl hydrolase superfamily protein
434	FvH4_4g34270.1	Fvb4_v4.0.a1:32147300..32148133	Glycosyl hydrolase superfamily protein
435	FvH4_4g30060.1	Fvb4_v4.0.a1:29886771..29887205	Cystatin/monellin superfamily protein
436	FvH4_4g30070.1	Fvb4_v4.0.a1:29892237..29892614	Cystatin/monellin superfamily protein
437	FvH4_4g29790.1	Fvb4_v4.0.a1:29766541..29768739	Glycosyl hydrolase superfamily protein
438	FvH4_4g29820.1	Fvb4_v4.0.a1:29783106..29783852	Glycosyl hydrolase superfamily protein
439	FvH4_4g28520.1	Fvb4_v4.0.a1:29131362..29132501	F-box and associated interaction domains-containing protein
440	FvH4_4g29650.1	Fvb4_v4.0.a1:29686355..29690024	UDP-galactose transporter 2
441	FvH4_4g28980.1	Fvb4_v4.0.a1:29365260..29368705	NAD(P)-binding Rossmann-fold superfamily protein
442	FvH4_4g28990.1	Fvb4_v4.0.a1:29367735..29368525	NAD(P)-binding Rossmann-fold superfamily protein
443	FvH4_4g31040.1	Fvb4_v4.0.a1:30367092..30371611	nucleosome assembly protein1;1
444	FvH4_4g33100.1	Fvb4_v4.0.a1:31434695..31435828	Eukaryotic release factor 1 (eRF1) family protein
445	FvH4_4g34190.1	Fvb4_v4.0.a1:32111045..32111585	pantothenate kinase 2
446	FvH4_4g34240.1	Fvb4_v4.0.a1:32133596..32137031	pantothenate kinase 2
447	FvH4_4g33220.1	Fvb4_v4.0.a1:31517066..31518442	ENTH/ANTH/VHS superfamily protein
448	FvH4_4g32290.1	Fvb4_v4.0.a1:31005000..31006998	myb domain protein 4
449	FvH4_4g29060.1	Fvb4_v4.0.a1:29394781..29399961	UDP-Glycosyltransferase superfamily protein
450	FvH4_4g29070.1	Fvb4_v4.0.a1:29395111..29395470	UDP-Glycosyltransferase superfamily protein
451	FvH4_4g33140.1	Fvb4_v4.0.a1:31460728..31462197	conserved oligomeric Golgi complex component-related / COG complex component-related
452	FvH4_4g31540.1	Fvb4_v4.0.a1:30624966..30631246	Regulator of chromosome condensation (RCC1) family with FYVE zinc finger domain
453	FvH4_4g34360.1	Fvb4_v4.0.a1:32190625..32194950	Protein kinase superfamily protein
454	FvH4_4g30530.1	Fvb4_v4.0.a1:30102333..30103106	carbonic anhydrase 2
455	FvH4_4g31950.1	Fvb4_v4.0.a1:30833054..30837118	Protein kinase superfamily protein
456	FvH4_4g31790.1	Fvb4_v4.0.a1:30768176..30771795	WRKY DNA-binding protein 72
457	FvH4_4g31110.1	Fvb4_v4.0.a1:30393779..30394977	Uncharacterised protein family (UPF0497)
458	FvH4_4g31000.1	Fvb4_v4.0.a1:30348769..30350541	myb domain protein 16
459	FvH4_4g29240.1	Fvb4_v4.0.a1:29452046..29455252	O-fucosyltransferase family protein
460	FvH4_4g33810.1	Fvb4_v4.0.a1:31884988..31885383	FUNCTIONS IN: molecular_function unknown; INVOLVED IN: intracellular protein transport; LOCATED IN: endomembrane system, integral to membrane, endoplasmic reticulum; EXPRESSED IN: 23 plant structures; EXPRESSED DURING: 13 growth stages; CONTAINS InterPro DOMAIN/s: B-cell receptor-associated 31-like (InterPro:IPR008417); BEST Arabidopsis thaliana protein match is: unknown protein (TAIR:AT3G03160.1…
461	FvH4_4g33510.1	Fvb4_v4.0.a1:31726201..31734265	RNA-binding (RRM/RBD/RNP motifs) family protein
462	FvH4_4g31390.1	Fvb4_v4.0.a1:30556058..30559388	EF-TU receptor
463	FvH4_4g28510.1	Fvb4_v4.0.a1:29123724..29129458	RING/U-box superfamily protein
464	FvH4_4g29920.1	Fvb4_v4.0.a1:29817068..29818378	LA RNA-binding protein
465	FvH4_4g29960.1	Fvb4_v4.0.a1:29836260..29838281	LA RNA-binding protein
466	FvH4_4g32760.1	Fvb4_v4.0.a1:31283649..31284184	Polyketide cyclase/dehydrase and lipid transport superfamily protein
467	FvH4_4g33910.1	Fvb4_v4.0.a1:31935358..31936821	PLAC8 family protein
468	FvH4_4g33190.1	Fvb4_v4.0.a1:31487033..31488370	ARM repeat superfamily protein
469	FvH4_4g32440.1	Fvb4_v4.0.a1:31076297..31077980	NOD26-like intrinsic protein 4;1
470	FvH4_4g33090.1	Fvb4_v4.0.a1:31433223..31434195	cytochrome B561-1
471	FvH4_4g31380.1	Fvb4_v4.0.a1:30552854..30553748	Leucine-rich repeat protein kinase family protein
472	FvH4_4g31210.1	Fvb4_v4.0.a1:30455420..30458865	cycling DOF factor 2
473	FvH4_4g31200.1	Fvb4_v4.0.a1:30453329..30453853	Calcium-binding EF-hand family protein
474	FvH4_4g31360.1	Fvb4_v4.0.a1:30543853..30547744	Protein of unknown function (DUF1666)
475	FvH4_4g32050.1	Fvb4_v4.0.a1:30885536..30887380	Tetratricopeptide repeat (TPR)-like superfamily protein
476	FvH4_4g32150.1	Fvb4_v4.0.a1:30925040..30926056	putative fasciclin-like arabinogalactan protein 20
477	FvH4_4g32240.1	Fvb4_v4.0.a1:30966595..30967658	putative fasciclin-like arabinogalactan protein 20
478	FvH4_4g32590.1	Fvb4_v4.0.a1:31208799..31209435	putative fasciclin-like arabinogalactan protein 20
479	FvH4_4g33640.1	Fvb4_v4.0.a1:31811207..31812112	Cyclin family protein
480	FvH4_4g30270.1	Fvb4_v4.0.a1:29987531..29988016	Protein of unknown function (DUF594)
481	FvH4_4g34020.1	Fvb4_v4.0.a1:32018645..32021231	unknown protein; FUNCTIONS IN: molecular_function unknown; INVOLVED IN: biological_process unknown; LOCATED IN: endomembrane system; Has 35333 Blast hits to 34131 proteins in 2444 species: Archae - 798; Bacteria - 22429; Metazoa - 974; Fungi - 991; Plants - 531; Viruses - 0; Other Eukaryotes - 9610 (source: NCBI BLink).
482	FvH4_4g30170.1	Fvb4_v4.0.a1:29934881..29938535	Glucose-6-phosphate/phosphate translocator-related
483	FvH4_4g32790.1	Fvb4_v4.0.a1:31293421..31296128	Adenine nucleotide alpha hydrolases-like superfamily protein
484	FvH4_4g29690.1	Fvb4_v4.0.a1:29719523..29720365	Protein of unknown function (DUF295)
485	FvH4_4g29110.1	Fvb4_v4.0.a1:29405156..29406629	Protein of unknown function (DUF295)
486	FvH4_4g30230.1	Fvb4_v4.0.a1:29964347..29965489	Protein of unknown function (DUF295)
487	FvH4_4g31810.1	Fvb4_v4.0.a1:30779192..30779872	RING/U-box superfamily protein
488	FvH4_4g31820.1	Fvb4_v4.0.a1:30782554..30787006	RING/U-box superfamily protein
489	FvH4_4g31840.1	Fvb4_v4.0.a1:30786320..30787033	RING/U-box superfamily protein
490	FvH4_4g33210.1	Fvb4_v4.0.a1:31513966..31515399	FBD, F-box and Leucine Rich Repeat domains containing protein
491	FvH4_4g33180.1	Fvb4_v4.0.a1:31482722..31484041	FBD, F-box and Leucine Rich Repeat domains containing protein
492	FvH4_4g32520.1	Fvb4_v4.0.a1:31170242..31177092	xylose isomerase family protein
493	FvH4_4g33620.1	Fvb4_v4.0.a1:31804037..31804804	zinc finger (C3HC4-type RING finger) family protein
494	FvH4_4g30420.1	Fvb4_v4.0.a1:30054247..30058065	Leucine-rich repeat (LRR) family protein
495	FvH4_4g30440.1	Fvb4_v4.0.a1:30059718..30063847	glucuronidase 1
496	FvH4_4g31920.1	Fvb4_v4.0.a1:30815879..30821645	SPFH/Band 7/PHB domain-containing membrane-associated protein family
497	FvH4_4g30430.1	Fvb4_v4.0.a1:30057525..30059129	Tetratricopeptide repeat (TPR)-like superfamily protein
498	FvH4_4g31860.1	Fvb4_v4.0.a1:30794264..30797577	Disease resistance protein (CC-NBS-LRR class) family
499	FvH4_4g30320.1	Fvb4_v4.0.a1:30012678..30013154	K4IAN6_FRAAN Beta-glucosidase 1 OS=Fragaria ananassa GN=BG1 PE=2 SV=1
500	FvH4_4g29410.1	Fvb4_v4.0.a1:29555032..29555353	A0A061ESM2_THECC Cytochrome P450 OS=Theobroma cacao GN=TCM_020325 PE=3 SV=1
501	FvH4_4g29390.1	Fvb4_v4.0.a1:29540341..29541511	M5XG79_PRUPE Uncharacterized protein OS=Prunus persica GN=PRUPE_ppa004463mg PE=3 SV=1
502	FvH4_4g30830.1	Fvb4_v4.0.a1:30257472..30259429	A0A161Y7N7_DAUCA Uncharacterized protein OS=Daucus carota subsp. sativus GN=DCAR_025514 PE=4 SV=1
503	FvH4_4g30890.1	Fvb4_v4.0.a1:30287424..30288386	A0A161Y7N7_DAUCA Uncharacterized protein OS=Daucus carota subsp. sativus GN=DCAR_025514 PE=4 SV=1
504	FvH4_4g28900.1	Fvb4_v4.0.a1:29325154..29326347	J7G0Q7_ROSRU Non-ltr retroelement reverse transcriptase OS=Rosa rugosa PE=4 SV=1
505	FvH4_4g31710.1	Fvb4_v4.0.a1:30743641..30746548	Polyvinylalcohol dehydrogenase OS=Pseudomonas sp. GN=pvaA PE=1 SV=1; PREDICTED: uncharacterized protein LOC101308572 [Fragaria vesca subsp. vesca] &gt;gi
506	FvH4_4g29590.1	Fvb4_v4.0.a1:29659434..29660640	PREDICTED: E3 ubiquitin-protein ligase RNF181-like [Fragaria vesca subsp. vesca]
507	FvH4_4g30110.1	Fvb4_v4.0.a1:29917435..29918733	PREDICTED: F-box protein At2g17690-like [Fragaria vesca subsp. vesca]; tr
508	FvH4_4g29100.1	Fvb4_v4.0.a1:29401314..29401701	PREDICTED: importin subunit alpha-1-like [Fragaria vesca subsp. vesca]
509	FvH4_4g28830.1	Fvb4_v4.0.a1:29314120..29314956	PREDICTED: keratin-associated protein 16-1-like [Fragaria vesca subsp. vesca]
510	FvH4_4g28840.1	Fvb4_v4.0.a1:29314391..29314684	PREDICTED: keratin-associated protein 16-1-like [Fragaria vesca subsp. vesca]
511	FvH4_4g28820.1	Fvb4_v4.0.a1:29312102..29313117	PREDICTED: lysM domain-containing GPI-anchored protein 2 [Fragaria vesca subsp. vesca]; tr
512	FvH4_4g33540.1	Fvb4_v4.0.a1:31756947..31757901	PREDICTED: nuclear polyadenylated RNA-binding protein 3-like [Fragaria vesca subsp. vesca]
513	FvH4_4g32400.1	Fvb4_v4.0.a1:31063806..31064210	PREDICTED: protein trichome birefringence-like 32 [Fragaria vesca subsp. vesca]
514	FvH4_4g33160.1	Fvb4_v4.0.a1:31465704..31467496	PREDICTED: putative F-box protein At5g62660 [Pyrus x bretschneideri]
515	FvH4_4g30450.1	Fvb4_v4.0.a1:30064057..30064585	PREDICTED: remorin isoform X2 [Fragaria vesca subsp. vesca]; tr
516	FvH4_4g30870.1	Fvb4_v4.0.a1:30281846..30284101	PREDICTED: ribulose-1,5 bisphosphate carboxylase/oxygenase large subunit N-methyltransferase, chloroplastic [Fragaria vesca subsp. vesca]; tr
517	FvH4_4g33320.1	Fvb4_v4.0.a1:31577678..31579501	PREDICTED: swi5-dependent recombination DNA repair protein 1 homolog [Fragaria vesca subsp. vesca]; tr
518	FvH4_4g28850.1	Fvb4_v4.0.a1:29316019..29316231	PREDICTED: tenascin-like [Fragaria vesca subsp. vesca]
519	FvH4_4g28760.1	Fvb4_v4.0.a1:29268764..29272790	PREDICTED: uncharacterized protein LOC101292173 [Fragaria vesca subsp. vesca] &gt;gi
520	FvH4_4g32690.1	Fvb4_v4.0.a1:31260527..31263404	PREDICTED: uncharacterized protein LOC101293390 [Fragaria vesca subsp. vesca]; tr
521	FvH4_4g30800.1	Fvb4_v4.0.a1:30243064..30243696	PREDICTED: uncharacterized protein LOC101294899 isoform X1 [Fragaria vesca subsp. vesca]
522	FvH4_4g30610.1	Fvb4_v4.0.a1:30137419..30138465	PREDICTED: uncharacterized protein LOC101296953 [Fragaria vesca subsp. vesca]; tr
523	FvH4_4g28930.1	Fvb4_v4.0.a1:29338500..29340618	PREDICTED: uncharacterized protein LOC101298512 [Fragaria vesca subsp. vesca]; Redox-regulatory protein FAM213A OS=Xenopus laevis GN=fam213a PE=2 SV=2; tr
524	FvH4_4g29280.1	Fvb4_v4.0.a1:29471559..29473087	PREDICTED: uncharacterized protein LOC101298991 isoform X1 [Fragaria vesca subsp. vesca]; tr
525	FvH4_4g31030.1	Fvb4_v4.0.a1:30365393..30366708	PREDICTED: uncharacterized protein LOC101300719 [Fragaria vesca subsp. vesca]
526	FvH4_4g34180.1	Fvb4_v4.0.a1:32109132..32109482	PREDICTED: uncharacterized protein LOC101307297 isoform X2 [Fragaria vesca subsp. vesca]; tr
527	FvH4_4g30040.1	Fvb4_v4.0.a1:29875269..29876664	PREDICTED: uncharacterized protein LOC101311275 [Fragaria vesca subsp. vesca]; tr
528	FvH4_4g32280.1	Fvb4_v4.0.a1:30995710..31000524	PREDICTED: uncharacterized protein LOC101314656 [Fragaria vesca subsp. vesca]; tr
529	FvH4_4g28870.1	Fvb4_v4.0.a1:29317474..29317704	PREDICTED: uncharacterized protein LOC103341994 [Prunus mume]; tr
530	FvH4_4g30880.1	Fvb4_v4.0.a1:30285589..30286574	PREDICTED: uncharacterized protein LOC103953181 [Pyrus x bretschneideri]; tr
531	FvH4_4g28720.1	Fvb4_v4.0.a1:29250796..29251188	PREDICTED: uncharacterized protein LOC105351125 [Fragaria vesca subsp. vesca]
532	FvH4_4g29040.1	Fvb4_v4.0.a1:29393304..29394286	PREDICTED: uncharacterized protein LOC105351129 [Fragaria vesca subsp. vesca]; tr
533	FvH4_4g29220.1	Fvb4_v4.0.a1:29446886..29448251	PREDICTED: uncharacterized protein LOC105351130 [Fragaria vesca subsp. vesca]; tr
534	FvH4_4g30760.1	Fvb4_v4.0.a1:30232720..30233238	PREDICTED: uncharacterized protein LOC105351143 [Fragaria vesca subsp. vesca]
535	FvH4_4g31310.1	Fvb4_v4.0.a1:30509257..30511109	PREDICTED: uncharacterized protein LOC105351149 [Fragaria vesca subsp. vesca]; tr
536	FvH4_4g33840.1	Fvb4_v4.0.a1:31900677..31902935	PREDICTED: uncharacterized protein LOC105351439 [Fragaria vesca subsp. vesca]
537	FvH4_4g29550.1	Fvb4_v4.0.a1:29644891..29645187	A0A0D2PKZ2_GOSRA Uncharacterized protein OS=Gossypium raimondii GN=B456_008G175600 PE=4 SV=1
538	FvH4_4g29560.1	Fvb4_v4.0.a1:29646512..29646760	A0A0D2PKZ2_GOSRA Uncharacterized protein OS=Gossypium raimondii GN=B456_008G175600 PE=4 SV=1
539	FvH4_4g29530.1	Fvb4_v4.0.a1:29627670..29627873	A0A0S3SM01_PHAAN Uncharacterized protein OS=Vigna angularis var. angularis GN=Vigan.08G039800 PE=4 SV=1

## Sheet: c.Genes-QTLs for fruit weight
Table S6 (a-d): List of genes within the flanking regions of the identified QTLs for fruit length (a), fruit diameter (b), fruit weight (c) and fruit soluble sugar content (d). The Fragaria x ananassa genome IDs corresponding to the flanking markers of the QTLs were first blasted against Fragaria vesca annonated genome version v4.0.a1 and the genes that lie within this region is listed.
SL	Name	Location	Annotation
Genes within the region of QTL qFW-1B2.1
1	FvH4_1g08400.1	Fvb1_v4.0.a1:4454946..4461440	11-oxo-beta-amyrin 30-oxidase
2	FvH4_1g08460.1	Fvb1_v4.0.a1:4490742..4496098	oxophytodienoate-reductase 3
3	FvH4_1g08470.1	Fvb1_v4.0.a1:4496118..4500098	oxophytodienoate-reductase 3
4	FvH4_1g08480.1	Fvb1_v4.0.a1:4509049..4510878	oxophytodienoate-reductase 3
5	FvH4_1g08490.1	Fvb1_v4.0.a1:4509069..4510721	oxophytodienoate-reductase 3
6	FvH4_1g08500.1	Fvb1_v4.0.a1:4512131..4513869	oxophytodienoate-reductase 3
7	FvH4_1g08510.1	Fvb1_v4.0.a1:4514721..4518039	oxophytodienoate-reductase 3
8	FvH4_1g09160.1	Fvb1_v4.0.a1:4878706..4884022	chaperonin 20
9	FvH4_1g08300.1	Fvb1_v4.0.a1:4393388..4396035	Ribosomal protein S3 family protein
10	FvH4_1g08340.1	Fvb1_v4.0.a1:4411888..4412669	acyl-CoA-binding protein 6
11	FvH4_1g08890.1	Fvb1_v4.0.a1:4717858..4722502	aldehyde dehydrogenase 7B4
12	FvH4_1g08370.1	Fvb1_v4.0.a1:4420311..4421640	myb domain protein 5
13	FvH4_1g08390.1	Fvb1_v4.0.a1:4431974..4433559	Duplicated homeodomain-like superfamily protein
14	FvH4_1g09080.1	Fvb1_v4.0.a1:4810405..4814934	oligouridylate binding protein 1B
15	FvH4_1g08960.1	Fvb1_v4.0.a1:4750034..4755078	inter-alpha-trypsin inhibitor heavy chain-related
16	FvH4_1g09020.1	Fvb1_v4.0.a1:4769643..4771927	CONTAINS InterPro DOMAIN/s: Protein of unknown function DUF985 (InterPro:IPR009327), RmlC-like jelly roll fold (InterPro:IPR014710); Has 1465 Blast hits to 1465 proteins in 584 species: Archae - 10; Bacteria - 1038; Metazoa - 19; Fungi - 43; Plants - 51; Viruses - 0; Other Eukaryotes - 304 (source: NCBI BLink).
17	FvH4_1g09040.1	Fvb1_v4.0.a1:4778660..4780612	photosystem I light harvesting complex gene 6
18	FvH4_1g09050.1	Fvb1_v4.0.a1:4781428..4786423	Pectin lyase-like superfamily protein
19	FvH4_1g09070.1	Fvb1_v4.0.a1:4797397..4799263	jasmonate-zim-domain protein 1
20	FvH4_1g09180.1	Fvb1_v4.0.a1:4892172..4892822	Integrase-type DNA-binding superfamily protein
21	FvH4_1g09150.1	Fvb1_v4.0.a1:4875026..4883991	auxin response factor 19
22	FvH4_1g08970.1	Fvb1_v4.0.a1:4755802..4759088	Protein of unknown function (DUF300)
23	FvH4_1g09110.1	Fvb1_v4.0.a1:4847773..4852638	disease resistance protein (TIR-NBS-LRR class), putative
24	FvH4_1g09120.1	Fvb1_v4.0.a1:4853562..4857540	beta-galactosidase 15
25	FvH4_1g08880.1	Fvb1_v4.0.a1:4714865..4716826	cation calcium exchanger 4
26	FvH4_1g08640.1	Fvb1_v4.0.a1:4584432..4589513	unknown protein; BEST Arabidopsis thaliana protein match is: unknown protein (TAIR:AT3G45200.1); Has 99 Blast hits to 91 proteins in 10 species: Archae - 0; Bacteria - 0; Metazoa - 0; Fungi - 0; Plants - 99; Viruses - 0; Other Eukaryotes - 0 (source: NCBI BLink).
27	FvH4_1g09000.1	Fvb1_v4.0.a1:4762944..4765509	unknown protein; BEST Arabidopsis thaliana protein match is: unknown protein (TAIR:AT1G17400.1); Has 75 Blast hits to 75 proteins in 21 species: Archae - 0; Bacteria - 0; Metazoa - 3; Fungi - 4; Plants - 58; Viruses - 0; Other Eukaryotes - 10 (source: NCBI BLink).
28	FvH4_1g08650.1	Fvb1_v4.0.a1:4592445..4597501	tubulin-tyrosine ligases;tubulin-tyrosine ligases
29	FvH4_1g08940.1	Fvb1_v4.0.a1:4740473..4743160	NagB/RpiA/CoA transferase-like superfamily protein
30	FvH4_1g08870.1	Fvb1_v4.0.a1:4712715..4714092	Protein of unknown function (DUF567)
31	FvH4_1g08840.1	Fvb1_v4.0.a1:4701032..4704188	Subtilase family protein
32	FvH4_1g08770.1	Fvb1_v4.0.a1:4671225..4673523	Protein kinase superfamily protein
33	FvH4_1g08690.1	Fvb1_v4.0.a1:4620166..4624045	FRIGIDA interacting protein 1
34	FvH4_1g08630.1	Fvb1_v4.0.a1:4579221..4582808	OBP3-responsive gene 4
35	FvH4_1g08620.1	Fvb1_v4.0.a1:4574643..4578604	Acyl-CoA N-acyltransferases (NAT) superfamily protein
36	FvH4_1g08600.1	Fvb1_v4.0.a1:4560731..4564577	CONTAINS InterPro DOMAIN/s: Leucine-rich repeat, cysteine-containing subtype (InterPro:IPR006553); BEST Arabidopsis thaliana protein match is: RNI-like superfamily protein (TAIR:AT5G21900.1); Has 5028 Blast hits to 2547 proteins in 240 species: Archae - 0; Bacteria - 125; Metazoa - 2326; Fungi - 765; Plants - 1373; Viruses - 0; Other Eukaryotes - 439 (source: NCBI BLink).
37	FvH4_1g08430.1	Fvb1_v4.0.a1:4464543..4472652	binding
38	FvH4_1g08320.1	Fvb1_v4.0.a1:4405278..4407158	ELF4-like 3
39	FvH4_1g08270.1	Fvb1_v4.0.a1:4379755..4380126	photosystem II subunit X
40	FvH4_1g08240.1	Fvb1_v4.0.a1:4367012..4368861	SNF7 family protein
41	FvH4_1g08420.1	Fvb1_v4.0.a1:4461450..4463895	TATA-binding related factor (TRF) of subunit 20 of Mediator complex
42	FvH4_1g08350.1	Fvb1_v4.0.a1:4414283..4415080	Stress responsive alpha-beta barrel domain protein
43	FvH4_1g08360.1	Fvb1_v4.0.a1:4416285..4416956	Stress responsive alpha-beta barrel domain protein
44	FvH4_1g08730.1	Fvb1_v4.0.a1:4643025..4646069	ARM repeat superfamily protein
45	FvH4_1g08660.1	Fvb1_v4.0.a1:4598250..4601866	ARM repeat superfamily protein
46	FvH4_1g08670.1	Fvb1_v4.0.a1:4608077..4611596	ARM repeat superfamily protein
47	FvH4_1g08750.1	Fvb1_v4.0.a1:4655802..4657802	ARM repeat superfamily protein
48	FvH4_1g09140.1	Fvb1_v4.0.a1:4861060..4864665	P-loop containing nucleoside triphosphate hydrolases superfamily protein
49	FvH4_1g08980.1	Fvb1_v4.0.a1:4759097..4760104	methylenetetrahydrofolate reductase 2
50	FvH4_1g08440.1	Fvb1_v4.0.a1:4473841..4475847	growth-regulating factor 5
51	FvH4_1g09010.1	Fvb1_v4.0.a1:4767108..4769682	Small nuclear ribonucleoprotein family protein
52	FvH4_1g08410.1	Fvb1_v4.0.a1:4455026..4457440	cytochrome P450, family 72, subfamily A, polypeptide 15
53	FvH4_1g08990.1	Fvb1_v4.0.a1:4760551..4761012	PLC-like phosphodiesterases superfamily protein
54	FvH4_1g08800.1	Fvb1_v4.0.a1:4680950..4681706	cytochrome P450, family 705, subfamily A, polypeptide 32
55	FvH4_1g08230.1	Fvb1_v4.0.a1:4361912..4363000	unknown protein; BEST Arabidopsis thaliana protein match is: unknown protein (TAIR:AT1G54200.1); Has 853 Blast hits to 340 proteins in 98 species: Archae - 0; Bacteria - 94; Metazoa - 145; Fungi - 62; Plants - 95; Viruses - 0; Other Eukaryotes - 457 (source: NCBI BLink).
56	FvH4_1g09030.1	Fvb1_v4.0.a1:4775321..4778240	Leucine-rich repeat protein kinase family protein
57	FvH4_1g08700.1	Fvb1_v4.0.a1:4627588..4630715	Cysteine proteinases superfamily protein
58	FvH4_1g08760.1	Fvb1_v4.0.a1:4658042..4660510	Cysteine proteinases superfamily protein
59	FvH4_1g08910.1	Fvb1_v4.0.a1:4728302..4731139	strictosidine synthase-like 4
60	FvH4_1g08920.1	Fvb1_v4.0.a1:4728901..4736163	DEAD/DEAH box RNA helicase family protein
61	FvH4_1g08610.1	Fvb1_v4.0.a1:4568817..4572168	Ankyrin repeat family protein
62	FvH4_1g08280.1	Fvb1_v4.0.a1:4384370..4386086	Mitochondrial transcription termination factor family protein
63	FvH4_1g08780.1	Fvb1_v4.0.a1:4677290..4679237	Cytochrome P450 superfamily protein
64	FvH4_1g08790.1	Fvb1_v4.0.a1:4680196..4682612	Cytochrome P450 superfamily protein
65	FvH4_1g08830.1	Fvb1_v4.0.a1:4686712..4689441	Cytochrome P450 superfamily protein
66	FvH4_1g08260.1	Fvb1_v4.0.a1:4375016..4379031	mechanosensitive channel of small conductance-like 10
67	FvH4_1g08250.1	Fvb1_v4.0.a1:4369357..4369944	RING/U-box superfamily protein
68	FvH4_1g08290.1	Fvb1_v4.0.a1:4390450..4392937	S-adenosyl-L-methionine-dependent methyltransferases superfamily protein
69	FvH4_1g08520.1	Fvb1_v4.0.a1:4516908..4517443	beta-1,3-glucanase 4
70	FvH4_1g08530.1	Fvb1_v4.0.a1:4519684..4520703	beta-1,3-glucanase 5
71	FvH4_1g08190.1	Fvb1_v4.0.a1:4333068..4337831	BREVIS RADIX-like 4
72	FvH4_1g08550.1	Fvb1_v4.0.a1:4534369..4535010	germin 3
73	FvH4_1g08570.1	Fvb1_v4.0.a1:4546537..4547178	germin 3
74	FvH4_1g08540.1	Fvb1_v4.0.a1:4522453..4530927	germin 3
75	FvH4_1g08850.1	Fvb1_v4.0.a1:4703885..4707676	FUNCTIONS IN: molecular_function unknown; INVOLVED IN: biological_process unknown; LOCATED IN: keratin filament, chloroplast; CONTAINS InterPro DOMAIN/s: Keratin, high sulphur B2 protein (InterPro:IPR002494); Has 6153 Blast hits to 2882 proteins in 265 species: Archae - 6; Bacteria - 47; Metazoa - 4777; Fungi - 68; Plants - 187; Viruses - 30; Other Eukaryotes - 1038 (source: NCBI BLink).
76	FvH4_1g08900.1	Fvb1_v4.0.a1:4724855..4726102	Protein of unknown function (DUF1677)
77	FvH4_1g08950.1	Fvb1_v4.0.a1:4745490..4749240	TRICHOME BIREFRINGENCE-LIKE 16
78	FvH4_1g09090.1	Fvb1_v4.0.a1:4815134..4816712	Protein of unknown function (DUF581)
79	FvH4_1g08450.1	Fvb1_v4.0.a1:4478113..4486379	DENN (AEX-3) domain-containing protein
80	FvH4_1g08590.1	Fvb1_v4.0.a1:4552991..4557383	O-fucosyltransferase family protein
81	FvH4_1g08580.1	Fvb1_v4.0.a1:4550654..4553030	Mob1/phocein family protein
82	FvH4_1g08930.1	Fvb1_v4.0.a1:4737549..4739755	COBRA-like extracellular glycosyl-phosphatidyl inositol-anchored protein family
83	FvH4_1g08380.1	Fvb1_v4.0.a1:4423081..4424913	PREDICTED: aminopeptidase M1-like [Fragaria vesca subsp. vesca]
84	FvH4_1g09130.1	Fvb1_v4.0.a1:4858629..4860690	PREDICTED: uncharacterized protein LOC101302974 [Fragaria vesca subsp. vesca]; tr
85	FvH4_1g08200.1	Fvb1_v4.0.a1:4339159..4340825	PREDICTED: uncharacterized protein LOC105350363 [Fragaria vesca subsp. vesca]
86	FvH4_1g08220.1	Fvb1_v4.0.a1:4343887..4345894	PREDICTED: uncharacterized protein LOC105350365 [Fragaria vesca subsp. vesca]
87	FvH4_1g08720.1	Fvb1_v4.0.a1:4638219..4642939	PREDICTED: uncharacterized protein LOC105350434 [Fragaria vesca subsp. vesca]; tr
88	FvH4_1g08740.1	Fvb1_v4.0.a1:4646147..4647643	PREDICTED: uncharacterized protein LOC105350445 [Fragaria vesca subsp. vesca]
Genes within the region of QTL qFW-1B2.2
1	FvH4_1g05400.1	Fvb1_v4.0.a1:2856733..2859385	terpene synthase 21
2	FvH4_1g07080.1	Fvb1_v4.0.a1:3744049..3745965	HSP20-like chaperones superfamily protein
3	FvH4_1g07190.1	Fvb1_v4.0.a1:3807185..3813535	ACC oxidase 1
4	FvH4_1g05410.1	Fvb1_v4.0.a1:2862799..2864724	2-oxoglutarate (2OG) and Fe(II)-dependent oxygenase superfamily protein
5	FvH4_1g06950.1	Fvb1_v4.0.a1:3670048..3672139	1-amino-cyclopropane-1-carboxylate synthase 7
6	FvH4_1g06960.1	Fvb1_v4.0.a1:3677112..3679050	1-amino-cyclopropane-1-carboxylate synthase 7
7	FvH4_1g03980.1	Fvb1_v4.0.a1:2115065..2118919	regulatory particle triple-A ATPase 6A
8	FvH4_1g06010.1	Fvb1_v4.0.a1:3211326..3214259	2-oxoglutarate (2OG) and Fe(II)-dependent oxygenase superfamily protein
9	FvH4_1g06340.1	Fvb1_v4.0.a1:3356821..3358471	Ribosomal protein S5 family protein
10	FvH4_1g05350.1	Fvb1_v4.0.a1:2829281..2833748	ATP-dependent caseinolytic (Clp) protease/crotonase family protein
11	FvH4_1g04450.1	Fvb1_v4.0.a1:2368112..2370352	ATP-dependent caseinolytic (Clp) protease/crotonase family protein
12	FvH4_1g04020.1	Fvb1_v4.0.a1:2132778..2135408	3-ketoacyl-CoA synthase 11
13	FvH4_1g03150.1	Fvb1_v4.0.a1:1773220..1775235	Ribosomal protein L36
14	FvH4_1g06820.1	Fvb1_v4.0.a1:3603437..3605478	Ribosomal L28e protein family
15	FvH4_1g06780.1	Fvb1_v4.0.a1:3572410..3574049	Ribosomal protein L31e family protein
16	FvH4_1g05700.1	Fvb1_v4.0.a1:3011163..3014021	alpha/beta-Hydrolases superfamily protein
17	FvH4_1g04210.1	Fvb1_v4.0.a1:2222774..2230144	pleiotropic drug resistance 4
18	FvH4_1g06500.1	Fvb1_v4.0.a1:3428984..3430955	HAD superfamily, subfamily IIIB acid phosphatase
19	FvH4_1g03850.1	Fvb1_v4.0.a1:2045324..2048994	alpha/beta-Hydrolases superfamily protein
20	FvH4_1g03510.1	Fvb1_v4.0.a1:1918190..1920110	Mitochondrial substrate carrier family protein
21	FvH4_1g02960.1	Fvb1_v4.0.a1:1675573..1676208	AGAMOUS-like 18
22	FvH4_1g05080.1	Fvb1_v4.0.a1:2694627..2708979	aldehyde dehydrogenase 2C4
23	FvH4_1g05090.1	Fvb1_v4.0.a1:2709058..2713030	aldehyde dehydrogenase 2C4
24	FvH4_1g05100.1	Fvb1_v4.0.a1:2713135..2715925	aldehyde dehydrogenase 2C4
25	FvH4_1g05670.1	Fvb1_v4.0.a1:3000552..3003251	glyoxal oxidase-related protein
26	FvH4_1g06580.1	Fvb1_v4.0.a1:3466930..3468859	SNARE-like superfamily protein
27	FvH4_1g06120.1	Fvb1_v4.0.a1:3256693..3259090	apyrase 2
28	FvH4_1g06710.1	Fvb1_v4.0.a1:3540124..3541042	arabinogalactan protein 16
29	FvH4_1g05140.1	Fvb1_v4.0.a1:2728850..2733087	GNOM-like 2
30	FvH4_1g06400.1	Fvb1_v4.0.a1:3383950..3391786	Arginyl-tRNA synthetase, class Ic
31	FvH4_1g03590.1	Fvb1_v4.0.a1:1963227..1965278	aspartate-glutamate racemase family
32	FvH4_1g03060.1	Fvb1_v4.0.a1:1732815..1734085	Nucleoside transporter family protein
33	FvH4_1g03250.1	Fvb1_v4.0.a1:1807191..1808154	Plant invertase/pectin methylesterase inhibitor superfamily
34	FvH4_1g04300.1	Fvb1_v4.0.a1:2303250..2304590	HXXXD-type acyl-transferase family protein
35	FvH4_1g06450.1	Fvb1_v4.0.a1:3405686..3407452	EXPRESSED IN: 25 plant structures; EXPRESSED DURING: 13 growth stages; CONTAINS InterPro DOMAIN/s: Cactin protein, cactus-binding domain, C-terminal (InterPro:IPR019134), Cactin, central region (InterPro:IPR018816); BEST Arabidopsis thaliana protein match is: unknown protein (TAIR:AT2G36815.2); Has 11711 Blast hits to 7382 proteins in 452 species: Archae - 31; Bacteria - 352; Metazoa - 6006; Fung…
36	FvH4_1g03880.1	Fvb1_v4.0.a1:2054908..2058572	protein arginine methyltransferase 10
37	FvH4_1g03700.1	Fvb1_v4.0.a1:1993320..1993706	Tetratricopeptide repeat (TPR)-like superfamily protein
38	FvH4_1g03710.1	Fvb1_v4.0.a1:1993949..1995195	Tetratricopeptide repeat (TPR)-like superfamily protein
39	FvH4_1g04250.1	Fvb1_v4.0.a1:2248420..2252439	fatty acyl-ACP thioesterases B
40	FvH4_1g04840.1	Fvb1_v4.0.a1:2558368..2561710	S-locus lectin protein kinase family protein
41	FvH4_1g04080.1	Fvb1_v4.0.a1:2158336..2159970	GRAS family transcription factor family protein
42	FvH4_1g07250.1	Fvb1_v4.0.a1:3830668..3834883	BEST Arabidopsis thaliana protein match is: sequence-specific DNA binding transcription factors;sequence-specific DNA binding (TAIR:AT3G18380.1); Has 89 Blast hits to 86 proteins in 16 species: Archae - 0; Bacteria - 0; Metazoa - 0; Fungi - 0; Plants - 89; Viruses - 0; Other Eukaryotes - 0 (source: NCBI BLink).
43	FvH4_1g04790.1	Fvb1_v4.0.a1:2526477..2527130	unknown protein; BEST Arabidopsis thaliana protein match is: unknown protein (TAIR:AT3G16070.1); Has 28 Blast hits to 28 proteins in 7 species: Archae - 0; Bacteria - 0; Metazoa - 0; Fungi - 0; Plants - 28; Viruses - 0; Other Eukaryotes - 0 (source: NCBI BLink).
44	FvH4_1g03190.1	Fvb1_v4.0.a1:1789580..1790537	Integrase-type DNA-binding superfamily protein
45	FvH4_1g06550.1	Fvb1_v4.0.a1:3455685..3456311	vacuolar protein sorting 46.1
46	FvH4_1g06160.1	Fvb1_v4.0.a1:3264451..3265086	translocase inner membrane subunit 17-1
47	FvH4_1g05330.1	Fvb1_v4.0.a1:2824785..2825927	Protein of unknown function (DUF295)
48	FvH4_1g04070.1	Fvb1_v4.0.a1:2148103..2152536	Pentatricopeptide repeat (PPR-like) superfamily protein
49	FvH4_1g06770.1	Fvb1_v4.0.a1:3559451..3571338	RNA helicase family protein
50	FvH4_1g06760.1	Fvb1_v4.0.a1:3553484..3558634	RNA helicase family protein
51	FvH4_1g04500.1	Fvb1_v4.0.a1:2389160..2391221	unknown protein; FUNCTIONS IN: molecular_function unknown; INVOLVED IN: biological_process unknown; LOCATED IN: plasma membrane; EXPRESSED IN: 22 plant structures; EXPRESSED DURING: 13 growth stages; BEST Arabidopsis thaliana protein match is: unknown protein (TAIR:AT5G42860.1); Has 258 Blast hits to 242 proteins in 39 species: Archae - 0; Bacteria - 11; Metazoa - 10; Fungi - 14; Plants - 198; Vi…
52	FvH4_1g05890.1	Fvb1_v4.0.a1:3126482..3127239	cell wall / vacuolar inhibitor of fructosidase 1
53	FvH4_1g06730.1	Fvb1_v4.0.a1:3545315..3548405	peptidase M20/M25/M40 family protein
54	FvH4_1g06540.1	Fvb1_v4.0.a1:3450646..3454680	Insulinase (Peptidase family M16) protein
55	FvH4_1g04420.1	Fvb1_v4.0.a1:2357182..2360274	RHO guanyl-nucleotide exchange factor 11
56	FvH4_1g05170.1	Fvb1_v4.0.a1:2744880..2753630	Coatomer, beta' subunit
57	FvH4_1g03470.1	Fvb1_v4.0.a1:1904223..1907223	Peptidase S24/S26A/S26B/S26C family protein
58	FvH4_1g03940.1	Fvb1_v4.0.a1:2092153..2092506	unknown protein; BEST Arabidopsis thaliana protein match is: unknown protein (TAIR:AT3G15630.1); Has 61 Blast hits to 61 proteins in 13 species: Archae - 0; Bacteria - 0; Metazoa - 0; Fungi - 0; Plants - 61; Viruses - 0; Other Eukaryotes - 0 (source: NCBI BLink).
59	FvH4_1g04010.1	Fvb1_v4.0.a1:2130799..2132668	histone H2A protein 9
60	FvH4_1g03540.1	Fvb1_v4.0.a1:1929316..1935986	Galactose oxidase/kelch repeat superfamily protein
61	FvH4_1g06100.1	Fvb1_v4.0.a1:3249039..3250769	cytochrome B5-like protein
62	FvH4_1g05480.1	Fvb1_v4.0.a1:2893172..2895223	thioredoxin-dependent peroxidase 1
63	FvH4_1g03330.1	Fvb1_v4.0.a1:1845650..1851145	Protein kinase superfamily protein
64	FvH4_1g05730.1	Fvb1_v4.0.a1:3018483..3021465	Glyoxalase/Bleomycin resistance protein/Dioxygenase superfamily protein
65	FvH4_1g04310.1	Fvb1_v4.0.a1:2304935..2310089	Major facilitator superfamily protein
66	FvH4_1g03930.1	Fvb1_v4.0.a1:2089373..2091358	unknown protein; FUNCTIONS IN: molecular_function unknown; INVOLVED IN: biological_process unknown; LOCATED IN: chloroplast; EXPRESSED IN: 23 plant structures; EXPRESSED DURING: 16 growth stages; Has 20 Blast hits to 20 proteins in 11 species: Archae - 0; Bacteria - 0; Metazoa - 0; Fungi - 0; Plants - 20; Viruses - 0; Other Eukaryotes - 0 (source: NCBI BLink).
67	FvH4_1g04960.1	Fvb1_v4.0.a1:2641762..2644518	transcription factor IIIA
68	FvH4_1g04730.1	Fvb1_v4.0.a1:2499955..2500560	RING/U-box superfamily protein
69	FvH4_1g05870.1	Fvb1_v4.0.a1:3121172..3123655	chromatin protein family
70	FvH4_1g05880.1	Fvb1_v4.0.a1:3121172..3126137	chromatin protein family
71	FvH4_1g05770.1	Fvb1_v4.0.a1:3043310..3046085	sugar transporter 14
72	FvH4_1g03100.1	Fvb1_v4.0.a1:1750661..1751639	unknown protein; LOCATED IN: endomembrane system; Has 154 Blast hits to 154 proteins in 15 species: Archae - 0; Bacteria - 0; Metazoa - 0; Fungi - 0; Plants - 154; Viruses - 0; Other Eukaryotes - 0 (source: NCBI BLink).
73	FvH4_1g03310.1	Fvb1_v4.0.a1:1822491..1825554	Pectin lyase-like superfamily protein
74	FvH4_1g03550.1	Fvb1_v4.0.a1:1938955..1943920	Lactoylglutathione lyase / glyoxalase I family protein
75	FvH4_1g04130.1	Fvb1_v4.0.a1:2179193..2181799	Homeodomain-like superfamily protein
76	FvH4_1g07130.1	Fvb1_v4.0.a1:3771408..3772835	Tetratricopeptide repeat (TPR)-like superfamily protein
77	FvH4_1g03970.1	Fvb1_v4.0.a1:2113650..2114848	plant natriuretic peptide A
78	FvH4_1g07500.1	Fvb1_v4.0.a1:3987820..3992925	Transducin family protein / WD-40 repeat family protein
79	FvH4_1g07300.1	Fvb1_v4.0.a1:3845360..3852495	Transducin family protein / WD-40 repeat family protein
80	FvH4_1g07290.1	Fvb1_v4.0.a1:3845355..3852466	proteasome family protein
81	FvH4_1g07230.1	Fvb1_v4.0.a1:3823331..3826470	cytidine deaminase 1
82	FvH4_1g07210.1	Fvb1_v4.0.a1:3815235..3817543	tetraspanin2
83	FvH4_1g07180.1	Fvb1_v4.0.a1:3799790..3805979	K+ efflux antiporter 4
84	FvH4_1g06940.1	Fvb1_v4.0.a1:3665002..3667519	Mitochondrial ATP synthase subunit G protein
85	FvH4_1g06930.1	Fvb1_v4.0.a1:3662391..3664401	phospholipase A2-beta
86	FvH4_1g06910.1	Fvb1_v4.0.a1:3649817..3654928	Regulator of Vps4 activity in the MVB pathway protein
87	FvH4_1g06630.1	Fvb1_v4.0.a1:3490991..3493389	myo-inositol oxygenase 2
88	FvH4_1g06640.1	Fvb1_v4.0.a1:3508145..3509344	CCCH-type zinc finger family protein
89	FvH4_1g06720.1	Fvb1_v4.0.a1:3541371..3544367	SNF7 family protein
90	FvH4_1g06190.1	Fvb1_v4.0.a1:3275254..3275781	tRNA/rRNA methyltransferase (SpoU) family protein
91	FvH4_1g07440.1	Fvb1_v4.0.a1:3955147..3956243	tRNA/rRNA methyltransferase (SpoU) family protein
92	FvH4_1g06110.1	Fvb1_v4.0.a1:3250964..3255742	Nucleotide-diphospho-sugar transferases superfamily protein
93	FvH4_1g05990.1	Fvb1_v4.0.a1:3194645..3204143	RNA-dependent RNA polymerase family protein
94	FvH4_1g05980.1	Fvb1_v4.0.a1:3184402..3194562	RNA-dependent RNA polymerase family protein
95	FvH4_1g05970.1	Fvb1_v4.0.a1:3176073..3182633	golgin candidate 1
96	FvH4_1g05910.1	Fvb1_v4.0.a1:3138558..3146307	CDC27 family protein
97	FvH4_1g05780.1	Fvb1_v4.0.a1:3046369..3049582	RNA-binding CRS1 / YhbY (CRM) domain-containing protein
98	FvH4_1g05750.1	Fvb1_v4.0.a1:3033808..3035019	RING/U-box superfamily protein
99	FvH4_1g05740.1	Fvb1_v4.0.a1:3025625..3032615	protein serine/threonine phosphatases;protein kinases;catalytics;cAMP-dependent protein kinase regulators;ATP binding;protein serine/threonine phosphatases
100	FvH4_1g04490.1	Fvb1_v4.0.a1:2381668..2385610	Protein of unknown function (DUF502)
101	FvH4_1g03420.1	Fvb1_v4.0.a1:1893799..1894539	FASCICLIN-like arabinogalactan 6
102	FvH4_1g03290.1	Fvb1_v4.0.a1:1815489..1817436	Rhamnogalacturonate lyase family protein
103	FvH4_1g03300.1	Fvb1_v4.0.a1:1819960..1821990	Rhamnogalacturonate lyase family protein
104	FvH4_1g04550.1	Fvb1_v4.0.a1:2410743..2412006	methyl esterase 3
105	FvH4_1g03130.1	Fvb1_v4.0.a1:1760148..1763639	EIN3-binding F box protein 1
106	FvH4_1g03360.1	Fvb1_v4.0.a1:1860586..1861617	Drug/metabolite transporter superfamily protein
107	FvH4_1g05000.1	Fvb1_v4.0.a1:2661129..2665942	binding
108	FvH4_1g05450.1	Fvb1_v4.0.a1:2880316..2883887	BEST Arabidopsis thaliana protein match is: copper ion binding (TAIR:AT4G32610.1); Has 43784 Blast hits to 26928 proteins in 1799 species: Archae - 86; Bacteria - 6347; Metazoa - 15971; Fungi - 5398; Plants - 1931; Viruses - 259; Other Eukaryotes - 13792 (source: NCBI BLink).
109	FvH4_1g05060.1	Fvb1_v4.0.a1:2685899..2686249	unknown protein; Has 31 Blast hits to 31 proteins in 9 species: Archae - 0; Bacteria - 0; Metazoa - 0; Fungi - 0; Plants - 31; Viruses - 0; Other Eukaryotes - 0 (source: NCBI BLink).
110	FvH4_1g05920.1	Fvb1_v4.0.a1:3147350..3147838	Polyketide cyclase/dehydrase and lipid transport superfamily protein
111	FvH4_1g05840.1	Fvb1_v4.0.a1:3107352..3111686	Protein of unknown function (DUF810)
112	FvH4_1g03040.1	Fvb1_v4.0.a1:1714592..1717887	plant-specific transcription factor YABBY family protein
113	FvH4_1g02990.1	Fvb1_v4.0.a1:1679919..1682255	Glycosyl hydrolase superfamily protein
114	FvH4_1g03950.1	Fvb1_v4.0.a1:2103052..2112120	K+ transporter 1
115	FvH4_1g03960.1	Fvb1_v4.0.a1:2103053..2112124	K+ transporter 1
116	FvH4_1g03240.1	Fvb1_v4.0.a1:1804219..1806756	Plant haem oxygenase (decyclizing) family protein
117	FvH4_1g03270.1	Fvb1_v4.0.a1:1810542..1815323	CONTAINS InterPro DOMAIN/s: Methyltransferase FkbM (InterPro:IPR006342); Has 1073 Blast hits to 1073 proteins in 243 species: Archae - 45; Bacteria - 509; Metazoa - 0; Fungi - 4; Plants - 60; Viruses - 4; Other Eukaryotes - 451 (source: NCBI BLink).
118	FvH4_1g03280.1	Fvb1_v4.0.a1:1812514..1815168	CONTAINS InterPro DOMAIN/s: Methyltransferase FkbM (InterPro:IPR006342); Has 1073 Blast hits to 1073 proteins in 243 species: Archae - 45; Bacteria - 509; Metazoa - 0; Fungi - 4; Plants - 60; Viruses - 4; Other Eukaryotes - 451 (source: NCBI BLink).
119	FvH4_1g03370.1	Fvb1_v4.0.a1:1863185..1871714	Major facilitator superfamily protein
120	FvH4_1g03630.1	Fvb1_v4.0.a1:1972296..1975012	Ran BP2/NZF zinc finger-like superfamily protein
121	FvH4_1g03770.1	Fvb1_v4.0.a1:2015411..2017490	AGC (cAMP-dependent, cGMP-dependent and protein kinase C) kinase family protein
122	FvH4_1g03910.1	Fvb1_v4.0.a1:2070606..2074158	Cytochrome P450 superfamily protein
123	FvH4_1g04150.1	Fvb1_v4.0.a1:2192469..2195922	Leucine-rich repeat protein kinase family protein
124	FvH4_1g04290.1	Fvb1_v4.0.a1:2288310..2302651	DNAJ heat shock N-terminal domain-containing protein
125	FvH4_1g04990.1	Fvb1_v4.0.a1:2654167..2658707	DNAJ heat shock N-terminal domain-containing protein
126	FvH4_1g04160.1	Fvb1_v4.0.a1:2200241..2204654	Sodium Bile acid symporter family
127	FvH4_1g06680.1	Fvb1_v4.0.a1:3527781..3532776	glutamate receptor 2.8
128	FvH4_1g03680.1	Fvb1_v4.0.a1:1984868..1986746	Lactoylglutathione lyase / glyoxalase I family protein
129	FvH4_1g04370.1	Fvb1_v4.0.a1:2340305..2344627	proteinaceous RNase P 1
130	FvH4_1g06520.1	Fvb1_v4.0.a1:3436096..3438676	Phosphotyrosine protein phosphatases superfamily protein
131	FvH4_1g07360.1	Fvb1_v4.0.a1:3907849..3908649	Polynucleotidyl transferase, ribonuclease H-like superfamily protein
132	FvH4_1g06660.1	Fvb1_v4.0.a1:3517465..3518642	Duplicated homeodomain-like superfamily protein
133	FvH4_1g03500.1	Fvb1_v4.0.a1:1914952..1917976	ribosome biogenesis regulatory protein (RRS1) family protein
134	FvH4_1g04590.1	Fvb1_v4.0.a1:2425372..2427443	proton-dependent oligopeptide transport (POT) family protein
135	FvH4_1g04640.1	Fvb1_v4.0.a1:2458618..2460703	proton-dependent oligopeptide transport (POT) family protein
136	FvH4_1g06310.1	Fvb1_v4.0.a1:3333681..3334846	Ubiquitin carboxyl-terminal hydrolase family protein
137	FvH4_1g06460.1	Fvb1_v4.0.a1:3410244..3411131	alpha/beta-Hydrolases superfamily protein
138	FvH4_1g06070.1	Fvb1_v4.0.a1:3238786..3242034	initiator tRNA phosphoribosyl transferase family protein
139	FvH4_1g03210.1	Fvb1_v4.0.a1:1798752..1802717	Peroxidase superfamily protein
140	FvH4_1g03220.1	Fvb1_v4.0.a1:1802754..1803436	Peroxidase superfamily protein
141	FvH4_1g03520.1	Fvb1_v4.0.a1:1920056..1923619	P-loop containing nucleoside triphosphate hydrolases superfamily protein
142	FvH4_1g05810.1	Fvb1_v4.0.a1:3078657..3082766	alpha/beta-Hydrolases superfamily protein
143	FvH4_1g05040.1	Fvb1_v4.0.a1:2676923..2677947	arabinogalactan protein 16
144	FvH4_1g05050.1	Fvb1_v4.0.a1:2679264..2685537	Protein kinase family protein
145	FvH4_1g05230.1	Fvb1_v4.0.a1:2781327..2783371	F-box family protein
146	FvH4_1g03000.1	Fvb1_v4.0.a1:1694344..1697758	F-box family protein
147	FvH4_1g05420.1	Fvb1_v4.0.a1:2867948..2868625	F-box family protein
148	FvH4_1g05520.1	Fvb1_v4.0.a1:2904716..2911606	Transducin/WD40 repeat-like superfamily protein
149	FvH4_1g06650.1	Fvb1_v4.0.a1:3515916..3516758	eukaryotic translation initiation factor 3G1
150	FvH4_1g03740.1	Fvb1_v4.0.a1:1997632..1998367	Protein kinase protein with adenine nucleotide alpha hydrolases-like domain
151	FvH4_1g07160.1	Fvb1_v4.0.a1:3784493..3788969	Protein kinase protein with adenine nucleotide alpha hydrolases-like domain
152	FvH4_1g07460.1	Fvb1_v4.0.a1:3966177..3981007	transmembrane nine 7
153	FvH4_1g07480.1	Fvb1_v4.0.a1:3984356..3987791	transmembrane nine 7
154	FvH4_1g07470.1	Fvb1_v4.0.a1:3981869..3983970	transmembrane nine 7
155	FvH4_1g07590.1	Fvb1_v4.0.a1:4032266..4033213	LOB domain-containing protein 22
156	FvH4_1g03990.1	Fvb1_v4.0.a1:2119959..2123018	Transducin/WD40 repeat-like superfamily protein
157	FvH4_1g03170.1	Fvb1_v4.0.a1:1781634..1785282	phospholipase D alpha 1
158	FvH4_1g03160.1	Fvb1_v4.0.a1:1779255..1780469	unknown protein; FUNCTIONS IN: molecular_function unknown; INVOLVED IN: biological_process unknown; LOCATED IN: endomembrane system; EXPRESSED IN: 22 plant structures; EXPRESSED DURING: 10 growth stages; BEST Arabidopsis thaliana protein match is: unknown protein (TAIR:AT1G52565.1); Has 42 Blast hits to 42 proteins in 10 species: Archae - 0; Bacteria - 0; Metazoa - 0; Fungi - 0; Plants - 42; Viru…
159	FvH4_1g03020.1	Fvb1_v4.0.a1:1704320..1707000	methyl-CPG-binding domain 11
160	FvH4_1g04480.1	Fvb1_v4.0.a1:2376057..2377661	fatty acid desaturase 5
161	FvH4_1g04820.1	Fvb1_v4.0.a1:2546540..2551361	ATP binding microtubule motor family protein
162	FvH4_1g05500.1	Fvb1_v4.0.a1:2898596..2900697	Major facilitator superfamily protein
163	FvH4_1g06050.1	Fvb1_v4.0.a1:3227957..3229223	HPT phosphotransmitter 4
164	FvH4_1g06300.1	Fvb1_v4.0.a1:3329580..3331539	IQ-domain 26
165	FvH4_1g05490.1	Fvb1_v4.0.a1:2896477..2898386	TRAF-like family protein
166	FvH4_1g04760.1	Fvb1_v4.0.a1:2514491..2516825	polyol/monosaccharide transporter 5
167	FvH4_1g04750.1	Fvb1_v4.0.a1:2509372..2512530	polyol/monosaccharide transporter 5
168	FvH4_1g03610.1	Fvb1_v4.0.a1:1967955..1970300	Zinc finger (CCCH-type) family protein
169	FvH4_1g03380.1	Fvb1_v4.0.a1:1870677..1876688	RING/U-box superfamily protein
170	FvH4_1g03400.1	Fvb1_v4.0.a1:1888875..1890973	RING/U-box superfamily protein
171	FvH4_1g03410.1	Fvb1_v4.0.a1:1888992..1891276	RING/U-box superfamily protein
172	FvH4_1g06020.1	Fvb1_v4.0.a1:3216444..3216890	RING/U-box superfamily protein
173	FvH4_1g06370.1	Fvb1_v4.0.a1:3377055..3380551	RING/U-box superfamily protein
174	FvH4_1g05070.1	Fvb1_v4.0.a1:2687354..2690420	FRIGIDA-like protein
175	FvH4_1g06870.1	Fvb1_v4.0.a1:3630631..3638186	nuclear RNA polymerase D2A
176	FvH4_1g05570.1	Fvb1_v4.0.a1:2944406..2946373	F-box and associated interaction domains-containing protein
177	FvH4_1g05390.1	Fvb1_v4.0.a1:2849798..2852101	O-Glycosyl hydrolases family 17 protein
178	FvH4_1g05320.1	Fvb1_v4.0.a1:2822801..2824552	alpha/beta-Hydrolases superfamily protein
179	FvH4_1g05310.1	Fvb1_v4.0.a1:2813699..2820474	ATP binding
180	FvH4_1g05280.1	Fvb1_v4.0.a1:2807423..2812147	Fibronectin type III domain-containing protein
181	FvH4_1g05260.1	Fvb1_v4.0.a1:2798104..2800043	Heavy metal transport/detoxification superfamily protein
182	FvH4_1g05200.1	Fvb1_v4.0.a1:2768640..2773260	Serinc-domain containing serine and sphingolipid biosynthesis protein
183	FvH4_1g05180.1	Fvb1_v4.0.a1:2761314..2764270	Leucine-rich repeat (LRR) family protein
184	FvH4_1g05150.1	Fvb1_v4.0.a1:2734790..2735884	Alcohol dehydrogenase transcription factor Myb/SANT-like family protein
185	FvH4_1g05130.1	Fvb1_v4.0.a1:2721417..2728679	MUTS homolog 7
186	FvH4_1g05110.1	Fvb1_v4.0.a1:2716064..2716498	multiprotein bridging factor 1C
187	FvH4_1g04830.1	Fvb1_v4.0.a1:2554789..2558453	ubiquitin-conjugating enzyme 37
188	FvH4_1g04810.1	Fvb1_v4.0.a1:2542700..2544273	heat shock transcription factor C1
189	FvH4_1g04710.1	Fvb1_v4.0.a1:2487077..2490366	AAA-type ATPase family protein / ankyrin repeat family protein
190	FvH4_1g04680.1	Fvb1_v4.0.a1:2474860..2478421	proline extensin-like receptor kinase 1
191	FvH4_1g04570.1	Fvb1_v4.0.a1:2415747..2419303	Adenine nucleotide alpha hydrolases-like superfamily protein
192	FvH4_1g04560.1	Fvb1_v4.0.a1:2413364..2415632	Peroxisomal membrane 22 kDa (Mpv17/PMP22) family protein
193	FvH4_1g04510.1	Fvb1_v4.0.a1:2391207..2393873	plastidic type i signal peptidase 1
194	FvH4_1g04410.1	Fvb1_v4.0.a1:2354535..2360274	unknown protein; Has 5348 Blast hits to 3182 proteins in 353 species: Archae - 0; Bacteria - 481; Metazoa - 1959; Fungi - 405; Plants - 180; Viruses - 10; Other Eukaryotes - 2313 (source: NCBI BLink).
195	FvH4_1g03830.1	Fvb1_v4.0.a1:2039783..2042446	Protein of unknown function (DUF1644)
196	FvH4_1g06690.1	Fvb1_v4.0.a1:3535141..3536612	golgin candidate 6
197	FvH4_1g06060.1	Fvb1_v4.0.a1:3229291..3235086	ABC transporter family protein
198	FvH4_1g06980.1	Fvb1_v4.0.a1:3688574..3689521	pectin methylesterase 31
199	FvH4_1g07260.1	Fvb1_v4.0.a1:3835749..3838638	sucrose synthase 4
200	FvH4_1g04610.1	Fvb1_v4.0.a1:2445952..2449159	Plant protein of unknown function (DUF247)
201	FvH4_1g03260.1	Fvb1_v4.0.a1:1809021..1810563	DnaJ/Hsp40 cysteine-rich domain superfamily protein
202	FvH4_1g05380.1	Fvb1_v4.0.a1:2844468..2848025	S-adenosyl-L-methionine-dependent methyltransferases superfamily protein
203	FvH4_1g03490.1	Fvb1_v4.0.a1:1912260..1914819	Heat shock protein DnaJ, N-terminal with domain of unknown function (DUF1977)
204	FvH4_1g07420.1	Fvb1_v4.0.a1:3944650..3947708	unknown protein; Has 22 Blast hits to 18 proteins in 9 species: Archae - 0; Bacteria - 0; Metazoa - 0; Fungi - 0; Plants - 22; Viruses - 0; Other Eukaryotes - 0 (source: NCBI BLink).
205	FvH4_1g06590.1	Fvb1_v4.0.a1:3472770..3473427	RING/U-box superfamily protein
206	FvH4_1g04620.1	Fvb1_v4.0.a1:2448905..2449770	Protein phosphatase 2C family protein
207	FvH4_1g03030.1	Fvb1_v4.0.a1:1712195..1712448	exocyst complex component sec15B
208	FvH4_1g03010.1	Fvb1_v4.0.a1:1697773..1699653	chloroplast thylakoid lumen protein
209	FvH4_1g07580.1	Fvb1_v4.0.a1:4029499..4031685	AAA-type ATPase family protein
210	FvH4_1g04460.1	Fvb1_v4.0.a1:2371483..2372481	F-box and associated interaction domains-containing protein
211	FvH4_1g05210.1	Fvb1_v4.0.a1:2775787..2778222	F-box and associated interaction domains-containing protein
212	FvH4_1g04400.1	Fvb1_v4.0.a1:2348610..2351598	RHO guanyl-nucleotide exchange factor 9
213	FvH4_1g04700.1	Fvb1_v4.0.a1:2481639..2485616	NAD(P)-binding Rossmann-fold superfamily protein
214	FvH4_1g04800.1	Fvb1_v4.0.a1:2532863..2535524	Flavin-binding monooxygenase family protein
215	FvH4_1g04970.1	Fvb1_v4.0.a1:2645995..2647989	Late embryogenesis abundant (LEA) hydroxyproline-rich glycoprotein family
216	FvH4_1g05240.1	Fvb1_v4.0.a1:2788675..2794634	NSP (nuclear shuttle protein)-interacting GTPase
217	FvH4_1g05440.1	Fvb1_v4.0.a1:2876044..2878852	Plant protein of unknown function (DUF936)
218	FvH4_1g05370.1	Fvb1_v4.0.a1:2837230..2841905	2-oxoglutarate (2OG) and Fe(II)-dependent oxygenase superfamily protein
219	FvH4_1g05930.1	Fvb1_v4.0.a1:3149152..3149397	high affinity K+ transporter 5
220	FvH4_1g05940.1	Fvb1_v4.0.a1:3149480..3151522	high affinity K+ transporter 5
221	FvH4_1g03180.1	Fvb1_v4.0.a1:1785751..1789285	Ypt/Rab-GAP domain of gyp1p superfamily protein
222	FvH4_1g04240.1	Fvb1_v4.0.a1:2245740..2247372	indole-3-acetic acid inducible 14
223	FvH4_1g06080.1	Fvb1_v4.0.a1:3242347..3246272	Senescence/dehydration-associated protein-related
224	FvH4_1g06090.1	Fvb1_v4.0.a1:3242907..3246272	Senescence/dehydration-associated protein-related
225	FvH4_1g05120.1	Fvb1_v4.0.a1:2718467..2720201	F-box/RNI-like superfamily protein
226	FvH4_1g03840.1	Fvb1_v4.0.a1:2042588..2045091	PPPDE putative thiol peptidase family protein
227	FvH4_1g06850.1	Fvb1_v4.0.a1:3617121..3621396	phytochrome E
228	FvH4_1g04320.1	Fvb1_v4.0.a1:2312922..2315362	Tetratricopeptide repeat (TPR)-like superfamily protein
229	FvH4_1g07120.1	Fvb1_v4.0.a1:3764624..3769121	receptor kinase 3
230	FvH4_1g03780.1	Fvb1_v4.0.a1:2021711..2024386	S-locus lectin protein kinase family protein
231	FvH4_1g04200.1	Fvb1_v4.0.a1:2220299..2221658	gibberellin 3-oxidase 3
232	FvH4_1g04040.1	Fvb1_v4.0.a1:2140408..2143321	F-box associated ubiquitination effector family protein
233	FvH4_1g05580.1	Fvb1_v4.0.a1:2947576..2948991	Protein of unknown function (DUF295)
234	FvH4_1g07410.1	Fvb1_v4.0.a1:3934162..3947650	beta-galactosidase 12
235	FvH4_1g07110.1	Fvb1_v4.0.a1:3754559..3757302	Mitochondrial substrate carrier family protein
236	FvH4_1g06860.1	Fvb1_v4.0.a1:3626124..3629996	S-adenosyl-L-methionine-dependent methyltransferases superfamily protein
237	FvH4_1g06890.1	Fvb1_v4.0.a1:3643926..3646622	S-adenosyl-L-methionine-dependent methyltransferases superfamily protein
238	FvH4_1g06900.1	Fvb1_v4.0.a1:3648782..3649080	S-adenosyl-L-methionine-dependent methyltransferases superfamily protein
239	FvH4_1g06740.1	Fvb1_v4.0.a1:3549813..3552677	unknown protein; Has 30201 Blast hits to 17322 proteins in 780 species: Archae - 12; Bacteria - 1396; Metazoa - 17338; Fungi - 3422; Plants - 5037; Viruses - 0; Other Eukaryotes - 2996 (source: NCBI BLink).
240	FvH4_1g06570.1	Fvb1_v4.0.a1:3461382..3465202	phosphofructokinase 3
241	FvH4_1g04270.1	Fvb1_v4.0.a1:2269453..2278377	F-box/RNI-like superfamily protein
242	FvH4_1g05640.1	Fvb1_v4.0.a1:2983127..2985342	S-adenosyl-L-methionine-dependent methyltransferases superfamily protein
243	FvH4_1g05660.1	Fvb1_v4.0.a1:2997150..2998985	unknown protein; FUNCTIONS IN: molecular_function unknown; INVOLVED IN: biological_process unknown; LOCATED IN: chloroplast; BEST Arabidopsis thaliana protein match is: unknown protein (TAIR:AT2G20080.1); Has 71 Blast hits to 69 proteins in 15 species: Archae - 0; Bacteria - 0; Metazoa - 2; Fungi - 0; Plants - 67; Viruses - 0; Other Eukaryotes - 2 (source: NCBI BLink).
244	FvH4_1g05680.1	Fvb1_v4.0.a1:3003682..3007510	casein kinase I-like 3
245	FvH4_1g05760.1	Fvb1_v4.0.a1:3036394..3039708	novel interactor of JAZ
246	FvH4_1g05530.1	Fvb1_v4.0.a1:2912049..2913993	Phosphorylase superfamily protein
247	FvH4_1g05470.1	Fvb1_v4.0.a1:2887969..2891105	RHO-related protein from plants 9
248	FvH4_1g05460.1	Fvb1_v4.0.a1:2885377..2887177	CDK-activating kinase 1AT
249	FvH4_1g04330.1	Fvb1_v4.0.a1:2315732..2319718	RNA-binding protein-related
250	FvH4_1g04340.1	Fvb1_v4.0.a1:2320926..2325990	Tesmin/TSO1-like CXC domain-containing protein
251	FvH4_1g04350.1	Fvb1_v4.0.a1:2326830..2335803	Enoyl-CoA hydratase/isomerase family
252	FvH4_1g05650.1	Fvb1_v4.0.a1:2985672..2990809	elongation factor Ts family protein
253	FvH4_1g05630.1	Fvb1_v4.0.a1:2974886..2978493	phytochrome-associated protein 2
254	FvH4_1g05540.1	Fvb1_v4.0.a1:2915669..2919467	basic helix-loop-helix (bHLH) DNA-binding superfamily protein
255	FvH4_1g05960.1	Fvb1_v4.0.a1:3172254..3172913	unknown protein; FUNCTIONS IN: molecular_function unknown; INVOLVED IN: response to chitin; LOCATED IN: vacuole; BEST Arabidopsis thaliana protein match is: unknown protein (TAIR:AT1G52140.1); Has 109 Blast hits to 109 proteins in 16 species: Archae - 0; Bacteria - 0; Metazoa - 0; Fungi - 0; Plants - 109; Viruses - 0; Other Eukaryotes - 0 (source: NCBI BLink).
256	FvH4_1g06170.1	Fvb1_v4.0.a1:3267648..3268589	6-phosphogluconate dehydrogenase family protein
257	FvH4_1g06210.1	Fvb1_v4.0.a1:3281367..3282844	6-phosphogluconate dehydrogenase family protein
258	FvH4_1g06230.1	Fvb1_v4.0.a1:3292055..3295320	6-phosphogluconate dehydrogenase family protein
259	FvH4_1g06240.1	Fvb1_v4.0.a1:3294230..3294574	6-phosphogluconate dehydrogenase family protein
260	FvH4_1g06250.1	Fvb1_v4.0.a1:3294615..3295043	6-phosphogluconate dehydrogenase family protein
261	FvH4_1g06270.1	Fvb1_v4.0.a1:3301683..3305804	hexokinase 1
262	FvH4_1g06290.1	Fvb1_v4.0.a1:3317778..3319415	MATE efflux family protein
263	FvH4_1g06700.1	Fvb1_v4.0.a1:3537566..3539855	Mnd1 family protein
264	FvH4_1g06670.1	Fvb1_v4.0.a1:3520093..3524490	root hair specific 16
265	FvH4_1g06610.1	Fvb1_v4.0.a1:3475183..3478339	gamma-glutamyl transpeptidase 4
266	FvH4_1g06530.1	Fvb1_v4.0.a1:3441493..3446768	NAC domain containing protein 75
267	FvH4_1g06510.1	Fvb1_v4.0.a1:3431340..3432551	Leucine-rich repeat (LRR) family protein
268	FvH4_1g06490.1	Fvb1_v4.0.a1:3425593..3428438	Protein of unknown function (DUF1005)
269	FvH4_1g06480.1	Fvb1_v4.0.a1:3416503..3419353	DERLIN-1
270	FvH4_1g06800.1	Fvb1_v4.0.a1:3581557..3584248	Protein of unknown function (DUF3531)
271	FvH4_1g06970.1	Fvb1_v4.0.a1:3683855..3688384	Metallopeptidase M24 family protein
272	FvH4_1g06990.1	Fvb1_v4.0.a1:3689985..3693459	arginine methyltransferase 11
273	FvH4_1g07000.1	Fvb1_v4.0.a1:3693481..3695847	LOCATED IN: endoplasmic reticulum, plasma membrane; EXPRESSED IN: 23 plant structures; EXPRESSED DURING: 14 growth stages; CONTAINS InterPro DOMAIN/s: Saposin B (InterPro:IPR008139); Has 137 Blast hits to 137 proteins in 50 species: Archae - 2; Bacteria - 0; Metazoa - 41; Fungi - 10; Plants - 36; Viruses - 0; Other Eukaryotes - 48 (source: NCBI BLink).
274	FvH4_1g07100.1	Fvb1_v4.0.a1:3751545..3753949	Pyridoxal phosphate phosphatase-related protein
275	FvH4_1g07200.1	Fvb1_v4.0.a1:3808924..3810505	CONTAINS InterPro DOMAIN/s: Fanconi Anaemia group E protein, C-terminal (InterPro:IPR021025); Has 41 Blast hits to 41 proteins in 17 species: Archae - 0; Bacteria - 0; Metazoa - 10; Fungi - 0; Plants - 27; Viruses - 0; Other Eukaryotes - 4 (source: NCBI BLink).
276	FvH4_1g07220.1	Fvb1_v4.0.a1:3817576..3820665	S-adenosyl-L-methionine-dependent methyltransferases superfamily protein
277	FvH4_1g07240.1	Fvb1_v4.0.a1:3828228..3830190	embryo defective 2752
278	FvH4_1g07270.1	Fvb1_v4.0.a1:3839281..3841610	atypical CYS HIS rich thioredoxin 2
279	FvH4_1g07280.1	Fvb1_v4.0.a1:3842973..3844445	Alkaline-phosphatase-like family protein
280	FvH4_1g07510.1	Fvb1_v4.0.a1:3993236..3994613	unknown protein; FUNCTIONS IN: molecular_function unknown; INVOLVED IN: biological_process unknown; LOCATED IN: endomembrane system; EXPRESSED IN: 23 plant structures; EXPRESSED DURING: 15 growth stages; CONTAINS InterPro DOMAIN/s: Uncharacterised protein family UPF0197 (InterPro:IPR007915); Has 30201 Blast hits to 17322 proteins in 780 species: Archae - 12; Bacteria - 1396; Metazoa - 17338; Fung…
281	FvH4_1g04930.1	Fvb1_v4.0.a1:2629279..2633201	Regulator of Vps4 activity in the MVB pathway protein
282	FvH4_1g05550.1	Fvb1_v4.0.a1:2927577..2944067	Pyridine nucleotide-disulphide oxidoreductase family protein
283	FvH4_1g05600.1	Fvb1_v4.0.a1:2952724..2956465	Pyridine nucleotide-disulphide oxidoreductase family protein
284	FvH4_1g03430.1	Fvb1_v4.0.a1:1895963..1898338	Pentatricopeptide repeat (PPR) superfamily protein
285	FvH4_1g03900.1	Fvb1_v4.0.a1:2061861..2067993	Plant Tudor-like RNA-binding protein
286	FvH4_1g04170.1	Fvb1_v4.0.a1:2205575..2212306	LisH dimerisation motif;WD40/YVTN repeat-like-containing domain
287	FvH4_1g07070.1	Fvb1_v4.0.a1:3734100..3744048	Tetratricopeptide repeat (TPR)-like superfamily protein
288	FvH4_1g05510.1	Fvb1_v4.0.a1:2901342..2904026	coatomer gamma-2 subunit, putative / gamma-2 coat protein, putative / gamma-2 COP, putative
289	FvH4_1g04600.1	Fvb1_v4.0.a1:2443103..2444492	glutamate receptor 2
290	FvH4_1g03070.1	Fvb1_v4.0.a1:1734691..1736364	SEC14-like 12
291	FvH4_1g06030.1	Fvb1_v4.0.a1:3219996..3220468	RING/U-box superfamily protein
292	FvH4_1g06830.1	Fvb1_v4.0.a1:3610529..3612695	deoxyhypusine synthase
293	FvH4_1g06840.1	Fvb1_v4.0.a1:3610529..3616712	deoxyhypusine synthase
294	FvH4_1g05690.1	Fvb1_v4.0.a1:3008088..3010957	SWIB/MDM2 domain;Plus-3;GYF
295	FvH4_1g05820.1	Fvb1_v4.0.a1:3087667..3088431	Integrase-type DNA-binding superfamily protein
296	FvH4_1g06620.1	Fvb1_v4.0.a1:3479056..3489120	BEST Arabidopsis thaliana protein match is: glycine-rich protein (TAIR:AT4G32920.3); Has 8203 Blast hits to 3102 proteins in 389 species: Archae - 3; Bacteria - 5624; Metazoa - 852; Fungi - 139; Plants - 704; Viruses - 77; Other Eukaryotes - 804 (source: NCBI BLink).
297	FvH4_1g07060.1	Fvb1_v4.0.a1:3727722..3730240	unknown protein; Has 37 Blast hits to 37 proteins in 12 species: Archae - 0; Bacteria - 0; Metazoa - 0; Fungi - 3; Plants - 34; Viruses - 0; Other Eukaryotes - 0 (source: NCBI BLink).
298	FvH4_1g03340.1	Fvb1_v4.0.a1:1853393..1858538	Core-2/I-branching beta-1,6-N-acetylglucosaminyltransferase family protein
299	FvH4_1g04190.1	Fvb1_v4.0.a1:2216118..2218835	UDP-glucosyl transferase 78D2
300	FvH4_1g07010.1	Fvb1_v4.0.a1:3698306..3699994	disease resistance protein (TIR-NBS-LRR class), putative
301	FvH4_1g04740.1	Fvb1_v4.0.a1:2503340..2508639	disease resistance protein (TIR-NBS-LRR class), putative
302	FvH4_1g05360.1	Fvb1_v4.0.a1:2833620..2836521	nudix hydrolase homolog 20
303	FvH4_1g04720.1	Fvb1_v4.0.a1:2491718..2499247	unknown protein; FUNCTIONS IN: molecular_function unknown; INVOLVED IN: biological_process unknown; LOCATED IN: chloroplast; EXPRESSED IN: 22 plant structures; EXPRESSED DURING: 13 growth stages; Has 1807 Blast hits to 1807 proteins in 277 species: Archae - 0; Bacteria - 0; Metazoa - 736; Fungi - 347; Plants - 385; Viruses - 0; Other Eukaryotes - 339 (source: NCBI BLink).
304	FvH4_1g05720.1	Fvb1_v4.0.a1:3014435..3014839	unknown protein; CONTAINS InterPro DOMAIN/s: Uncharacterised protein family UPF0546 (InterPro:IPR018908); Has 1807 Blast hits to 1807 proteins in 277 species: Archae - 0; Bacteria - 0; Metazoa - 736; Fungi - 347; Plants - 385; Viruses - 0; Other Eukaryotes - 339 (source: NCBI BLink).
305	FvH4_1g05270.1	Fvb1_v4.0.a1:2802340..2804650	Protein of unknown function, DUF538
306	FvH4_1g05160.1	Fvb1_v4.0.a1:2739537..2743166	sulfate transporter 3;5
307	FvH4_1g04770.1	Fvb1_v4.0.a1:2520388..2521284	ovate family protein 8
308	FvH4_1g04670.1	Fvb1_v4.0.a1:2469494..2474789	SITE-1 protease
309	FvH4_1g05800.1	Fvb1_v4.0.a1:3074144..3077949	Exostosin family protein
310	FvH4_1g05850.1	Fvb1_v4.0.a1:3111674..3118334	staurosporin and temperature sensitive 3-like A
311	FvH4_1g06350.1	Fvb1_v4.0.a1:3363667..3366433	Pectin lyase-like superfamily protein
312	FvH4_1g06360.1	Fvb1_v4.0.a1:3368716..3373511	Peptidase M28 family protein
313	FvH4_1g04220.1	Fvb1_v4.0.a1:2234037..2239167	Protein of unknown function DUF92, transmembrane
314	FvH4_1g04120.1	Fvb1_v4.0.a1:2175659..2179186	RNA-binding (RRM/RBD/RNP motifs) family protein
315	FvH4_1g03860.1	Fvb1_v4.0.a1:2049803..2051185	Protein kinase superfamily protein
316	FvH4_1g03600.1	Fvb1_v4.0.a1:1964618..1967751	nudix hydrolase homolog 19
317	FvH4_1g03580.1	Fvb1_v4.0.a1:1955187..1960036	FAD/NAD(P)-binding oxidoreductase
318	FvH4_1g03560.1	Fvb1_v4.0.a1:1947027..1948750	Dynein light chain type 1 family protein
319	FvH4_1g04030.1	Fvb1_v4.0.a1:2136477..2139976	SOUL heme-binding family protein
320	FvH4_1g03200.1	Fvb1_v4.0.a1:1794351..1796866	SPX domain gene 1
321	FvH4_1g03460.1	Fvb1_v4.0.a1:1901680..1903421	Ribosomal protein L7Ae/L30e/S12e/Gadd45 family protein
322	FvH4_1g03080.1	Fvb1_v4.0.a1:1736603..1738481	Tetratricopeptide repeat (TPR)-like superfamily protein
323	FvH4_1g03050.1	Fvb1_v4.0.a1:1726698..1730350	nucleoporin-related
324	FvH4_1g02980.1	Fvb1_v4.0.a1:1678556..1679850	blue-copper-binding protein
325	FvH4_1g02970.1	Fvb1_v4.0.a1:1677329..1677882	blue-copper-binding protein
326	FvH4_1g07400.1	Fvb1_v4.0.a1:3924374..3925012	germin 3
327	FvH4_1g04260.1	Fvb1_v4.0.a1:2263249..2263805	eukaryotic translation initiation factor 2 beta subunit
328	FvH4_1g04540.1	Fvb1_v4.0.a1:2404490..2407837	protein kinase family protein
329	FvH4_1g06320.1	Fvb1_v4.0.a1:3340978..3343377	FBD, F-box, Skp2-like and Leucine Rich Repeat domains containing protein
330	FvH4_1g04000.1	Fvb1_v4.0.a1:2124882..2127175	terpene synthase 21
331	FvH4_1g04390.1	Fvb1_v4.0.a1:2347002..2347968	phloem protein 2-B12
332	FvH4_1g03140.1	Fvb1_v4.0.a1:1770014..1772828	unknown protein; FUNCTIONS IN: molecular_function unknown; INVOLVED IN: biological_process unknown; LOCATED IN: cellular_component unknown; EXPRESSED IN: 23 plant structures; EXPRESSED DURING: 15 growth stages; BEST Arabidopsis thaliana protein match is: unknown protein (TAIR:AT4G32342.1).
333	FvH4_1g04230.1	Fvb1_v4.0.a1:2239831..2243646	Protein phosphatase 2A regulatory B subunit family protein
334	FvH4_1g06000.1	Fvb1_v4.0.a1:3206300..3211216	NADP-malic enzyme 3
335	FvH4_1g06180.1	Fvb1_v4.0.a1:3270993..3276654	Protein kinase family protein with leucine-rich repeat domain
336	FvH4_1g06220.1	Fvb1_v4.0.a1:3284042..3288143	Protein kinase family protein with leucine-rich repeat domain
337	FvH4_1g06260.1	Fvb1_v4.0.a1:3297262..3300432	Protein kinase family protein with leucine-rich repeat domain
338	FvH4_1g07450.1	Fvb1_v4.0.a1:3958439..3964839	Protein kinase family protein with leucine-rich repeat domain
339	FvH4_1g03760.1	Fvb1_v4.0.a1:2011263..2012736	early nodulin-related
340	FvH4_1g07040.1	Fvb1_v4.0.a1:3710426..3714007	Glutamyl/glutaminyl-tRNA synthetase, class Ic
341	FvH4_1g03090.1	Fvb1_v4.0.a1:1745934..1750527	Protein kinase superfamily protein
342	FvH4_1g07020.1	Fvb1_v4.0.a1:3700360..3704821	Disease resistance protein (TIR-NBS-LRR class) family
343	FvH4_1g05790.1	Fvb1_v4.0.a1:3049706..3052778	Exostosin family protein
344	FvH4_1g06750.1	Fvb1_v4.0.a1:3552307..3553215	Chaperone DnaJ-domain superfamily protein
345	FvH4_1g06600.1	Fvb1_v4.0.a1:3474502..3474849	RING/U-box superfamily protein
346	FvH4_1g04380.1	Fvb1_v4.0.a1:2344881..2346988	ABL interactor-like protein 4
347	FvH4_1g07490.1	Fvb1_v4.0.a1:3984634..3984852	Polynucleotidyl transferase, ribonuclease H-like superfamily protein
348	FvH4_1g05610.1	Fvb1_v4.0.a1:2963512..2963982	S-adenosyl-L-methionine-dependent methyltransferases superfamily protein
349	FvH4_1g05620.1	Fvb1_v4.0.a1:2963858..2964106	S-adenosyl-L-methionine-dependent methyltransferases superfamily protein
350	FvH4_1g04940.1	Fvb1_v4.0.a1:2635418..2637937	RAB homolog 1
351	FvH4_1g04580.1	Fvb1_v4.0.a1:2422382..2424349	Protein of unknown function (DUF594)
352	FvH4_1g07520.1	Fvb1_v4.0.a1:4003030..4006339	Transducin/WD40 repeat-like superfamily protein
353	FvH4_1g06560.1	Fvb1_v4.0.a1:3458667..3460778	nudix hydrolase homolog 8
354	FvH4_1g04660.1	Fvb1_v4.0.a1:2467512..2468356	BAK1-interacting receptor-like kinase 1
355	FvH4_1g03350.1	Fvb1_v4.0.a1:1853394..1855122	Pentatricopeptide repeat (PPR) superfamily protein
356	FvH4_1g05710.1	Fvb1_v4.0.a1:3014367..3018072	S-adenosyl-L-methionine-dependent methyltransferases superfamily protein
357	FvH4_1g05220.1	Fvb1_v4.0.a1:2779301..2779987	Ankyrin repeat family protein
358	FvH4_1g03320.1	Fvb1_v4.0.a1:1827371..1844462	Protein of unknown function (DUF3414)
359	FvH4_1g05590.1	Fvb1_v4.0.a1:2950527..2951069	Protein of unknown function (DUF295)
360	FvH4_1g05560.1	Fvb1_v4.0.a1:2935534..2937057	Protein of unknown function (DUF295)
361	FvH4_1g04110.1	Fvb1_v4.0.a1:2168860..2170166	Protein of unknown function (DUF295)
362	FvH4_1g03920.1	Fvb1_v4.0.a1:2085996..2088461	RAN GTPase 3
363	FvH4_1g04140.1	Fvb1_v4.0.a1:2187847..2190183	Tetratricopeptide repeat (TPR)-like superfamily protein
364	FvH4_1g03480.1	Fvb1_v4.0.a1:1907277..1907780	RING/U-box superfamily protein
365	FvH4_1g04280.1	Fvb1_v4.0.a1:2284205..2286475	F-box/RNI-like/FBD-like domains-containing protein
366	FvH4_1g06410.1	Fvb1_v4.0.a1:3390537..3391795	oxidative stress 3
367	FvH4_1g06420.1	Fvb1_v4.0.a1:3393671..3396940	MAP kinase kinase 6
368	FvH4_1g06440.1	Fvb1_v4.0.a1:3401740..3405308	O-Glycosyl hydrolases family 17 protein
369	FvH4_1g06470.1	Fvb1_v4.0.a1:3411647..3416034	profilin 3
370	FvH4_1g06790.1	Fvb1_v4.0.a1:3574742..3582009	Insulinase (Peptidase family M16) protein
371	FvH4_1g06810.1	Fvb1_v4.0.a1:3584244..3587653	histone acetyltransferase of the GNAT family 2
372	FvH4_1g07090.1	Fvb1_v4.0.a1:3746474..3750521	N-MYC downregulated-like 1
373	FvH4_1g07140.1	Fvb1_v4.0.a1:3774005..3775484	serine acetyltransferase 1;1
374	FvH4_1g07150.1	Fvb1_v4.0.a1:3777172..3782679	effector of transcription2
375	FvH4_1g07170.1	Fvb1_v4.0.a1:3794331..3796180	myb-like transcription factor family protein
376	FvH4_1g07370.1	Fvb1_v4.0.a1:3909766..3912680	unknown protein; EXPRESSED IN: 21 plant structures; EXPRESSED DURING: 13 growth stages; Has 35333 Blast hits to 34131 proteins in 2444 species: Archae - 798; Bacteria - 22429; Metazoa - 974; Fungi - 991; Plants - 531; Viruses - 0; Other Eukaryotes - 9610 (source: NCBI BLink).
377	FvH4_1g07390.1	Fvb1_v4.0.a1:3916704..3918763	GATA type zinc finger transcription factor family protein
378	FvH4_1g07530.1	Fvb1_v4.0.a1:4007151..4014160	Protein kinase superfamily protein
379	FvH4_1g07540.1	Fvb1_v4.0.a1:4016507..4020330	CwfJ-like family protein / zinc finger (CCCH-type) family protein
380	FvH4_1g07560.1	Fvb1_v4.0.a1:4022439..4023301	unknown protein; FUNCTIONS IN: molecular_function unknown; INVOLVED IN: biological_process unknown; LOCATED IN: endomembrane system; EXPRESSED IN: 18 plant structures; EXPRESSED DURING: 12 growth stages; BEST Arabidopsis thaliana protein match is: unknown protein (TAIR:AT4G26130.1); Has 30201 Blast hits to 17322 proteins in 780 species: Archae - 12; Bacteria - 1396; Metazoa - 17338; Fungi - 3422;…
381	FvH4_1g06040.1	Fvb1_v4.0.a1:3222292..3226624	Protein phosphatase 2C family protein
382	FvH4_1g03810.1	Fvb1_v4.0.a1:2031172..2035885	Protein kinase superfamily protein with octicosapeptide/Phox/Bem1p domain
383	FvH4_1g04090.1	Fvb1_v4.0.a1:2163726..2166784	Protein of unknown function (DUF295)
384	FvH4_1g06430.1	Fvb1_v4.0.a1:3398340..3401000	Pentatricopeptide repeat (PPR) superfamily protein
385	FvH4_1g05900.1	Fvb1_v4.0.a1:3137439..3138524	Protein of unknown function (DUF295)
386	FvH4_1g05340.1	Fvb1_v4.0.a1:2826535..2827124	hydrolase family protein [Populus trichocarpa] &gt;gi
387	FvH4_1g07380.1	Fvb1_v4.0.a1:3912887..3915048	hypothetical protein CARUB_v10010376mg [Capsella rubella] &gt;gi
388	FvH4_1g05300.1	Fvb1_v4.0.a1:2812834..2813169	hypothetical protein PRUPE_7G043500 [Prunus persica]; tr
389	FvH4_1g04950.1	Fvb1_v4.0.a1:2640498..2640758	hypothetical protein PRUPE_7G230000 [Prunus persica]; tr
390	FvH4_1g04440.1	Fvb1_v4.0.a1:2366599..2367786	PREDICTED: F-box protein At4g35733-like [Fragaria vesca subsp. vesca]; tr
391	FvH4_1g04470.1	Fvb1_v4.0.a1:2372363..2372572	PREDICTED: F-box/kelch-repeat protein At3g23880-like isoform X1 [Fragaria vesca subsp. vesca] &gt;gi
392	FvH4_1g04100.1	Fvb1_v4.0.a1:2166899..2168503	PREDICTED: glycine-rich RNA-binding protein RZ1B [Fragaria vesca subsp. vesca]; tr
393	FvH4_1g06920.1	Fvb1_v4.0.a1:3657372..3659473	PREDICTED: mucin-5AC-like [Fragaria vesca subsp. vesca]
394	FvH4_1g03570.1	Fvb1_v4.0.a1:1952011..1952355	PREDICTED: uncharacterized protein At1g15400-like [Fragaria vesca subsp. vesca]; tr
395	FvH4_1g05950.1	Fvb1_v4.0.a1:3151784..3152824	PREDICTED: uncharacterized protein LOC101293225 [Fragaria vesca subsp. vesca] &gt;gi
396	FvH4_1g06200.1	Fvb1_v4.0.a1:3276000..3276259	PREDICTED: uncharacterized protein LOC101296509 [Fragaria vesca subsp. vesca]
397	FvH4_1g06150.1	Fvb1_v4.0.a1:3262060..3264033	PREDICTED: uncharacterized protein LOC101296509 [Fragaria vesca subsp. vesca]; rRNA methyltransferase 1, mitochondrial OS=Dictyostelium discoideum GN=mrm1 PE=3 SV=1; tr
398	FvH4_1g06330.1	Fvb1_v4.0.a1:3353354..3354623	PREDICTED: uncharacterized protein LOC101298247 [Fragaria vesca subsp. vesca]
399	FvH4_1g03390.1	Fvb1_v4.0.a1:1879024..1882329	PREDICTED: uncharacterized protein LOC101300088 [Fragaria vesca subsp. vesca]
400	FvH4_1g04520.1	Fvb1_v4.0.a1:2396693..2398128	PREDICTED: uncharacterized protein LOC101303058 [Fragaria vesca subsp. vesca]
401	FvH4_1g04850.1	Fvb1_v4.0.a1:2565095..2565658	PREDICTED: uncharacterized protein LOC101303058 [Fragaria vesca subsp. vesca]
402	FvH4_1g03530.1	Fvb1_v4.0.a1:1926278..1927660	PREDICTED: uncharacterized protein LOC101303058 [Fragaria vesca subsp. vesca]; tr
[truncated: 1,135 more rows]

## Sheet: d.Genes-QTLs for sugar content
Table S6 (a-d): List of genes within the flanking regions of the identified QTLs for fruit length (a), fruit diameter (b), fruit weight (c) and fruit soluble sugar content (d). The Fragaria x ananassa genome IDs corresponding to the flanking markers of the QTLs were first blasted against Fragaria vesca annonated genome version v4.0.a1 and the genes that lie within this region is listed.
[truncated: 2,013 more rows]
